# Supplementary material for: Extensive reorganization of the chloroplast genome of Corydalis platycarpa: A comparative analysis of their organization and evolution with other Corydalis plastomes
Source: Front Plant Sci. 2022 Dec 9;13:1043740. doi: 10.3389/fpls.2022.1043740 (PMC10115153; doi:10.3389/fpls.2022.1043740)
Supplement: Supplementary Table 1 — List of taxa and GenBank accession numbers used in the phylogenetic and molecular clock analyses. [file DataSheet_1.zip]

Archive with 34 entries (33 files):
- __MACOSX/Data Sheet 1/
- __MACOSX/Data Sheet 1/._Supplementary Table S2.docx
- __MACOSX/Data Sheet 1/._Supplementary Table S1.docx
- __MACOSX/Data Sheet 1/._Supplementary Table S6.xlsx
- __MACOSX/Data Sheet 1/._Supplementary Figure S5.jpg
- __MACOSX/Data Sheet 1/._Supplementary Table S3.xlsx
- __MACOSX/Data Sheet 1/._Supplementary Figure S2.jpg
- __MACOSX/Data Sheet 1/._Supplementary Table S7.xlsx
- __MACOSX/Data Sheet 1/._Supplementary Table S5.xlsx
- __MACOSX/Data Sheet 1/._Supplementary Figure S1.tif
- __MACOSX/Data Sheet 1/._Supplementary Table S4.docx
- __MACOSX/Data Sheet 1/._Supplementary Table S10.docx
- __MACOSX/Data Sheet 1/._Supplementary Table S9.docx
- __MACOSX/Data Sheet 1/._Supplementary Figure S3.jpg
- __MACOSX/Data Sheet 1/._Supplementary Table S11.docx
- __MACOSX/Data Sheet 1/._Supplementary Table S8.xlsx
- __MACOSX/Data Sheet 1/._Supplementary Figure S4.jpg
- __MACOSX/._Data Sheet 1
- Data Sheet 1/Supplementary Table S2.docx
- Data Sheet 1/Supplementary Table S6.xlsx
- Data Sheet 1/Supplementary Table S10.docx
- Data Sheet 1/Supplementary Figure S4.jpg
- Data Sheet 1/Supplementary Figure S3.jpg
- Data Sheet 1/Supplementary Table S5.xlsx
- Data Sheet 1/Supplementary Figure S5.jpg
- Data Sheet 1/Supplementary Table S9.docx
- Data Sheet 1/Supplementary Table S11.docx
- Data Sheet 1/Supplementary Table S7.xlsx
- Data Sheet 1/Supplementary Table S3.xlsx
- Data Sheet 1/Supplementary Table S4.docx
- Data Sheet 1/Supplementary Table S1.docx
- Data Sheet 1/Supplementary Table S8.xlsx
- Data Sheet 1/Supplementary Figure S1.tif
- Data Sheet 1/Supplementary Figure S2.jpg
