# Supplementary material for: Extensive reorganization of the chloroplast genome of Corydalis platycarpa: A comparative analysis of their organization and evolution with other Corydalis plastomes
Source: Front Plant Sci. 2022 Dec 9;13:1043740. doi: 10.3389/fpls.2022.1043740 (PMC10115153; doi:10.3389/fpls.2022.1043740)
Supplement: Supplementary Table 1 — List of taxa and GenBank accession numbers used in the phylogenetic and molecular clock analyses. [file DataSheet_1.zip › Data Sheet 1/Supplementary Table S6.xlsx]

## Sheet: Sheet2
	atpA					atpB				atpE				atpF				atpH				atpI				ccsA				infA				matK				petB				petD				petG
	Ks	Ka				Ks	Ka			Ks	Ka			Ks	Ka			Ks	Ka			Ks	Ka			Ks	Ka			Ks	Ka			Ks	Ka			Ks	Ka			Ks	Ka			Ks	Ka
	0	0	0			0.0027	0.0018	0.666667		0	0	0		0.0081	0	0		0.4939	0.0057	0.0115408		0	0	0		0	0	0		0.0376	0.0112	0.297872		0	0.0013	0		0	0	0		0.0085	0	0		0	0	0
	0.0053	0.0009	0.169811			0.0054	0.0009	0.166667		0.0111	0	0		0.0081	0.0071	0.876543		0.4939	0.0057	0.0115408		0.0055	0	0		0	0	0		0.0376	0.0112	0.297872		0.0044	0.0094	2.13636		0	0	0		0.0085	0	0		0	0	0
	0.0053	0.0018	0.339623			0.0027	0.0027	1		0.0111	0	0		0.0081	0.0071	0.876543		0.4939	0.0057	0.0115408		0.011	0	0		0.0046	0.0014	0.304348		0.0376	0.0112	0.297872		0.0089	0.0108	1.21348		0.0063	0	0		0.0085	0	0		0	0	0
	0.0378	0.0088	0.232804			0.0587	0.0045	0.076661		0.0335	0.0099	0.295522		0.0414	0.0215	0.519324		0.4686	0.0057	0.0121639		0.0221	0.0018	0.081448		0.0185	0.0055	0.297297		0.0376	0.0112	0.297872		0.0272	0.0411	1.51103		0.0517	0	0		0.0439	0.0111	0.252847		0	0	0
	0.0777	0.0088	0.113256			0.0975	0.0109	0.111795		0.1318	0.0233	0.176783		0.05	0.0386	0.772		0.4408	0	0		0.0741	0.0145	0.195682		0.0162	0.0117	0.722222		0.0573	0.0226	0.394415		0.0828	0.0474	0.572464		0.0653	0.0021	0.0321593		0.2147	0.0055	0.0256171		0.0368	0	0
	0.0837	0.0141	0.168459			0.1151	0.0131	0.113814		0.1323	0.0369	0.278912		0.103	0.0462	0.448544		0.4393	0.0057	0.0129752		0.068	0.0145	0.213235		0.0161	0.013	0.807453		0.0571	0.0226	0.395797		0.0824	0.046	0.558252		0.0651	0.0041	0.06298		0.1595	0.0083	0.0520376		0.0368	0	0
	0.0987	0.0106	0.107396			0.1026	0.0159	0.154971		0.2073	0.0491	0.236855		0.1125	0.0436	0.387556		0.4401	0.0057	0.0129516		0.0505	0.0127	0.251485		0.0208	0.013	0.625		0.0571	0.0169	0.295972		0.0823	0.0446	0.54192		0.0934	0.0062	0.0663812		0.1703	0.0111	0.0651791		0.0368	0	0
	0.0897	0.0124	0.138239			0.1026	0.0122	0.118908		0.1063	0.0369	0.347131		0.0943	0.0386	0.409332		0.4401	0.0057	0.0129516		0.0742	0.0145	0.195418		0.0208	0.0117	0.5625		0.0571	0.0169	0.295972		0.0677	0.0403	0.595273		0.0792	0.0021	0.0265152		0.1807	0.0111	0.0614278		0.0368	0	0
	0.0897	0.0115	0.128205			0.1026	0.0122	0.118908		0.1059	0.0335	0.316336		0.1029	0.0437	0.424684		0.4401	0.0057	0.0129516		0.0743	0.0163	0.219381		0.0115	0.0089	0.773913		0.0571	0.0169	0.295972		0.0745	0.0411	0.551678		0.086	0.0021	0.0244186		0.1918	0.0055	0.0286757		0.0368	0	0
	0.0896	0.0106	0.118304			0.0964	0.0122	0.126556		0.1188	0.0404	0.340067		0.1123	0.0362	0.322351		0.362	0.0057	0.0157459		0.039	0.0127	0.325641		0.0279	0.0151	0.541219		0.1187	0.0169	0.142376		0.1066	0.049	0.459662		0.0722	0.0041	0.0567867		0.16	0.0083	0.051875		0.0755	0	0
	0.0866	0.0097	0.112009			0.0961	0.0131	0.136316		0.1458	0.0335	0.229767		0.1024	0.0313	0.305664		0.3146	0.0057	0.0181182		0.0921	0.0182	0.197611		0.0184	0.0235	1.27717		0.0771	0.0226	0.293126		0.1022	0.0532	0.520548		0.0793	0.0041	0.0517024		0.1818	0.0111	0.0610561		0.0368	0	0
	0.0926	0.015	0.161987			0.0993	0.0159	0.160121		0.1126	0.0421	0.37389		0.1029	0.0362	0.351798		0.3379	0.0057	0.0168689		0.08	0.02	0.25		0.0279	0.0235	0.842294		0.0971	0.0227	0.23378		0.0967	0.0461	0.476732		0.0935	0.0041	0.0438503		0.1498	0.0083	0.0554072		0.1149	0	0
	0.105	0.015	0.142857			0.1177	0.0159	0.135089		0.1459	0.0438	0.300206		0.0936	0.0387	0.413462		0.2919	0.0057	0.0195272		0.0799	0.0109	0.136421		0.0232	0.0221	0.952586		0.1185	0.0227	0.191561		0.1068	0.0475	0.444757		0.0929	0.0021	0.022605		0.1498	0.0083	0.0554072		0.1595	0	0
	0.0943	0.0128	0.135737			0.1086	0.0159	0.146409		0.106	0.037	0.349057		0.1497	0.0338	0.225785		0.3379	0.0057	0.0168689		0.0679	0.0127	0.18704		0.0232	0.0179	0.771552		0.0968	0.0285	0.294421		0.1028	0.0574	0.558366		0.0859	0.0021	0.024447		0.1596	0.0111	0.0695489		0.1595	0	0
	0.1108	0.0115	0.103791			0.1026	0.014	0.136452		0.1138	0.0351	0.308436		0.1128	0.0436	0.386525		0.3379	0.0057	0.0168689		0.0679	0.0127	0.18704		0.0185	0.0221	1.19459		0.2086	0.0285	0.136625		0.128	0.0618	0.482812		0.0789	0.0021	0.026616		0.1602	0.0083	0.0518102		0.1595	0	0
	0.0809	0.015	0.185414			0.1213	0.014	0.115416		0.1138	0.0351	0.308436		0.1079	0.0499	0.462465		0.362	0.0057	0.0157459		0.068	0.0145	0.213235		0.0326	0.0193	0.592025		0.2322	0.0402	0.173127		0.0746	0.0582	0.780161		0.0861	0.0021	0.0243902		0.1496	0.0055	0.0367647		0.2054	0	0
	0.0899	0.0141	0.156841			0.1119	0.014	0.125112		0.1138	0.0351	0.308436		0.1218	0.0562	0.461412		0.4127	0.0057	0.0138115		0.0622	0.0127	0.20418		0.0279	0.0207	0.741935		0.0763	0.0285	0.373526		0.0947	0.0611	0.645195		0.0789	0.0021	0.026616		0.1808	0.0055	0.0304204		0.2054	0	0
	0.102	0.015	0.147059			0.1148	0.015	0.130662		0.0693	0.0438	0.632035		0.1357	0.0474	0.3493		0.4401	0	0		0.0626	0.0145	0.231629		0.0373	0.0235	0.630027		0.2086	0.0343	0.16443		0.0923	0.0517	0.56013		0.1148	0.0104	0.0905923		0.1703	0.0111	0.0651791		0.2054	0	0
	0.1019	0.0132	0.129539			0.1455	0.0191	0.131271		0.1729	0.0473	0.273569		0.0941	0.0387	0.411265		0.3856	0	0		0.0741	0.02	0.269906		0.0092	0.0082	0.891304		0.1416	0.0112	0.079096		0.1257	0.064	0.509149		0.1451	0.0021	0.0144728		0.2373	0.0111	0.0467762		0.2506	0	0
	0.1298	0.0159	0.122496			0.1566	0.0177	0.113027		0.1606	0.0403	0.250934		0.1289	0.0882	0.684251		0.3856	0	0		0.0988	0.0218	0.220648		0.0472	0.0221	0.46822		0.1625	0.046	0.283077		0.1088	0.0925	0.850184		0.0862	0.0083	0.0962877		0.1292	0.0139	0.107585		0.3109	0	0
	0.0053	0.0009	0.169811			0.0081	0.0027	0.333333		0.0111	0	0		0.0162	0.0071	0.438272		0	0	0		0.0055	0	0		0	0	0		0	0	0		0.0044	0.0081	1.84091		0	0	0		0	0	0		0	0	0
	0.0053	0.0018	0.339623			0.0054	0.0027	0.5		0.0111	0	0		0.0162	0.0071	0.438272		0	0	0		0.011	0	0		0.0046	0.0014	0.304348		0	0	0		0.0089	0.0094	1.05618		0.0063	0	0		0	0	0		0	0	0
	0.0378	0.0088	0.232804			0.0616	0.0027	0.0438312		0.0335	0.0099	0.295522		0.0499	0.0215	0.430862		0.0469	0	0		0.0221	0.0018	0.081448		0.0185	0.0055	0.297297		0	0	0		0.0272	0.0397	1.45956		0.0517	0	0		0.053	0.0111	0.209434		0	0	0
	0.0777	0.0088	0.113256			0.1005	0.0109	0.108458		0.1318	0.0233	0.176783		0.0587	0.0386	0.657581		0.2708	0.0057	0.0210487		0.0741	0.0145	0.195682		0.0162	0.0117	0.722222		0.0576	0.0226	0.392361		0.0827	0.0474	0.573156		0.0653	0.0021	0.0321593		0.2035	0.0055	0.027027		0.0368	0	0
	0.0837	0.0141	0.168459			0.1183	0.0131	0.110735		0.1323	0.0369	0.278912		0.1123	0.0462	0.411398		0.1501	0.0114	0.0759494		0.068	0.0145	0.213235		0.0161	0.013	0.807453		0.0574	0.0226	0.393728		0.0823	0.046	0.558931		0.0651	0.0041	0.06298		0.1491	0.0083	0.0556673		0.0368	0	0
	0.0987	0.0106	0.107396			0.1057	0.0159	0.150426		0.2073	0.0491	0.236855		0.1219	0.0436	0.35767		0.1503	0.0114	0.0758483		0.0505	0.0127	0.251485		0.0208	0.013	0.625		0.0574	0.0169	0.294425		0.0823	0.0446	0.54192		0.0934	0.0062	0.0663812		0.1597	0.0111	0.0695053		0.0368	0	0
	0.0897	0.0124	0.138239			0.1057	0.0122	0.115421		0.1063	0.0369	0.347131		0.1035	0.0386	0.372947		0.1503	0.0114	0.0758483		0.0742	0.0145	0.195418		0.0208	0.0117	0.5625		0.0574	0.0169	0.294425		0.0677	0.0404	0.59675		0.0792	0.0021	0.0265152		0.17	0.0111	0.0652941		0.0368	0	0
	0.0897	0.0115	0.128205			0.1057	0.0122	0.115421		0.1059	0.0335	0.316336		0.1122	0.0437	0.389483		0.1503	0.0114	0.0758483		0.0743	0.0163	0.219381		0.0115	0.0089	0.773913		0.0983	0.0169	0.171923		0.0745	0.0411	0.551678		0.086	0.0021	0.0244186		0.181	0.0055	0.0303867		0.0368	0	0
	0.0896	0.0106	0.118304			0.0995	0.0122	0.122613		0.1188	0.0404	0.340067		0.1217	0.0362	0.297453		0.2076	0.0114	0.0549133		0.039	0.0127	0.325641		0.0279	0.0151	0.541219		0.1195	0.0169	0.141423		0.1065	0.049	0.460094		0.0722	0.0041	0.0567867		0.1496	0.0083	0.0554813		0.0755	0	0
	0.0866	0.0097	0.112009			0.0992	0.0131	0.132056		0.1458	0.0335	0.229767		0.1116	0.0313	0.280466		0.2076	0.0114	0.0549133		0.0921	0.0182	0.197611		0.0184	0.0235	1.27717		0.0776	0.0112	0.14433		0.1021	0.0532	0.521058		0.0793	0.0041	0.0517024		0.1711	0.0111	0.0648743		0.0368	0	0
	0.0926	0.015	0.161987			0.1024	0.0159	0.155273		0.1126	0.0421	0.37389		0.1122	0.0362	0.322638		0.2486	0.0114	0.0458568		0.08	0.02	0.25		0.0279	0.0235	0.842294		0.0977	0.0226	0.23132		0.0966	0.0461	0.477226		0.0935	0.0041	0.0438503		0.1395	0.0083	0.0594982		0.1149	0	0
	0.105	0.015	0.142857			0.1208	0.0159	0.131623		0.1459	0.0438	0.300206		0.1027	0.0387	0.376826		0.2486	0.0114	0.0458568		0.0799	0.0109	0.136421		0.0232	0.0221	0.952586		0.1193	0.0226	0.189438		0.1067	0.0475	0.445173		0.0929	0.0021	0.022605		0.1395	0.0083	0.0594982		0.1595	0	0
	0.0943	0.0128	0.135737			0.1117	0.0159	0.142346		0.106	0.037	0.349057		0.14	0.0338	0.241429		0.2919	0.0114	0.0390545		0.0679	0.0127	0.18704		0.0232	0.0179	0.771552		0.0974	0.0284	0.291581		0.1027	0.0574	0.558909		0.0859	0.0021	0.024447		0.1492	0.0111	0.0743968		0.1595	0	0
	0.1108	0.0115	0.103791			0.1057	0.014	0.13245		0.1138	0.0351	0.308436		0.1223	0.0436	0.3565		0.2486	0.0114	0.0458568		0.0679	0.0127	0.18704		0.0185	0.0221	1.19459		0.2101	0.0284	0.135174		0.1279	0.0618	0.48319		0.0789	0.0021	0.026616		0.1498	0.0083	0.0554072		0.1595	0	0
	0.0809	0.015	0.185414			0.1244	0.014	0.11254		0.1138	0.0351	0.308436		0.1173	0.0499	0.425405		0.2486	0.0114	0.0458568		0.068	0.0145	0.213235		0.0326	0.0193	0.592025		0.2339	0.0284	0.121419		0.0745	0.0582	0.781208		0.0861	0.0021	0.0243902		0.1393	0.0055	0.0394831		0.2054	0	0
	0.0899	0.0141	0.156841			0.115	0.014	0.121739		0.1138	0.0351	0.308436		0.1313	0.0562	0.428027		0.2699	0.0114	0.0422379		0.0622	0.0127	0.20418		0.0279	0.0207	0.741935		0.0767	0.0284	0.370274		0.0946	0.0611	0.645877		0.0789	0.0021	0.026616		0.1701	0.0055	0.0323339		0.2054	0	0
	0.102	0.015	0.147059			0.118	0.015	0.127119		0.0693	0.0438	0.632035		0.1454	0.0474	0.325997		0.1882	0.0057	0.0302869		0.0626	0.0145	0.231629		0.0373	0.0235	0.630027		0.2101	0.0342	0.16278		0.0922	0.0503	0.545553		0.1148	0.0104	0.0905923		0.1597	0.0111	0.0695053		0.2054	0	0
	0.1019	0.0132	0.129539			0.1488	0.0191	0.12836		0.1729	0.0473	0.273569		0.1032	0.0387	0.375		0.1874	0.0057	0.0304162		0.0741	0.02	0.269906		0.0092	0.0082	0.891304		0.1426	0.0112	0.0785414		0.1256	0.064	0.509554		0.1451	0.0021	0.0144728		0.2257	0.0111	0.0491803		0.2506	0	0
	0.1298	0.0159	0.122496			0.1599	0.0177	0.110694		0.1606	0.0403	0.250934		0.1387	0.0882	0.635905		0.2272	0.0057	0.025088		0.0988	0.0218	0.220648		0.0472	0.0221	0.46822		0.1636	0.0459	0.280562		0.1087	0.0925	0.850966		0.0862	0.0083	0.0962877		0.1192	0.0139	0.116611		0.3109	0	0
	0	0.0026	0			0.0081	0.0036	0.444444		0.0223	0	0		0	0	0		0	0	0		0.0055	0	0		0.0046	0.0014	0.304348		0	0	0		0.0044	0.0067	1.52273		0.0063	0	0		0	0	0		0	0	0
	0.0379	0.0097	0.255937			0.0646	0.0054	0.0835913		0.045	0.0099	0.22		0.0328	0.0143	0.435976		0.0469	0	0		0.0165	0.0018	0.109091		0.0185	0.0055	0.297297		0	0	0		0.0316	0.0356	1.12658		0.0517	0	0		0.053	0.0111	0.209434		0	0	0
	0.0777	0.0097	0.124839			0.1037	0.0118	0.11379		0.145	0.0233	0.16069		0.0585	0.0313	0.535043		0.2708	0.0057	0.0210487		0.0682	0.0145	0.21261		0.0162	0.0117	0.722222		0.0576	0.0226	0.392361		0.0847	0.0468	0.552538		0.0653	0.0021	0.0321593		0.2035	0.0055	0.027027		0.0368	0	0
	0.0837	0.015	0.179211			0.1215	0.014	0.115226		0.1456	0.0369	0.253434		0.0936	0.0387	0.413462		0.1501	0.0114	0.0759494		0.0621	0.0145	0.233494		0.0161	0.013	0.807453		0.0574	0.0226	0.393728		0.0843	0.0454	0.538553		0.0651	0.0041	0.06298		0.1491	0.0083	0.0556673		0.0368	0	0
	0.0988	0.0115	0.116397			0.1088	0.0168	0.154412		0.222	0.0491	0.221171		0.1029	0.0362	0.351798		0.1503	0.0114	0.0758483		0.0447	0.0127	0.284116		0.0208	0.013	0.625		0.0574	0.0169	0.294425		0.0842	0.044	0.522565		0.0934	0.0062	0.0663812		0.1597	0.0111	0.0695053		0.0368	0	0
	0.0897	0.0132	0.147157			0.1088	0.0131	0.120404		0.0937	0.0369	0.39381		0.085	0.0313	0.368235		0.1503	0.0114	0.0758483		0.0682	0.0145	0.21261		0.0208	0.0117	0.5625		0.0574	0.0169	0.294425		0.0697	0.0425	0.609756		0.0792	0.0021	0.0265152		0.17	0.0111	0.0652941		0.0368	0	0
	0.0898	0.0124	0.138085			0.1088	0.0131	0.120404		0.1186	0.0335	0.282462		0.0935	0.0362	0.387166		0.1503	0.0114	0.0758483		0.0683	0.0163	0.238653		0.0115	0.0089	0.773913		0.0983	0.0169	0.171923		0.0764	0.0405	0.530105		0.086	0.0021	0.0244186		0.181	0.0055	0.0303867		0.0368	0	0
	0.0897	0.0115	0.128205			0.1026	0.0131	0.12768		0.1318	0.0404	0.306525		0.1027	0.0288	0.280428		0.2076	0.0114	0.0549133		0.0333	0.0127	0.381381		0.0279	0.0151	0.541219		0.1195	0.0169	0.141423		0.1083	0.0484	0.446907		0.0722	0.0041	0.0567867		0.1496	0.0083	0.0554813		0.0755	0	0
	0.0867	0.0106	0.122261			0.1023	0.014	0.136852		0.1593	0.0335	0.210295		0.0931	0.024	0.257787		0.2076	0.0114	0.0549133		0.086	0.0182	0.211628		0.0184	0.0235	1.27717		0.0776	0.0112	0.14433		0.104	0.0526	0.505769		0.0793	0.0041	0.0517024		0.1711	0.0111	0.0648743		0.0368	0	0
	0.0927	0.0159	0.171521			0.1024	0.0168	0.164062		0.1255	0.0421	0.335458		0.0935	0.0289	0.309091		0.2486	0.0114	0.0458568		0.074	0.02	0.27027		0.0279	0.0235	0.842294		0.0977	0.0226	0.23132		0.0985	0.0455	0.461929		0.0935	0.0041	0.0438503		0.1395	0.0083	0.0594982		0.1149	0	0
	0.1051	0.0159	0.151284			0.1209	0.0168	0.138958		0.1595	0.0438	0.274608		0.0844	0.0313	0.370853		0.2486	0.0114	0.0458568		0.0739	0.0109	0.147497		0.0232	0.0221	0.952586		0.1193	0.0226	0.189438		0.1086	0.0469	0.43186		0.0929	0.0021	0.022605		0.1395	0.0083	0.0594982		0.1595	0	0
	0.0944	0.0137	0.145127			0.1117	0.0168	0.150403		0.1187	0.037	0.31171		0.1396	0.0264	0.189112		0.2919	0.0114	0.0390545		0.062	0.0127	0.204839		0.0232	0.0179	0.771552		0.0974	0.0284	0.291581		0.1046	0.0568	0.543021		0.0859	0.0021	0.024447		0.1492	0.0111	0.0743968		0.1595	0	0
	0.1109	0.0124	0.111812			0.1057	0.0149	0.140965		0.1268	0.0351	0.276814		0.1032	0.0362	0.350775		0.2486	0.0114	0.0458568		0.062	0.0127	0.204839		0.0185	0.0221	1.19459		0.2101	0.0284	0.135174		0.1244	0.0612	0.491961		0.0789	0.0021	0.026616		0.1498	0.0083	0.0554072		0.1595	0	0
	0.081	0.0159	0.196296			0.1245	0.015	0.120482		0.1268	0.0351	0.276814		0.0984	0.0424	0.430894		0.2486	0.0114	0.0458568		0.0621	0.0145	0.233494		0.0326	0.0193	0.592025		0.2339	0.0284	0.121419		0.0765	0.0576	0.752941		0.0861	0.0021	0.0243902		0.1393	0.0055	0.0394831		0.2054	0	0
	0.09	0.015	0.166667			0.1151	0.0149	0.129453		0.1268	0.0351	0.276814		0.1121	0.0487	0.434434		0.2699	0.0114	0.0422379		0.0563	0.0127	0.225577		0.0279	0.0207	0.741935		0.0767	0.0284	0.370274		0.0965	0.0634	0.656995		0.0789	0.0021	0.026616		0.1701	0.0055	0.0323339		0.2054	0	0
	0.1021	0.0159	0.15573			0.118	0.0159	0.134746		0.0816	0.0438	0.536765		0.1306	0.0387	0.296325		0.1882	0.0057	0.0302869		0.0567	0.0145	0.255732		0.0373	0.0235	0.630027		0.2101	0.0342	0.16278		0.0941	0.0497	0.528162		0.1148	0.0104	0.0905923		0.1597	0.0111	0.0695053		0.2054	0	0
	0.1019	0.0141	0.138371			0.1489	0.02	0.134318		0.1869	0.0473	0.253077		0.0848	0.0313	0.369104		0.1874	0.0057	0.0304162		0.0682	0.02	0.293255		0.0092	0.0082	0.891304		0.1426	0.0112	0.0785414		0.13	0.0626	0.481538		0.1451	0.0021	0.0144728		0.2257	0.0111	0.0491803		0.2506	0	0
	0.1283	0.0172	0.134061			0.1567	0.0186	0.118698		0.1745	0.0403	0.230946		0.1237	0.0791	0.63945		0.2272	0.0057	0.025088		0.0926	0.0218	0.235421		0.0472	0.0221	0.46822		0.1636	0.0459	0.280562		0.1106	0.0934	0.844485		0.0862	0.0083	0.0962877		0.1192	0.0139	0.116611		0.3109	0	0
	0.0379	0.0106	0.279683			0.0616	0.0054	0.0876623		0.045	0.0099	0.22		0.0328	0.0143	0.435976		0.0469	0	0		0.0221	0.0018	0.081448		0.0231	0.0068	0.294372		0	0	0		0.0363	0.0369	1.01653		0.045	0	0		0.053	0.0111	0.209434		0	0	0
	0.0777	0.0106	0.136422			0.1005	0.0118	0.117413		0.145	0.0233	0.16069		0.0585	0.0313	0.535043		0.2708	0.0057	0.0210487		0.0741	0.0145	0.195682		0.0208	0.013	0.625		0.0576	0.0226	0.392361		0.09	0.0467	0.518889		0.0585	0.0021	0.0358974		0.2035	0.0055	0.027027		0.0368	0	0
	0.0807	0.0159	0.197026			0.1183	0.014	0.118343		0.1456	0.0369	0.253434		0.0936	0.0387	0.413462		0.1501	0.0114	0.0759494		0.068	0.0145	0.213235		0.0208	0.0144	0.692308		0.0574	0.0226	0.393728		0.0871	0.0461	0.529277		0.0583	0.0041	0.0703259		0.1491	0.0083	0.0556673		0.0368	0	0
	0.0987	0.0124	0.125633			0.1057	0.0168	0.15894		0.222	0.0491	0.221171		0.1029	0.0362	0.351798		0.1503	0.0114	0.0758483		0.0505	0.0127	0.251485		0.0255	0.0144	0.564706		0.0574	0.0169	0.294425		0.087	0.0446	0.512644		0.0863	0.0062	0.0718424		0.1597	0.0111	0.0695053		0.0368	0	0
	0.0897	0.0141	0.157191			0.1057	0.0131	0.123936		0.1191	0.0369	0.309824		0.085	0.0313	0.368235		0.1503	0.0114	0.0758483		0.0742	0.0145	0.195418		0.0254	0.0131	0.515748		0.0574	0.0169	0.294425		0.0748	0.0425	0.568182		0.0723	0.0021	0.0290456		0.17	0.0111	0.0652941		0.0368	0	0
	0.0897	0.0132	0.147157			0.1057	0.0131	0.123936		0.1186	0.0335	0.282462		0.0935	0.0362	0.387166		0.1503	0.0114	0.0758483		0.0743	0.0163	0.219381		0.0161	0.0103	0.639752		0.0983	0.0169	0.171923		0.0816	0.0419	0.51348		0.079	0.0021	0.0265823		0.181	0.0055	0.0303867		0.0368	0	0
	0.0896	0.0124	0.138393			0.0995	0.0131	0.131658		0.1318	0.0404	0.306525		0.1027	0.0288	0.280428		0.2076	0.0114	0.0549133		0.039	0.0127	0.325641		0.0326	0.0165	0.506135		0.1195	0.0169	0.141423		0.1139	0.0498	0.437226		0.0653	0.0041	0.0627871		0.1496	0.0083	0.0554813		0.0755	0	0
	0.0866	0.0115	0.132794			0.0992	0.014	0.141129		0.1593	0.0335	0.210295		0.0931	0.024	0.257787		0.2076	0.0114	0.0549133		0.0921	0.0182	0.197611		0.0231	0.0249	1.07792		0.0776	0.0112	0.14433		0.1095	0.0539	0.492237		0.0723	0.0041	0.0567082		0.1711	0.0111	0.0648743		0.0368	0	0
	0.0927	0.0168	0.18123			0.1024	0.0168	0.164062		0.1255	0.0421	0.335458		0.0935	0.0289	0.309091		0.2486	0.0114	0.0458568		0.08	0.02	0.25		0.0326	0.0249	0.763804		0.0977	0.0226	0.23132		0.1039	0.0469	0.451396		0.0864	0.0041	0.0474537		0.1395	0.0083	0.0594982		0.1149	0	0
	0.105	0.0168	0.16			0.1208	0.0168	0.139073		0.1595	0.0438	0.274608		0.0844	0.0313	0.370853		0.2486	0.0114	0.0458568		0.0799	0.0109	0.136421		0.0279	0.0235	0.842294		0.1193	0.0226	0.189438		0.1141	0.0483	0.423313		0.0859	0.0021	0.024447		0.1395	0.0083	0.0594982		0.1595	0	0
	0.0944	0.0146	0.154661			0.1117	0.0168	0.150403		0.1187	0.037	0.31171		0.1396	0.0264	0.189112		0.2919	0.0114	0.0390545		0.0679	0.0127	0.18704		0.0279	0.0193	0.691756		0.0974	0.0284	0.291581		0.1101	0.0582	0.52861		0.0789	0.0021	0.026616		0.1492	0.0111	0.0743968		0.1595	0	0
	0.1109	0.0132	0.119026			0.1057	0.015	0.141911		0.1268	0.0351	0.276814		0.1032	0.0362	0.350775		0.2486	0.0114	0.0458568		0.0679	0.0127	0.18704		0.0232	0.0235	1.01293		0.2101	0.0284	0.135174		0.1301	0.0626	0.481168		0.072	0.0021	0.0291667		0.1498	0.0083	0.0554072		0.1595	0	0
	0.0809	0.0168	0.207664			0.1244	0.015	0.120579		0.1268	0.0351	0.276814		0.0984	0.0424	0.430894		0.2486	0.0114	0.0458568		0.068	0.0145	0.213235		0.0279	0.0179	0.641577		0.2339	0.0284	0.121419		0.0817	0.059	0.722154		0.0791	0.0021	0.0265487		0.1393	0.0055	0.0394831		0.2054	0	0
	0.0899	0.0159	0.176863			0.1119	0.015	0.134048		0.1268	0.0351	0.276814		0.1121	0.0487	0.434434		0.2699	0.0114	0.0422379		0.0622	0.0127	0.20418		0.0231	0.0193	0.835498		0.0767	0.0284	0.370274		0.1019	0.0648	0.635918		0.072	0.0021	0.0291667		0.1701	0.0055	0.0323339		0.2054	0	0
	0.102	0.0168	0.164706			0.118	0.0159	0.134746		0.0816	0.0438	0.536765		0.1306	0.0387	0.296325		0.1882	0.0057	0.0302869		0.0626	0.0145	0.231629		0.0326	0.0221	0.677914		0.2101	0.0342	0.16278		0.0995	0.0511	0.513568		0.1076	0.0104	0.0966543		0.1597	0.0111	0.0695053		0.2054	0	0
	0.1019	0.015	0.147203			0.1482	0.0202	0.136302		0.1869	0.0473	0.253077		0.0848	0.0313	0.369104		0.1874	0.0057	0.0304162		0.0741	0.02	0.269906		0.0138	0.0096	0.695652		0.1426	0.0112	0.0785414		0.1358	0.0626	0.460972		0.1375	0.0021	0.0152727		0.2257	0.0111	0.0491803		0.2506	0	0
	0.1299	0.0177	0.136259			0.1599	0.0186	0.116323		0.1745	0.0403	0.230946		0.1237	0.0791	0.63945		0.2272	0.0057	0.025088		0.0988	0.0218	0.220648		0.0423	0.0207	0.489362		0.1636	0.0459	0.280562		0.1136	0.0941	0.828345		0.0792	0.0083	0.104798		0.1192	0.0139	0.116611		0.3109	0	0
	0.0864	0.0106	0.122685			0.0882	0.01	0.113379		0.1178	0.0234	0.198642		0.0945	0.0312	0.330159		0.2299	0.0057	0.0247934		0.0622	0.0127	0.20418		0.035	0.0117	0.334286		0.0576	0.0226	0.392361		0.0931	0.053	0.56928		0.0653	0.0021	0.0321593		0.2158	0.0111	0.0514365		0.0368	0	0
	0.1014	0.0159	0.156805			0.1055	0.0104	0.0985782		0.1182	0.0267	0.225888		0.117	0.0374	0.319658		0.1509	0.0114	0.0755467		0.0447	0.0127	0.284116		0.0349	0.013	0.372493		0.0574	0.0226	0.393728		0.0952	0.0481	0.505252		0.0788	0.0041	0.0520305		0.1815	0.0139	0.076584		0.0368	0	0
	0.1046	0.0124	0.118547			0.0993	0.0131	0.131923		0.2126	0.0371	0.174506		0.1268	0.0349	0.275237		0.1511	0.0114	0.0754467		0.039	0.0109	0.279487		0.0397	0.013	0.327456		0.0574	0.0169	0.294425		0.0951	0.0495	0.520505		0.0793	0.0062	0.0781841		0.1818	0.0167	0.0918592		0.0368	0	0
	0.0955	0.0124	0.129843			0.0993	0.0113	0.113797		0.118	0.0268	0.227119		0.1083	0.03	0.277008		0.1511	0.0114	0.0754467		0.0623	0.0127	0.203852		0.0301	0.0117	0.388704		0.0574	0.0169	0.294425		0.0803	0.0481	0.599004		0.0792	0.0021	0.0265152		0.1924	0.0168	0.0873181		0.0368	0	0
	0.0955	0.0133	0.139267			0.0993	0.0113	0.113797		0.1175	0.0234	0.199149		0.117	0.035	0.299145		0.1511	0.0114	0.0754467		0.0624	0.0145	0.232372		0.0302	0.0117	0.387417		0.0983	0.0169	0.171923		0.0997	0.0439	0.440321		0.086	0.0021	0.0244186		0.1605	0.0111	0.0691589		0.0368	0	0
	0.0954	0.0124	0.129979			0.0932	0.0113	0.121245		0.1306	0.0302	0.23124		0.1217	0.0337	0.27691		0.2088	0.0114	0.0545977		0.0505	0.0109	0.215842		0.047	0.0151	0.321277		0.1195	0.0169	0.141423		0.1302	0.0511	0.392473		0.0722	0.0041	0.0567867		0.1607	0.0139	0.0864966		0.0755	0	0
	0.0954	0.0115	0.120545			0.0929	0.0104	0.111948		0.1578	0.0233	0.147655		0.1164	0.0228	0.195876		0.1697	0.0114	0.0671774		0.0799	0.0164	0.205257		0.0278	0.0235	0.845324		0.0776	0.0112	0.14433		0.1258	0.0524	0.416534		0.0793	0.0041	0.0517024		0.1827	0.0167	0.0914067		0.0368	0	0
	0.1045	0.015	0.143541			0.1022	0.0131	0.12818		0.1309	0.0302	0.23071		0.117	0.0276	0.235897		0.2088	0.0114	0.0545977		0.068	0.0182	0.267647		0.0278	0.0235	0.845324		0.0977	0.0226	0.23132		0.1097	0.0454	0.413856		0.0935	0.0041	0.0438503		0.1505	0.0139	0.0923588		0.1149	0	0
	0.1171	0.015	0.128096			0.1081	0.0131	0.121184		0.1314	0.0336	0.255708		0.1074	0.0301	0.280261		0.2088	0.0114	0.0545977		0.068	0.009	0.132353		0.0326	0.0221	0.677914		0.1193	0.0226	0.189438		0.1097	0.0468	0.426618		0.0789	0.0021	0.026616		0.1505	0.0139	0.0923588		0.1595	0	0
	0.1063	0.0128	0.120414			0.1115	0.0131	0.117489		0.0926	0.0336	0.362851		0.1646	0.0252	0.153098		0.2501	0.0114	0.0455818		0.0562	0.0109	0.19395		0.0326	0.0207	0.634969		0.0974	0.0284	0.291581		0.1266	0.0566	0.447077		0.072	0.0021	0.0291667		0.1604	0.0167	0.104115		0.1595	0	0
	0.123	0.0115	0.0934959			0.0993	0.0113	0.113797		0.1001	0.0318	0.317682		0.1271	0.0349	0.274587		0.2088	0.0114	0.0545977		0.0562	0.0109	0.19395		0.0279	0.0221	0.792115		0.2101	0.0284	0.135174		0.1363	0.0582	0.426999		0.0652	0.0021	0.0322086		0.161	0.0139	0.0863354		0.1595	0	0
	0.0926	0.015	0.161987			0.1116	0.0113	0.101254		0.1001	0.0318	0.317682		0.1221	0.0411	0.336609		0.2088	0.0114	0.0545977		0.0562	0.0127	0.225979		0.0421	0.0193	0.458432		0.2339	0.0284	0.121419		0.0998	0.0567	0.568136		0.0722	0.0021	0.0290859		0.1503	0.0111	0.0738523		0.2054	0	0
	0.1018	0.0141	0.138507			0.1054	0.0113	0.107211		0.1001	0.0318	0.317682		0.1362	0.0474	0.348018		0.2716	0.0114	0.0419735		0.0505	0.0109	0.215842		0.0373	0.0207	0.55496		0.0767	0.0284	0.370274		0.0974	0.0661	0.678645		0.0789	0.0021	0.026616		0.1817	0.0111	0.0610897		0.2054	0	0
	0.114	0.015	0.131579			0.1115	0.0122	0.109417		0.0568	0.0405	0.713028		0.1553	0.0375	0.241468		0.17	0.0057	0.0335294		0.0508	0.0127	0.25		0.0469	0.0235	0.501066		0.2101	0.0342	0.16278		0.1156	0.0524	0.453287		0.1148	0.0104	0.0905923		0.1818	0.0167	0.0918592		0.2054	0	0
	0.1139	0.0132	0.115891			0.1387	0.0163	0.11752		0.1713	0.037	0.215995		0.1033	0.0313	0.303001		0.1693	0.0057	0.033668		0.0802	0.0182	0.226933		0.0092	0.011	1.19565		0.1426	0.0112	0.0785414		0.1367	0.0596	0.435991		0.1451	0.0021	0.0144728		0.2384	0.0167	0.0700503		0.2506	0	0
	0.1328	0.0177	0.133283			0.153	0.015	0.0980392		0.1729	0.0369	0.213418		0.1487	0.0777	0.522529		0.2082	0.0057	0.0273775		0.0865	0.0218	0.252023		0.0569	0.0221	0.388401		0.1636	0.0459	0.280562		0.1303	0.0894	0.686109		0.1004	0.0083	0.0826693		0.1607	0.0196	0.121966		0.3109	0	0
	0.1074	0.0106	0.0986965			0.104	0.0108	0.103846		0.1588	0.0369	0.232368		0.0941	0.0461	0.489904		0.1509	0.0057	0.0377734		0.0502	0	0		0	0.0014	0		0.0187	0.0112	0.59893		0.0229	0.0175	0.764192		0.0653	0.0021	0.0321593		0.0991	0.0028	0.0282543		0	0	0
	0.1045	0.007	0.0669856			0.1039	0.0118	0.113571		0.2069	0.0353	0.170614		0.1035	0.0436	0.421256		0.1511	0.0057	0.0377234		0.0445	0.0018	0.0404494		0.0046	0.0014	0.304348		0.0187	0.0056	0.299465		0.0228	0.0161	0.70614		0.0795	0.0041	0.0515723		0.0897	0.0056	0.0624303		0	0	0
	0.0955	0.0088	0.0921466			0.1039	0.0099	0.0952839		0.1861	0.0301	0.161741		0.0855	0.0386	0.451462		0.1511	0.0057	0.0377234		0.0562	0.0072	0.128114		0.0046	0.0027	0.586957		0.0187	0.0056	0.299465		0.0183	0.0161	0.879781		0.0655	0	0		0.0991	0.0056	0.0565086		0.0755	0	0
	0.0955	0.0079	0.0827225			0.1039	0.0099	0.0952839		0.1854	0.0267	0.144013		0.0941	0.0436	0.463337		0.1511	0.0057	0.0377234		0.0446	0.0054	0.121076		0.0138	0.0068	0.492754		0.0575	0.0056	0.0973913		0.0533	0.0168	0.315197		0.0723	0	0		0.109	0	0		0.0755	0	0
	0.0894	0.007	0.0782998			0.0977	0.0099	0.101331		0.1582	0.0335	0.211757		0.1033	0.0411	0.39787		0.1509	0.0057	0.0377734		0.0561	0.009	0.160428		0.0279	0.0082	0.293907		0.0776	0.0056	0.0721649		0.0799	0.0341	0.426783		0.0587	0.0021	0.0357751		0.0803	0.0028	0.0348692		0.1164	0	0
	0.0983	0.0062	0.0630722			0.0974	0.0072	0.073922		0.201	0.0267	0.132836		0.0936	0.0338	0.361111		0.1147	0.0057	0.0496949		0.0795	0.0036	0.045283		0.0208	0.0144	0.692308		0.0379	0.0112	0.295515		0.073	0.0389	0.532877		0.0656	0.0021	0.0320122		0.1193	0.0055	0.0461023		0.0755	0	0
	0.0984	0.0115	0.11687			0.1162	0.0127	0.109294		0.1722	0.0335	0.194541		0.0941	0.0387	0.411265		0.1509	0.0057	0.0377734		0.0502	0.0054	0.10757		0.0302	0.0144	0.476821		0.0572	0.0112	0.195804		0.0604	0.0285	0.471854		0.0795	0.0021	0.0264151		0.0899	0.0028	0.0311457		0.1574	0	0
	0.1201	0.0115	0.0957535			0.119	0.0164	0.137815		0.1456	0.0369	0.253434		0.0848	0.0412	0.485849		0.1509	0.0057	0.0377734		0.0856	0.0072	0.0841121		0.0255	0.0158	0.619608		0.0775	0.0112	0.144516		0.0677	0.0306	0.451994		0.0722	0	0		0.0899	0.0028	0.0311457		0.2054	0	0
	0.1123	0.0092	0.0819234			0.1162	0.0118	0.101549		0.1249	0.0284	0.227382		0.1405	0.0362	0.257651		0.189	0.0057	0.0301587		0.0735	0.0091	0.12381		0.0255	0.0144	0.564706		0.057	0.0169	0.296491		0.0809	0.0395	0.488257		0.0861	0	0		0.1089	0.0056	0.0514233		0.2054	0	0
	0.1292	0.0079	0.0611455			0.1039	0.0099	0.0952839		0.1331	0.0232	0.174305		0.1038	0.0461	0.444123		0.1509	0.0057	0.0377734		0.0735	0.0091	0.12381		0.0208	0.0158	0.759615		0.1634	0.0169	0.103427		0.0853	0.0466	0.546307		0.0791	0	0		0.0995	0.0028	0.0281407		0.2054	0	0
	0.0986	0.0115	0.116633			0.1226	0.0063	0.0513866		0.1331	0.0232	0.174305		0.099	0.0524	0.529293		0.1509	0.0057	0.0377734		0.0736	0.0109	0.148098		0.035	0.013	0.371429		0.1859	0.0284	0.15277		0.0462	0.0424	0.917749		0.0863	0	0		0.0994	0	0		0.2542	0	0
	0.1078	0.0106	0.0983302			0.1101	0.0081	0.0735695		0.1331	0.0232	0.174305		0.1128	0.0587	0.52039		0.2088	0.0057	0.0272989		0.0678	0.009	0.132743		0.0302	0.0144	0.476821		0.0569	0.0169	0.297012		0.0805	0.0495	0.614907		0.0653	0	0		0.1089	0	0		0.2542	0	0
	0.1202	0.0115	0.0956739			0.1099	0.0127	0.11556		0.1192	0.0369	0.309564		0.1313	0.0487	0.370906		0.17	0	0		0.0683	0.0108	0.158126		0.0397	0.0172	0.433249		0.1634	0.0226	0.138311		0.0932	0.0501	0.537554		0.0864	0.0083	0.0960648		0.0897	0.0056	0.0624303		0.1595	0	0
	0.1169	0.0097	0.0829769			0.1468	0.0113	0.0769755		0.2153	0.0404	0.187645		0.0853	0.0337	0.395076		0.1693	0	0		0.0858	0.0054	0.0629371		0.0255	0.0172	0.67451		0.1207	0.0112	0.092792		0.1008	0.0396	0.392857		0.1155	0	0		0.1918	0.0055	0.0286757		0.3019	0	0
	0.1454	0.0141	0.0969739			0.1613	0.0136	0.0843149		0.2174	0.0334	0.153634		0.1293	0.0829	0.641145		0.1885	0	0		0.1015	0.0247	0.24335		0.0471	0.0193	0.409766		0.1195	0.0342	0.286192		0.0917	0.0811	0.884406		0.1006	0.0062	0.0616302		0.1597	0.0083	0.0519724		0.3681	0	0
	0.0837	0.0088	0.105137			0.0952	0.0117	0.122899		0.1863	0.0301	0.161567		0.0497	0.0167	0.336016		0.031	0	0		0.0388	0.0018	0.0463918		0.0046	0	0		0	0.0056	0		0	0.0013	0		0.0654	0.0062	0.0948012		0.017	0.0028	0.164706		0	0	0
	0.0691	0.0106	0.153401			0.1014	0.0099	0.0976331		0.1065	0.0199	0.186854		0.0329	0.0119	0.361702		0.031	0	0		0.0619	0.0072	0.116317		0.0046	0.0014	0.304348		0	0.0056	0		0.0136	0.0067	0.492647		0.0518	0.0021	0.0405405		0.0256	0.0028	0.109375		0.0755	0	0
	0.0691	0.0097	0.140376			0.1014	0.0099	0.0976331		0.0935	0.0166	0.17754		0.0582	0.0167	0.286942		0.031	0	0		0.0619	0.0054	0.0872375		0.0138	0.0082	0.594203		0.0377	0.0056	0.148541		0.0555	0.0148	0.266667		0.0584	0.0021	0.0359589		0.0705	0.0028	0.0397163		0.0755	0	0
	0.069	0.0088	0.127536			0.0952	0.0099	0.103992		0.1191	0.0233	0.195634		0.0757	0.0362	0.478203		0.0969	0	0		0.0502	0.0091	0.181275		0.0278	0.0096	0.345324		0.0573	0.0056	0.0977312		0.0795	0.0327	0.411321		0.0451	0.0041	0.0909091		0.08	0.0056	0.07		0.1164	0	0
	0.0661	0.0079	0.119516			0.0857	0.009	0.105018		0.0941	0.0165	0.175345		0.0493	0.0264	0.535497		0.0969	0	0		0.0794	0.0036	0.0453401		0.0207	0.0158	0.763285		0.0186	0.0112	0.602151		0.0751	0.034	0.45273		0.0519	0.0041	0.0789981		0.0992	0.0083	0.0836694		0.0755	0	0
	0.0705	0.0155	0.219858			0.1012	0.009	0.0889328		0.1323	0.0233	0.176115		0.0496	0.0313	0.631048		0.1322	0	0		0.0676	0.0054	0.0798817		0.0302	0.0158	0.523179		0.0375	0.0112	0.298667		0.0601	0.0244	0.40599		0.0655	0.0041	0.0625954		0.0707	0.0056	0.0792079		0.1574	0	0
	0.0898	0.0132	0.146993			0.1102	0.0108	0.0980036		0.1462	0.0266	0.181943		0.041	0.0338	0.82439		0.1322	0	0		0.0734	0.0072	0.0980926		0.0255	0.0172	0.67451		0.0572	0.0112	0.195804		0.0698	0.0258	0.369628		0.0651	0.0021	0.0322581		0.0707	0.0056	0.0792079		0.2054	0	0
	0.0794	0.0119	0.149874			0.1105	0.0081	0.0733032		0.0812	0.0267	0.328818		0.0931	0.0289	0.310419		0.1693	0	0		0.0675	0.0091	0.134815		0.0255	0.0158	0.619608		0.0568	0.0056	0.0985915		0.0805	0.0382	0.474534		0.072	0.0021	0.0291667		0.0892	0.0084	0.0941704		0.2054	0	0
	0.0956	0.0106	0.110879			0.0983	0.0063	0.0640895		0.0885	0.0249	0.281356		0.0585	0.0362	0.618803		0.1322	0	0		0.0675	0.0091	0.134815		0.0208	0.0172	0.826923		0.1404	0.0169	0.12037		0.0824	0.0432	0.524272		0.0651	0.0021	0.0322581		0.0801	0.0056	0.0699126		0.2054	0	0
	0.0663	0.0115	0.173454			0.1169	0.0063	0.0538922		0.0885	0.0249	0.281356		0.0584	0.0412	0.705479		0.1322	0	0		0.0675	0.0109	0.161481		0.0349	0.0144	0.412607		0.1622	0.0284	0.175092		0.0483	0.0376	0.778468		0.0721	0.0021	0.0291262		0.0894	0.0028	0.0313199		0.2542	0	0
	0.0722	0.0141	0.195291			0.1013	0.0063	0.0621915		0.0885	0.0249	0.281356		0.0758	0.0512	0.675462		0.1322	0	0		0.0618	0.0091	0.147249		0.0302	0.0158	0.523179		0.0567	0.0169	0.29806		0.0801	0.0453	0.565543		0.0516	0.0021	0.0406977		0.1281	0.0028	0.0218579		0.2542	0	0
	0.081	0.0123	0.151852			0.1105	0.009	0.081448		0.0817	0.0335	0.410037		0.0845	0.0412	0.487574		0.097	0.0057	0.0587629		0.0622	0.0109	0.175241		0.0397	0.0186	0.468514		0.1628	0.0112	0.0687961		0.0928	0.0488	0.525862		0.0861	0.0104	0.12079		0.017	0.0028	0.164706		0.1595	0	0
	0.0838	0.0124	0.147971			0.151	0.0113	0.0748344		0.1459	0.0301	0.206306		0.0497	0.0362	0.72837		0.0966	0.0057	0.0590062		0.0736	0.0054	0.0733696		0.0255	0.0186	0.729412		0.1423	0.0112	0.078707		0.0978	0.0375	0.383436		0.1299	0.0021	0.0161663		0.159	0.0083	0.0522013		0.3019	0	0
	0.1065	0.0146	0.137089			0.1456	0.0136	0.0934066		0.1076	0.03	0.27881		0.1047	0.0739	0.705826		0.1501	0.0057	0.0379747		0.0951	0.0247	0.259727		0.0471	0.0207	0.43949		0.0979	0.0342	0.349336		0.0913	0.0782	0.856517		0.0861	0.0083	0.0963995		0.1384	0.0112	0.0809249		0.3681	0	0
	0.0379	0.0035	0.0923483			0.0276	0.0054	0.195652		0.1449	0.0099	0.068323		0.0163	0.0047	0.288344		0	0	0		0.022	0.0054	0.245455		0.0091	0.0014	0.153846		0	0	0		0.0136	0.0053	0.389706		0.0387	0.0041	0.105943		0.0085	0	0		0.0755	0	0
	0.0379	0.0026	0.0686016			0.0276	0.0054	0.195652		0.1443	0.0132	0.0914761		0.0244	0.0047	0.192623		0	0	0		0.0332	0.0036	0.108434		0.0184	0.0082	0.445652		0.0377	0	0		0.0554	0.0134	0.241877		0.0453	0.0041	0.0905077		0.0706	0.0056	0.0793201		0.0755	0	0
	0.0379	0.0018	0.0474934			0.0192	0.0054	0.28125		0.1446	0.0132	0.0912863		0.0848	0.0362	0.426887		0.097	0	0		0.0332	0.0109	0.328313		0.0326	0.0096	0.294479		0.0573	0	0		0.0795	0.0313	0.393711		0.0453	0.0062	0.136865		0.0707	0.0083	0.117397		0.1164	0	0
	0.072	0.0044	0.0611111			0.0678	0.0099	0.146018		0.1588	0.0132	0.0831234		0.0933	0.024	0.257235		0.097	0	0		0.0502	0.0054	0.10757		0.0254	0.0158	0.622047		0.0186	0.0056	0.301075		0.075	0.0327	0.436		0.0521	0.0062	0.119002		0.0898	0.0055	0.0612472		0.0755	0	0
	0.0867	0.0115	0.132641			0.0981	0.0154	0.156983		0.1317	0.0066	0.0501139		0.0937	0.0288	0.307364		0.1324	0	0		0.0388	0.0072	0.185567		0.0349	0.0158	0.452722		0.0375	0.0056	0.149333		0.0601	0.023	0.382696		0.0658	0.0021	0.0319149		0.0616	0.0083	0.13474		0.1574	0	0
	0.099	0.0097	0.0979798			0.1039	0.0173	0.166506		0.1455	0.0166	0.114089		0.0845	0.0313	0.370414		0.1324	0	0		0.0559	0.0091	0.162791		0.0302	0.0172	0.569536		0.0572	0.0056	0.0979021		0.0698	0.0244	0.34957		0.0793	0.0041	0.0517024		0.0616	0.0083	0.13474		0.2054	0	0
	0.0884	0.0092	0.104072			0.1011	0.0145	0.143422		0.1313	0.02	0.152323		0.1351	0.0276	0.204293		0.1695	0	0		0.0501	0.0109	0.217565		0.0302	0.0158	0.523179		0.0374	0.0112	0.299465		0.0804	0.0368	0.457711		0.0863	0.0041	0.0475087		0.0799	0.0112	0.140175		0.2054	0	0
	0.1018	0.0079	0.0776031			0.089	0.0127	0.142697		0.1199	0.0266	0.221852		0.1035	0.0337	0.325604		0.1324	0	0		0.0501	0.0109	0.217565		0.0255	0.0172	0.67451		0.1404	0.0112	0.0797721		0.0824	0.0418	0.507282		0.0793	0.0041	0.0517024		0.0708	0.0083	0.117232		0.2054	0	0
	0.0751	0.0097	0.129161			0.1043	0.0127	0.121764		0.1199	0.0266	0.221852		0.0941	0.0411	0.436769		0.1324	0	0		0.0502	0.0127	0.252988		0.0397	0.0144	0.36272		0.1622	0.0227	0.139951		0.0483	0.0362	0.749482		0.0865	0.0041	0.0473988		0.0801	0.0056	0.0699126		0.2542	0	0
	0.087	0.0106	0.121839			0.089	0.0127	0.142697		0.1199	0.0266	0.221852		0.1217	0.0487	0.400164		0.1507	0	0		0.0445	0.0109	0.244944		0.0349	0.0158	0.452722		0.0567	0.0113	0.199295		0.08	0.0439	0.54875		0.0654	0.0041	0.0626911		0.1183	0.0056	0.0473373		0.2542	0	0
	0.093	0.0115	0.123656			0.1042	0.0136	0.130518		0.1588	0.0369	0.232368		0.1214	0.0362	0.298188		0.0801	0.0057	0.071161		0.0506	0.0127	0.250988		0.0445	0.0186	0.417978		0.1404	0.0169	0.12037		0.0927	0.0474	0.511327		0.0726	0.0124	0.170799		0	0	0		0.1595	0	0
	0.0989	0.0097	0.0980789			0.1185	0.0177	0.149367		0.2151	0.0267	0.124128		0.0805	0.035	0.434783		0.0968	0.0057	0.0588843		0.0619	0.0072	0.116317		0.0302	0.0186	0.615894		0.1423	0.0056	0.0393535		0.0977	0.0361	0.369498		0.1458	0.0041	0.0281207		0.1489	0.0083	0.0557421		0.3019	0	0
	0.1143	0.0123	0.107612			0.1357	0.0154	0.113486		0.1331	0.03	0.225394		0.1337	0.0687	0.513837		0.1503	0.0057	0.0379242		0.071	0.0228	0.321127		0.0519	0.0207	0.398844		0.0979	0.0284	0.290092		0.0912	0.0768	0.842105		0.1008	0.0104	0.103175		0.1386	0.014	0.10101		0.3681	0	0
	0	0.0026	0			0	0	0		0.0452	0.0033	0.0730088		0.0245	0.0047	0.191837		0	0	0		0.0563	0.009	0.159858		0.0184	0.0068	0.369565		0.0377	0	0		0.0508	0.0134	0.26378		0.032	0	0		0.0798	0.0056	0.0701754		0.0755	0	0
	0.0053	0.0018	0.339623			0.0109	0	0		0.0812	0.0033	0.0406404		0.0672	0.0313	0.465774		0.097	0	0		0.0446	0.0164	0.367713		0.0325	0.0082	0.252308		0.0573	0	0		0.0747	0.0313	0.419009		0.0321	0.0021	0.0654206		0.08	0.0083	0.10375		0.1164	0	0
	0.0604	0.0062	0.102649			0.0797	0.0081	0.101631		0.0816	0.0033	0.0404412		0.0756	0.0191	0.252646		0.097	0	0		0.0736	0.0109	0.148098		0.016	0.0172	1.075		0.0186	0.0056	0.301075		0.0703	0.0326	0.463727		0.0387	0.0021	0.0542636		0.0992	0.0056	0.0564516		0.0755	0	0
	0.0749	0.0115	0.153538			0.0981	0.0136	0.138634		0.0813	0.0033	0.0405904		0.076	0.0239	0.314474		0.1324	0	0		0.0503	0.0127	0.252485		0.0254	0.0172	0.677165		0.0375	0.0056	0.149333		0.0554	0.023	0.415162		0.0521	0.0021	0.0403071		0.0707	0.0083	0.117397		0.1574	0	0
	0.087	0.0115	0.132184			0.1102	0.0154	0.139746		0.1067	0.0066	0.0618557		0.067	0.0264	0.39403		0.1324	0	0		0.0796	0.0145	0.182161		0.0207	0.0158	0.763285		0.0572	0.0056	0.0979021		0.0651	0.0244	0.374808		0.0654	0	0		0.0707	0.0083	0.117397		0.1164	0	0
	0.0766	0.0092	0.120104			0.1073	0.0127	0.11836		0.106	0.0132	0.124528		0.1166	0.0227	0.194683		0.1695	0	0		0.0736	0.0164	0.222826		0.0207	0.0144	0.695652		0.0374	0.0112	0.299465		0.0756	0.0368	0.486772		0.0723	0	0		0.0892	0.0112	0.125561		0.1164	0	0
	0.0897	0.0079	0.0880713			0.0951	0.0108	0.113565		0.1138	0.0182	0.15993		0.0854	0.0288	0.337237		0.1324	0	0		0.0736	0.0164	0.222826		0.0161	0.0158	0.981366		0.1404	0.0112	0.0797721		0.0826	0.0417	0.504843		0.0654	0	0		0.0801	0.0083	0.10362		0.1164	0	0
	0.0634	0.0097	0.152997			0.1074	0.0108	0.100559		0.1138	0.0182	0.15993		0.0853	0.0362	0.424385		0.1324	0	0		0.0736	0.0182	0.247283		0.0301	0.0131	0.435216		0.1622	0.0227	0.139951		0.0437	0.0334	0.764302		0.0724	0	0		0.0894	0.0056	0.0626398		0.1595	0	0
	0.0751	0.0106	0.141145			0.0982	0.0108	0.10998		0.1138	0.0182	0.15993		0.1034	0.0436	0.421663		0.1507	0	0		0.0678	0.0164	0.241888		0.0254	0.0144	0.566929		0.0567	0.0113	0.199295		0.0752	0.0382	0.507979		0.0518	0	0		0.1281	0.0056	0.0437158		0.1595	0	0
	0.087	0.0115	0.132184			0.1011	0.0099	0.0979228		0.0693	0.0267	0.385281		0.1031	0.0362	0.351115		0.0801	0.0057	0.071161		0.0743	0.0182	0.244953		0.0348	0.0172	0.494253		0.1404	0.0169	0.12037		0.0878	0.0459	0.522779		0.0588	0.0083	0.141156		0.0085	0	0		0.1595	0	0
	0.0869	0.0097	0.111623			0.1281	0.0159	0.124122		0.1729	0.0166	0.0960093		0.063	0.03	0.47619		0.0968	0.0057	0.0588843		0.0859	0.0127	0.147846		0.0302	0.0172	0.569536		0.1423	0.0056	0.0393535		0.0954	0.034	0.356394		0.1305	0	0		0.159	0.0083	0.0522013		0.2026	0	0
	0.102	0.0141	0.138235			0.1293	0.0145	0.112142		0.0947	0.0165	0.174234		0.1195	0.0674	0.564017		0.1503	0.0057	0.0379242		0.0954	0.0284	0.297694		0.0421	0.0193	0.458432		0.0979	0.0284	0.290092		0.0863	0.0752	0.871379		0.0865	0.0062	0.0716763		0.1486	0.014	0.0942127		0.2578	0	0
	0.0053	0.0009	0.169811			0.0109	0	0		0.0808	0.0066	0.0816832		0.0756	0.0362	0.478836		0.097	0	0		0.0562	0.0145	0.258007		0.0278	0.0096	0.345324		0.098	0	0		0.0914	0.0251	0.274617		0.0386	0.0021	0.0544041		0.0707	0.0028	0.039604		0.1164	0	0
	0.0604	0.0053	0.0877483			0.0797	0.0081	0.101631		0.0812	0	0		0.0841	0.024	0.285375		0.097	0	0		0.0678	0.009	0.132743		0.0161	0.0186	1.15528		0.0574	0.0056	0.097561		0.0747	0.0299	0.400268		0.0453	0.0021	0.0463576		0.1091	0.0055	0.0504125		0.0755	0	0
	0.075	0.0124	0.165333			0.0981	0.0136	0.138634		0.081	0.0066	0.0814815		0.0845	0.0289	0.342012		0.1324	0	0		0.0503	0.0109	0.2167		0.0255	0.0186	0.729412		0.077	0.0056	0.0727273		0.0694	0.0203	0.292507		0.0588	0.0021	0.0357143		0.0802	0.0028	0.0349127		0.1574	0	0
	0.087	0.0106	0.121839			0.1102	0.0154	0.139746		0.1063	0.0099	0.0931326		0.0754	0.0313	0.415119		0.1324	0	0		0.0767	0.0136	0.177314		0.0115	0.0172	1.49565		0.0979	0.0056	0.0572012		0.0891	0.0217	0.243547		0.0585	0	0		0.0802	0.0028	0.0349127		0.2054	0	0
	0.0766	0.0101	0.131854			0.1073	0.0127	0.11836		0.1055	0.0166	0.157346		0.1253	0.0277	0.221069		0.1695	0	0		0.056	0.0145	0.258929		0.0208	0.013	0.625		0.0767	0.0112	0.146023		0.0751	0.0341	0.454061		0.0653	0	0		0.0989	0.0056	0.0566229		0.2054	0	0
	0.0898	0.0088	0.0979955			0.0951	0.0108	0.113565		0.1133	0.0149	0.131509		0.094	0.0337	0.358511		0.1324	0	0		0.056	0.0145	0.258929		0.0161	0.0172	1.06832		0.1859	0.0112	0.0602474		0.0944	0.0369	0.39089		0.0585	0	0		0.0897	0.0028	0.0312152		0.2054	0	0
	0.0635	0.0106	0.166929			0.1074	0.0108	0.100559		0.1133	0.0149	0.131509		0.0848	0.0412	0.485849		0.1324	0	0		0.056	0.0164	0.292857		0.0302	0.0144	0.476821		0.209	0.0227	0.108612		0.0481	0.0334	0.694387		0.0654	0	0		0.0991	0	0		0.2542	0	0
	0.0752	0.0097	0.128989			0.0982	0.0108	0.10998		0.1133	0.0149	0.131509		0.112	0.0487	0.434821		0.1507	0	0		0.065	0.0154	0.236923		0.0254	0.0158	0.622047		0.0971	0.0113	0.116375		0.0796	0.0411	0.516332		0.0517	0	0		0.1383	0	0		0.2542	0	0
	0.087	0.0123	0.141379			0.1011	0.0099	0.0979228		0.0691	0.0233	0.337192		0.1117	0.0363	0.324978		0.0801	0.0057	0.071161		0.0684	0.0163	0.238304		0.0349	0.0186	0.532951		0.1859	0.0169	0.0909091		0.0922	0.0418	0.453362		0.0793	0.0083	0.104666		0.0706	0.0056	0.0793201		0.2542	0	0
	0.0869	0.0106	0.121979			0.1281	0.0159	0.124122		0.1722	0.0199	0.115563		0.0714	0.035	0.490196		0.0968	0.0057	0.0588843		0.086	0.0109	0.126744		0.0208	0.0172	0.826923		0.1885	0.0056	0.0297082		0.1126	0.0306	0.271758		0.1377	0	0		0.1286	0.0056	0.0435459		0.3019	0	0
	0.102	0.0132	0.129412			0.1293	0.0145	0.112142		0.0943	0.0132	0.139979		0.1236	0.0688	0.556634		0.1503	0.0057	0.0379242		0.0985	0.0274	0.278173		0.0422	0.0207	0.490521		0.1409	0.0284	0.201561		0.101	0.0725	0.717822		0.0934	0.0062	0.0663812		0.1489	0.0083	0.0557421		0.3681	0	0
	0.0604	0.0044	0.0728477			0.0678	0.0081	0.119469		0.0938	0.0066	0.0703625		0.0665	0.0264	0.396992		0.0309	0	0		0.0736	0.0127	0.172554		0.0349	0.0172	0.492837		0.0774	0.0056	0.0723514		0.0695	0.0258	0.371223		0.0191	0	0		0.0711	0.0083	0.116737		0.1164	0	0
	0.0749	0.0115	0.153538			0.0919	0.0136	0.147987		0.0571	0.0066	0.115587		0.0669	0.0313	0.467862		0.0632	0	0		0.0502	0.0145	0.288845		0.0446	0.0144	0.32287		0.0974	0.0056	0.0574949		0.0596	0.019	0.318792		0.0454	0.0041	0.0903084		0.0436	0.0055	0.126147		0.1149	0	0
	0.0869	0.0115	0.132336			0.1039	0.0154	0.148219		0.1193	0.0099	0.0829841		0.058	0.0338	0.582759		0.0632	0	0		0.0736	0.0054	0.0733696		0.0398	0.0158	0.396985		0.1189	0.0056	0.0470984		0.074	0.0176	0.237838		0.0585	0.0021	0.0358974		0.0436	0.0055	0.126147		0.1595	0	0
	0.0765	0.0092	0.120261			0.1011	0.0127	0.125618		0.1185	0.0166	0.140084		0.1114	0.0289	0.259425		0.0969	0	0		0.0617	0.0072	0.116694		0.0398	0.0144	0.361809		0.0971	0.0113	0.116375		0.065	0.0299	0.46		0.0653	0.0021	0.0321593		0.0615	0.0083	0.134959		0.1595	0	0
	0.0897	0.0079	0.0880713			0.089	0.0108	0.121348		0.1266	0.0216	0.170616		0.0761	0.0337	0.442838		0.0632	0	0		0.0617	0.0072	0.116694		0.035	0.0158	0.451429		0.2093	0.0112	0.0535117		0.0816	0.0377	0.46201		0.0585	0.0021	0.0358974		0.0526	0.0055	0.104563		0.1595	0	0
	0.0634	0.0097	0.152997			0.1012	0.0108	0.106719		0.1266	0.0216	0.170616		0.0759	0.0387	0.509881		0.0632	0	0		0.0618	0.0091	0.147249		0.0494	0.013	0.263158		0.233	0.0227	0.0974249		0.0432	0.0293	0.678241		0.0655	0.0021	0.0320611		0.0525	0.0028	0.0533333		0.2054	0	0
	0.0751	0.0106	0.141145			0.092	0.0108	0.117391		0.1266	0.0216	0.170616		0.0983	0.0474	0.482197		0.0799	0	0		0.056	0.0072	0.128571		0.0446	0.0144	0.32287		0.1179	0.0113	0.0958439		0.0647	0.0369	0.570325		0.0451	0.0021	0.0465632		0.099	0.0028	0.0282828		0.2054	0	0
	0.0869	0.0115	0.132336			0.095	0.0099	0.104211		0.1064	0.0301	0.282895		0.1026	0.0412	0.401559		0.1507	0.0057	0.0378235		0.0683	0.0054	0.079063		0.0542	0.0172	0.317343		0.2093	0.0169	0.0807453		0.1095	0.0454	0.414612		0.0587	0.0062	0.105622		0.0707	0.0083	0.117397		0.2054	0	0
	0.0868	0.0097	0.111751			0.1217	0.0159	0.130649		0.1865	0.0199	0.106702		0.067	0.0313	0.467164		0.1501	0.0057	0.0379747		0.0561	0.0145	0.258467		0.0374	0.0207	0.553476		0.2123	0.0056	0.0263778		0.1329	0.0404	0.303988		0.1229	0.0021	0.0170871		0.17	0.0083	0.0488235		0.2506	0	0
	0.1019	0.0123	0.120707			0.1293	0.0145	0.112142		0.1072	0.0199	0.185634		0.1079	0.0808	0.748842		0.1688	0.0057	0.0337678		0.0922	0.0219	0.237527		0.052	0.0193	0.371154		0.1631	0.0284	0.174126		0.0903	0.077	0.852713		0.0794	0.0083	0.104534		0.1188	0.0056	0.047138		0.3109	0	0
	0.0749	0.0106	0.141522			0.0947	0.0109	0.1151		0.1066	0.0066	0.0619137		0.0242	0.0047	0.194215		0.0309	0	0		0.0501	0.0091	0.181637		0.0091	0.0082	0.901099		0.057	0.0112	0.196491		0.0648	0.0094	0.145062		0.0522	0.0041	0.0785441		0.0259	0.0028	0.108108		0.1574	0	0
	0.0751	0.0106	0.141145			0.0914	0.0145	0.158643		0.1464	0.0099	0.067623		0.016	0.0071	0.44375		0.0309	0	0		0.1036	0.0109	0.105212		0.0046	0.0096	2.08696		0.0772	0.0112	0.145078		0.0794	0.0081	0.102015		0.0655	0.0021	0.0320611		0.0437	0.0028	0.0640732		0.2054	0	0
	0.0765	0.0084	0.109804			0.0886	0.0099	0.111738		0.1063	0.0166	0.156162		0.0491	0.0024	0.0488798		0.0632	0	0		0.0913	0.0127	0.139102		0.0046	0.011	2.3913		0.0568	0.0169	0.297535		0.0654	0.0189	0.288991		0.0723	0.0021	0.0290456		0.0435	0.0055	0.126437		0.2054	0	0
	0.0926	0.007	0.075594			0.0767	0.0081	0.105606		0.1141	0.0148	0.129711		0.0327	0.0119	0.363914		0.0309	0	0		0.0913	0.0127	0.139102		0	0.0124	0		0.1628	0.0169	0.103808		0.0947	0.0285	0.30095		0.0655	0.0021	0.0320611		0.0347	0.0028	0.0806916		0.2054	0	0
	0.0576	0.0088	0.152778			0.0917	0.0081	0.0883315		0.1141	0.0148	0.129711		0.0326	0.0167	0.51227		0.0309	0	0		0.0914	0.0146	0.159737		0.0138	0.0068	0.492754		0.1852	0.0169	0.0912527		0.0364	0.0203	0.557692		0.0725	0.0021	0.0289655		0.0804	0.0055	0.068408		0.2542	0	0
	0.0635	0.0097	0.152756			0.0797	0.0081	0.101631		0.1141	0.0148	0.129711		0.0326	0.024	0.736196		0.0799	0	0		0.0855	0.0127	0.148538		0.0091	0.0082	0.901099		0.0766	0.0169	0.220627		0.0798	0.0313	0.392231		0.0519	0.0021	0.0404624		0.0993	0.0055	0.0553877		0.2542	0	0
	0.0722	0.0106	0.146814			0.0886	0.0109	0.123025		0.1069	0.0233	0.217961		0.0578	0.0143	0.247405		0.1145	0.0057	0.0497817		0.0922	0.0145	0.157267		0.0184	0.011	0.597826		0.1628	0.0226	0.138821		0.1155	0.0496	0.429437		0.0657	0.0062	0.0943683		0.0898	0.0055	0.0612472		0.2542	0	0
	0.0692	0.0088	0.127168			0.1277	0.0131	0.102584		0.1596	0.0199	0.124687		0.041	0.024	0.585366		0.114	0.0057	0.05		0.0977	0.0091	0.0931423		0.0278	0.0292	1.05036		0.165	0.0112	0.0678788		0.1206	0.0467	0.387231		0.1306	0.0021	0.0160796		0.1705	0.0083	0.0486804		0.3019	0	0
	0.0869	0.0115	0.132336			0.1257	0.0118	0.0938743		0.0226	0.0132	0.584071		0.0903	0.0676	0.748616		0.1318	0.0057	0.0432473		0.12	0.0284	0.236667		0.0373	0.0235	0.630027		0.1191	0.0342	0.287154		0.1038	0.0805	0.77553		0.0866	0.0083	0.095843		0.1393	0.0083	0.0595836		0.3681	0	0
	0.0635	0.0123	0.193701			0.0735	0.0127	0.172789		0.1195	0.0099	0.0828452		0.008	0.0119	1.4875		0.0469	0	0		0.0915	0.0127	0.138798		0.0138	0.0096	0.695652		0.0972	0.0112	0.115226		0.0362	0.0013	0.0359116		0.0794	0.0021	0.0264484		0.0171	0	0		0.3019	0	0
	0.0535	0.0084	0.157009			0.0648	0.0081	0.125		0.1317	0.0166	0.126044		0.0579	0.0071	0.122625		0.0632	0	0		0.0793	0.0146	0.184111		0.0138	0.0082	0.594203		0.0763	0.017	0.222805		0.0603	0.0134	0.222222		0.0864	0.0021	0.0243056		0.0346	0.0028	0.0809249		0.3019	0	0
	0.0692	0.007	0.101156			0.0532	0.0063	0.118421		0.1401	0.0215	0.153462		0.0245	0.0167	0.681633		0.0632	0	0		0.0793	0.0146	0.184111		0.0092	0.0096	1.04348		0.1395	0.0169	0.121147		0.0456	0.0189	0.414474		0.0794	0.0021	0.0264484		0.0259	0	0		0.3019	0	0
	0.0403	0.0107	0.265509			0.0708	0.0063	0.0889831		0.1401	0.0215	0.153462		0.0244	0.0215	0.881148		0.0632	0	0		0.0794	0.0164	0.206549		0.0231	0.0068	0.294372		0.1612	0.0285	0.176799		0.0339	0.0142	0.418879		0.0726	0.0021	0.0289256		0.0526	0.0028	0.0532319		0.2506	0	0
	0.0507	0.0101	0.199211			0.0619	0.0063	0.101777		0.1401	0.0215	0.153462		0.0411	0.0288	0.70073		0.0799	0	0		0.0618	0.0145	0.234628		0.0184	0.0082	0.445652		0.0964	0.017	0.176349		0.06	0.0217	0.361667		0.0655	0.0021	0.0320611		0.0708	0.0028	0.039548		0.357	0	0
	0.0621	0.011	0.177134			0.0648	0.009	0.138889		0.1066	0.0301	0.282364		0.0495	0.0119	0.240404		0.1507	0.0057	0.0378235		0.0741	0.0163	0.219973		0.0278	0.011	0.395683		0.1395	0.0227	0.162724		0.1098	0.0425	0.387067		0.0867	0.0104	0.119954		0.0616	0.0083	0.13474		0.357	0	0
	0.0606	0.0088	0.145215			0.1026	0.0113	0.110136		0.2012	0.0199	0.0989066		0.0412	0.0288	0.699029		0.1501	0.0057	0.0379747		0.0917	0.0109	0.118866		0.0279	0.0291	1.04301		0.1872	0.0112	0.0598291		0.1175	0.0404	0.34383		0.1159	0.0021	0.0181191		0.1597	0.0083	0.0519724		0.4099	0	0
	0.105	0.0186	0.177143			0.1485	0.0145	0.0976431		0.1139	0.0215	0.188762		0.0862	0.0713	0.827146		0.1318	0.0057	0.0432473		0.1106	0.0293	0.264919		0.0471	0.0207	0.43949		0.1399	0.0284	0.203002		0.078	0.0733	0.939744		0.0938	0.0083	0.0884861		0.1091	0.0055	0.0504125		0.4891	0	0
	0.0451	0.0075	0.166297			0.0588	0.0118	0.20068		0.1192	0.0199	0.166946		0.0408	0.0095	0.232843		0.0469	0	0		0.0218	0.0018	0.0825688		0.0092	0.0041	0.445652		0.0969	0.0169	0.174407		0.07	0.0162	0.231429		0.0319	0	0		0.0346	0.0028	0.0809249		0	0	0
	0.0664	0.0061	0.0918675			0.0473	0.0099	0.209302		0.1273	0.0249	0.195601		0.0148	0.0195	1.31757		0.0632	0	0		0.0218	0.0018	0.0825688		0.0046	0.0055	1.19565		0.0767	0.0056	0.0730117		0.0599	0.0203	0.338898		0.0254	0	0		0.0259	0	0		0	0	0
	0.0353	0.0088	0.249292			0.0676	0.0099	0.14645		0.1273	0.0249	0.195601		0.0162	0.024	1.48148		0.0632	0	0		0.0218	0.0036	0.165138		0.0184	0.0082	0.445652		0.0969	0.0169	0.174407		0.0432	0.0128	0.296296		0.032	0	0		0.0526	0.0028	0.0532319		0.0368	0	0
	0.0465	0.0079	0.169892			0.053	0.0099	0.186792		0.1273	0.0249	0.195601		0.041	0.0264	0.643902		0.1144	0	0		0.0387	0.0054	0.139535		0.0138	0.0096	0.695652		0.1177	0.017	0.144435		0.0745	0.023	0.308725		0.0584	0	0		0.0896	0.0028	0.03125		0.0368	0	0
	0.0522	0.0097	0.185824			0.0501	0.009	0.179641		0.0819	0.0334	0.407814		0.0409	0.0216	0.528117		0.1507	0.0057	0.0378235		0.0681	0.0072	0.105727		0.0231	0.0124	0.536797		0.0767	0.0112	0.146023		0.1201	0.0411	0.342215		0.0932	0.0083	0.0890558		0.0616	0.0083	0.13474		0.0368	0	0
	0.0437	0.0079	0.180778			0.0931	0.015	0.161117		0.1877	0.0233	0.124134		0.0327	0.0313	0.957187		0.1501	0.0057	0.0379747		0.0916	0.0127	0.138646		0.0327	0.0277	0.847095		0.2119	0.0112	0.0528551		0.1175	0.039	0.331915		0.1375	0	0		0.1597	0.0083	0.0519724		0.0746	0	0
	0.1084	0.0186	0.171587			0.1596	0.0177	0.110902		0.1613	0.0232	0.143831		0.0815	0.0727	0.892025		0.1688	0.0057	0.0337678		0.062	0.02	0.322581		0.0423	0.0193	0.456265		0.1628	0.0226	0.138821		0.0931	0.0718	0.771214		0.1004	0.0062	0.061753		0.1091	0.0055	0.0504125		0.1179	0	0
	0.0507	0.0013	0.025641			0.036	0.0036	0.1		0.0112	0.0165	1.47321		0.0669	0.0143	0.213752		0.0969	0	0		0	0	0		0.0046	0.0041	0.891304		0.184	0.0227	0.12337		0.0901	0.0313	0.347392		0.0063	0	0		0.0435	0.0028	0.0643678		0	0	0
	0.0256	0.0066	0.257812			0.0531	0.0054	0.101695		0.0112	0.0165	1.47321		0.0668	0.0191	0.285928		0.0969	0	0		0	0.0018	0		0.0184	0.0068	0.369565		0.2068	0.0344	0.166344		0.0437	0.025	0.572082		0.0126	0	0		0.0707	0.0056	0.0792079		0.0368	0	0
	0.0353	0.0053	0.150142			0.0503	0.0054	0.107356		0.0112	0.0165	1.47321		0.058	0.0264	0.455172		0.1505	0	0		0.0386	0.0072	0.186528		0.0046	0.0082	1.78261		0.0961	0.0227	0.236212		0.0753	0.0312	0.414343		0.0652	0	0		0.0893	0.0056	0.06271		0.0368	0	0
	0.048	0.0048	0.1			0.0531	0.0081	0.152542		0.0338	0.0267	0.789941		0.093	0.0167	0.17957		0.1888	0.0057	0.0301907		0.068	0.009	0.132353		0.0231	0.011	0.47619		0.184	0.017	0.0923913		0.1214	0.0566	0.466227		0.1076	0.0083	0.0771375		0.0799	0.0112	0.140175		0.0368	0	0
	0.0564	0.0031	0.0549645			0.0782	0.0104	0.132992		0.1189	0.0233	0.195963		0.0844	0.0264	0.312796		0.1879	0.0057	0.0303353		0.0915	0.0145	0.15847		0.0327	0.0263	0.804281		0.1865	0.0169	0.0906166		0.1373	0.0538	0.391843		0.1226	0	0		0.1802	0.0112	0.0621532		0.0746	0	0
	0.1145	0.015	0.131004			0.1518	0.0136	0.0895916		0.0882	0.0317	0.35941		0.1279	0.0701	0.548084		0.2076	0.0057	0.0274566		0.0737	0.0219	0.297151		0.0423	0.0207	0.489362		0.1179	0.0402	0.340967		0.0992	0.0878	0.885081		0.0932	0.0062	0.0665236		0.1185	0.0083	0.0700422		0.1179	0	0
	0.0464	0.0053	0.114224			0.0475	0.0036	0.0757895		0	0	0		0.0329	0.0239	0.726444		0.0309	0	0		0	0.0018	0		0.0138	0.0082	0.594203		0.0183	0.0113	0.617486		0.06	0.0327	0.545		0.0063	0	0		0.0617	0.0028	0.0453809		0.0368	0	0
	0.0578	0.0044	0.0761246			0.0389	0.0036	0.092545		0	0	0		0.0499	0.0362	0.725451		0.0799	0	0		0.0386	0.0072	0.186528		0.0092	0.0096	1.04348		0.2071	0.0227	0.109609		0.0797	0.0383	0.480552		0.0584	0	0		0.0992	0.0028	0.0282258		0.0368	0	0
	0.0636	0.0035	0.0550314			0.0403	0.0068	0.168734		0.04	0.0249	0.6225		0.0584	0.0264	0.452055		0.1507	0.0057	0.0378235		0.068	0.009	0.132353		0.0184	0.0124	0.673913		0	0.0056	0		0.1232	0.0603	0.489448		0.1004	0.0083	0.0826693		0.0708	0.0083	0.117232		0.0368	0	0
	0.0635	0.0018	0.0283465			0.0784	0.0086	0.109694		0.1271	0.0283	0.222659		0.0499	0.0362	0.725451		0.1501	0.0057	0.0379747		0.0915	0.0145	0.15847		0.0279	0.0277	0.992832		0.2882	0.0169	0.0586398		0.1444	0.0589	0.407895		0.13	0	0		0.1703	0.0083	0.0487375		0.0746	0	0
	0.1299	0.015	0.115473			0.1309	0.0122	0.0932009		0.0957	0.0232	0.242424		0.0913	0.0803	0.879518		0.1688	0.0057	0.0337678		0.0737	0.0219	0.297151		0.0375	0.0221	0.589333		0.2588	0.0284	0.109737		0.1141	0.0925	0.810692		0.1004	0.0062	0.061753		0.119	0.0055	0.0462185		0.1179	0	0
	0.0215	0.0061	0.283721			0.0474	0.0018	0.0379747		0	0	0		0.0498	0.0412	0.827309		0.1144	0	0		0.0387	0.0091	0.235142		0.0138	0.0014	0.101449		0.183	0.0227	0.124044		0.0435	0.0306	0.703448		0.0653	0	0		0.1087	0	0		0.0755	0	0
	0.0325	0.0088	0.270769			0.056	0.0063	0.1125		0.04	0.0249	0.6225		0.0497	0.0313	0.629779		0.1507	0.0057	0.0378235		0.0681	0.0109	0.160059		0.0231	0.0041	0.177489		0.0183	0.017	0.928962		0.0872	0.0532	0.610092		0.1078	0.0083	0.0769944		0.0801	0.0056	0.0699126		0.0755	0	0
	0.0394	0.0075	0.190355			0.0634	0.0049	0.0772871		0.1271	0.0283	0.222659		0.0498	0.0411	0.825301		0.1501	0.0057	0.0379747		0.0916	0.0164	0.179039		0.0422	0.0249	0.590047		0.3145	0.0284	0.0903021		0.0973	0.0475	0.488181		0.1229	0	0		0.1807	0.0056	0.0309906		0.1149	0	0
	0.0956	0.0152	0.158996			0.1486	0.0118	0.0794078		0.0957	0.0232	0.242424		0.0819	0.0803	0.980464		0.1501	0.0057	0.0379747		0.0738	0.02	0.271003		0.0422	0.0165	0.390995		0.2839	0.0402	0.141599		0.0658	0.0843	1.28116		0.1006	0.0062	0.0616302		0.1288	0.0083	0.064441		0.1617	0	0
	0.0326	0.0079	0.242331			0.0474	0.0063	0.132911		0.04	0.0249	0.6225		0.0757	0.0387	0.511229		0.1695	0.0057	0.0336283		0.0623	0.009	0.144462		0.0184	0.0055	0.298913		0.2071	0.0285	0.137615		0.1129	0.0617	0.546501		0.0861	0.0083	0.0963995		0.1183	0.0056	0.0473373		0.0755	0	0
	0.0451	0.0066	0.146341			0.0664	0.0059	0.0888554		0.1271	0.0283	0.222659		0.0628	0.0449	0.714968		0.2076	0.0057	0.0274566		0.0797	0.0127	0.159348		0.0374	0.0263	0.703209		0.1862	0.0169	0.0907626		0.1259	0.0567	0.450357		0.1299	0	0		0.2244	0.0056	0.0249554		0.1149	0	0
	0.0992	0.0186	0.1875			0.1487	0.0118	0.0793544		0.0957	0.0232	0.242424		0.1002	0.0935	0.933134		0.1879	0.0057	0.0303353		0.0562	0.0219	0.38968		0.0374	0.0179	0.47861		0.1614	0.0402	0.249071		0.0987	0.0864	0.87538		0.0792	0.0083	0.104798		0.1487	0.0083	0.0558171		0.1617	0	0
	0.0579	0.0035	0.0604491			0.0873	0.0113	0.129439		0.1197	0.0369	0.308271		0.0713	0.04	0.56101		0.0968	0	0		0.0925	0.0163	0.176216		0.047	0.0292	0.621277		0.2882	0.0226	0.0784178		0.1422	0.051	0.35865		0.1533	0.0083	0.0541422		0.1489	0.0083	0.0557421		0.1149	0	0
	0.1131	0.019	0.167993			0.1501	0.014	0.0932712		0.1207	0.0368	0.304888		0.0999	0.0726	0.726727		0.1503	0	0		0.0928	0.0237	0.255388		0.047	0.0207	0.440426		0.2588	0.0343	0.132535		0.125	0.0849	0.6792		0.1226	0.0145	0.118271		0.1386	0.014	0.10101		0.1617	0	0
	0.1022	0.0168	0.164384			0.1789	0.0154	0.0860816		0.1749	0.0334	0.190966		0.0956	0.0661	0.691423		0.1497	0	0		0.1203	0.0302	0.251039		0.057	0.0277	0.485965		0.2626	0.0341	0.129855		0.1161	0.0874	0.752799		0.1456	0.0062	0.0425824		0.2365	0.014	0.0591966		0.1164	0	0
	0.0811152	0.010779	0.138197			0.0979352	0.011541	0.129319		0.117948	0.0260819	0.243808		0.0854848	0.0359214	0.452208		0.170414	0.00477714	0.0258398		0.0641057	0.0124167	0.185756	0	0.0255952	0.0149714	0.624415	0	0.111956	0.0179352	0.185172	0	0.08369	0.0434562	0.548651		0.0764419	0.00329048	0.0413945	0	0.117573	0.00724667	0.0648396	0	0.146455	0	0	0
				atpA	0.0811152	0.010779	0.138197
				atpB	0.0979352	0.011541	0.129319		0-1.0
				atpE	0.117948	0.0260819	0.243808		0-1.47
				atpF	0.0854848	0.0359214	0.452208		0-1.48
				atpH	0.170414	0.00477714	0.0258398
				atpI	0.0641057	0.0124167	0.185756
				ccsA	0.0255952	0.0149714	0.624415		0-2.39
				infA	0.111956	0.0179352	0.185172
				matK	0.08369	0.0434562	0.548651		2.14
				petB	0.0764419	0.00329048	0.0413945
				petD	0.117573	0.00724667	0.0648396
				petG	0.146455	0	0
				petL	0.0878133	0.0133781	0.142999
				petN	0.0188862	0.00435667	0.0217226
				psaA	0.0709829	0.0060919	0.0849718
				psaB	0.0712648	0.00550905	0.0800287
				psaC	0.0377957	0	0
				psaJ	0.00599476	0.0236533	0.209814		0-2.28
				psbA	0.0897005	0.00167381	0.0196401
				psbB	0.0855329	0.00676619	0.0791722
				psbC	0.0823195	0.0032581	0.0413043
				psbD	0.0613714	0.000344286	0.00696038
				psbE	0.046899	0.00151429	0.0370322
				psbF	0.0426286	0	0
				psbH	0.127173	0.0187429	0.184417		1.05
				psbI	0.0927152	0.00592905	0.0745615
				psbJ	0.110072	0.0157114	0.177868		1.2
				psbK	0.0618329	0.02232	0.379998		2.11
				psbL	0.0327281	0	0
				psbM	0.0310033	0.010549	0.0856094
				psbN	0.0779995	0.0059719	0.0599855
				psbT	0.0818757	0.0295205	0.331499		1.59
				psbZ	0.0380067	0.00649524	0.147264
				rbcL	0.0678729	0.00168714	0.0332011
				rpl2	0.116807	0.041139	0.3423
				rpl14	0.0889414	0.01434	0.163476
				rpl16	0.107414	0.0149814	0.1662		1.44
				rpl20	0.0950371	0.0661181	0.765012		3.95
				rpl22	0.136937	0.082429	0.595229		1.54
				rpl23	0.119072	0.0442148	0.371726		1.35
				rpl32	0.0220648	0.0361397	0.500511		2.17
				rpl33	0.113903	0.0320162	0.238517		1.4
				rpl36	0.0462933	0.00937095	0.06181
				rpoA	0.104531	0.0396329	0.402916
				rpoB	0.068521	0.0293638	0.424984
				rpoC1	0.0619748	0.031981	0.521558
				rpoC2	0.0661352	0.0375219	0.550794
				rps2	0.0584376	0.03235	0.56459		1.81
				rps3	0.07018	0.0455371	0.627857		1.21
				rps4	0.0815114	0.047359	0.568322		1.15
				rps7	0.0276467	0.0159181	0.592015		1.68
				rps8	0.088401	0.0231786	0.267277		1.35
				rps11	0.115005	0.0503524	0.439307		1.08
				rps14	0.0785076	0.0219243	0.24226		1.03
				rps15	0.235966	0.109553	0.240077		1.49
				rps16	0.176174	0.186181	1.41907		8.6
				rps18	0.0861005	0.0962662	1.37179		4.44
				rps19	0.0911805	0.0170862	0.251567
				ycf3	0.0570405	0.00995429	0.185342
[truncated: 149 more columns]
