# Supplementary material for: Extensive reorganization of the chloroplast genome of Corydalis platycarpa: A comparative analysis of their organization and evolution with other Corydalis plastomes
Source: Front Plant Sci. 2022 Dec 9;13:1043740. doi: 10.3389/fpls.2022.1043740 (PMC10115153; doi:10.3389/fpls.2022.1043740)
Supplement: Supplementary Table 1 — List of taxa and GenBank accession numbers used in the phylogenetic and molecular clock analyses. [file DataSheet_1.zip › Data Sheet 1/Supplementary Table S5.xlsx]

## Sheet: Sheet1
																											Total number
	atpA	atpB	atpF	ccsA	matK	petB	petD	petG	petL	psaB	psbB	psbE	psbF	psbL	rpl2	rpl20	rpl23	rpoA	rpoB	rpoC1	rpoC2	rps2	rps8	rps14	rps16	ycf3
Corydalis edulis	4	1	0	1	5	2	0	0	0	0	0	1	1	0	3	3	0	1	8	6	7	3	0	2	0	3	51
Corydalis fangshanensis	4	1	0	1	5	2	0	0	0	0	0	1	1	0	3	3	0	1	8	6	7	3	0	2	2	3	53
Corydalis saxicola	4	1	0	1	5	2	0	0	0	0	0	1	1	0	3	3	0	1	8	6	7	3	0	2	2	3	53
Corydalis tomentella	6	1	0	1	5	2	0	0	0	0	0	1	1	0	1	1	0	1	8	6	7	3	0	2	2	3	51
Corydalis platycarpa	4	1	2	1	4	2	0	0	1	0	0	1	1	0	3	3	0	1	7	4	7	3	0	2	2	2	51
Corydalis adunca	4	1	1	1	5	2	0	0	1	0	0	1	1	0	4	2	0	1	8	6	7	3	1	3	2	3	57
Corydalis shensiana	4	1	1	1	5	2	0	0	1	0	0	1	1	0	2	1	0	1	5	5	6	4	1	2	0	3	47
Corydalis turtschaninovii	4	1	1	1	3	2	0	0	1	0	0	1	1	0	1	3	0	1	7	6	7	3	1	2	1	3	50
Corydalis maculata	4	1	1	1	4	2	0	0	1	0	0	1	1	0	3	2	0	1	7	6	6	3	1	1	2	3	51
Corydalis namdoensis	4	1	1	1	4	2	0	0	1	0	0	1	1	0	3	2	0	1	7	7	6	3	1	2	2	3	53
Corydalis filistipes	4	1	1	1	4	2	0	0	1	0	0	1	1	0	3	2	0	1	7	7	6	3	1	2	2	3	53
Corydalis hsiaowutaishanensis	4	1	0	1	4	2	0	0	1	0	0	1	1	0	3	2	0	1	7	5	5	3	1	2	2	3	49
Corydalis pauciovulata	4	2	1	1	3	2	0	0	1	0	0	1	1	0	2	1	0	1	7	5	7	4	1	2	2	3	51
Corydalis inopinata	4	2	1	1	3	2	4	0	1	0	0	1	1	0	2	2	0	1	7	6	6	4	1	2	2	2	55
Corydalis trisecta	4	1	1	1	3	2	0	0	1	0	0	1	1	0	2	2	0	1	6	5	5	4	1	2	2	3	48
Corydalis impatiens	3	1	1	1	3	2	0	0	1	0	0	1	1	0	2	2	0	1	7	7	6	4	1	2	0	3	49
Corydalis conspersa	4	1	1	1	3	2	0	0	1	0	0	1	1	0	2	2	0	1	6	6	5	4	1	2	1	3	48
Corydalis mucronifera	3	1	1	1	3	2	0	0	1	0	0	1	1	0	2	2	0	1	6	6	4	4	1	2	1	3	46
Corydalis lupinoides	4	2	1	1	3	2	0	0	1	0	0	1	1	0	2	2	0	1	7	6	7	3	1	2	1	3	51
Corydalis ternata	4	1	2	1	4	2	0	0	1	1	0	1	1	0	3	2	0	2	4	6	10	3	1	2	2	1	54
Corydalis davidii	4	2	1	1	2	2	0	0	1	0	0	1	1	0	2	2	0	1	6	5	7	4	1	2	1	3	49
Total number	84	25	18	21	80	42	4	0	17	1	0	21	21	0	51	44	0	22	143	122	135	71	16	42	31	59	1070
Average	4	1.19048	0.857143	1	3.80952	2	0.190476	0	0.809524	0.047619	0	1	1	0	2.42857	2.09524	0	1.04762	6.80952	5.80952	6.42857	3.38095	0.761905	2	1.47619	2.80952	50.9524
	atpA	atpB	atpF	ccsA	matK	petB	petD	petG	petL	psaB	psbB	psbE	psbF	psbL	rpl2	rpl20	rpl23	rpoA	rpoB	rpoC1	rpoC2	rps2	rps8	rps14	rps16	ycf3
Corydalis edulis	2 psn S --> L (3); 2 psn P-->L	2 psn S-->L	0	1 psn H-->Y	1 psn H-->Y (2); 1 psn L-->F; 2 psn A-->V; 1 psn R-->W	1 psn R-->W; 2 psn P--L		0	0	0	0	1 psn P-->S	2 psn S-->F		1 psn H-->Y; 2 psn T-->M; 2 psn A-->V	2 psn S-->L; 1 psn H-->Y		2 psn S-->L	2 psn S-->L (4); 2 psn P-->L (2); 2 psn T-->I; 2 psn S-->F	2 psn S-->L (2); 2 psn T-->I; 2 psn P-->L; 1 psn R-->W; 1 psn R-->C	1,2 psn P-->F (2), 1 psn L-->F; 1 psn R-->C; 1 psn R-->W; 1 psn P-->S; 2 psn S-->L	2 psn S-->L; 1 psn P-->S	0	2 psn S-->L; 2 psn P-->L	0	2 psn S-->F (2); 2 psn T-->M
Corydalis fangshanensis	2 psn S --> L (3); 2 psn P-->L	2 psn S-->L	0	1 psn H-->Y	1 psn H-->Y (2); 1 psn L-->F; 2 psn A-->V; 1 psn R-->W	2 psn R-->W; 2 psn P--L		0	0	0	0	1 psn P-->S	2 psn S-->F		1 psn H-->Y; 2 psn T-->M; 2 psn A-->V	2 psn S-->L; 1 psn H-->Y		2 psn S-->L	2 psn S-->L (4); 2 psn P-->L (2); 2 psn T-->I; 2 psn S-->F	2 psn S-->L (2); 2 psn T-->I; 2 psn P-->L; 1 psn R-->W; 1 psn R-->C	1,2 psn P-->F (2), 1 psn L-->F; 1 psn R-->C; 1 psn R-->W; 1 psn P-->S; 2 psn S-->L	2 psn S-->L; 1 psn P-->S	0	2 psn S-->L; 2 psn P-->L	2 psn S-->L (2)	2 psn S-->F (2); 2 psn T-->M
Corydalis saxicola	2 psn S --> L (3); 2 psn P-->L	2 psn S-->L	0	1 psn H-->Y	1 psn H-->Y (2); 1 psn L-->F; 2 psn A-->V; 1 psn R-->W	3 psn R-->W; 2 psn P--L		0	0	0	0	1 psn P-->S	2 psn S-->F		1 psn H-->Y; 2 psn T-->M; 2 psn A-->V	2 psn S-->L; 1 psn H-->Y		2 psn S-->L	2 psn S-->L (4); 2 psn P-->L (2); 2 psn T-->I; 2 psn S-->F	2 psn S-->L (2); 2 psn T-->I; 2 psn P-->L; 1 psn R-->W; 1 psn R-->C	1,2 psn P-->F (2), 1 psn L-->F; 1 psn R-->C; 1 psn R-->W; 1 psn P-->S; 2 psn S-->L	2 psn S-->L; 1 psn P-->S	0	2 psn S-->L; 2 psn P-->L	2 psn S-->L (2)	2 psn S-->F (2); 2 psn T-->M
Corydalis tomentella	2 psn P --> L (3); 1 psn L-->F; 1 psn P-->S; 2 psn T-->I	2 psn S-->L	0	1 psn H-->Y	1 psn H-->Y (2); 1 psn L-->F; 2 psn A-->V; 1 psn R-->W	4 psn R-->W; 2 psn P--L		0	0	0	0	1 psn P-->S	2 psn S-->F		1 psn H-->Y	2 psn S-->L		2 psn S-->L	2 psn S-->L (4); 2 psn P-->L (2); 2 psn T-->I; 2 psn S-->F	2 psn S-->L (2); 2 psn T-->I; 2 psn P-->L; 1 psn R-->W; 1 psn R-->C	1,2 psn P-->F (2), 1 psn L-->F; 1 psn R-->C; 1 psn R-->W; 1 psn P-->S; 2 psn S-->L	2 psn S-->L; 1 psn P-->S	0	2 psn S-->L; 2 psn P-->L	2 psn S-->L (2)	2 psn S-->F (2); 2 psn T-->M
Corydalis platycarpa	2 psn S --> L (3); 2 psn P-->L	2 psn S-->L	2 psn P-->L; 2 psn S-->L	1 psn H-->Y	1 psn H-->Y (2); 1 psn L-->F; 1 psn R-->W	5 psn R-->W; 2 psn P--L		0	2 psn P-->L	0	0	1 psn P-->S	2 psn S-->F		1 psn H-->Y; 2 psn T-->M; 2 psn A-->V	2 psn S-->L; 1 psn H-->Y		2 psn S-->L	2 psn S-->L (4); 2 psn P-->L (2); 2 psn T-->I	2 psn S-->L (2); 2 psn P-->L; 1 psn R-->W	1,2 psn P-->F (2), 1 psn L-->F; 1 psn R-->C; 1 psn R-->W; 1 psn P-->S; 2 psn S-->L	2 psn S-->L; 1 psn P-->S	0	2 psn S-->L; 2 psn P-->L	2 psn S-->L (2)	2 psn S-->F
Corydalis adunca	2 psn S --> L (3); 2 psn P-->L	2 psn S-->L	2 psn P-->L	1 psn H-->Y	1 psn H-->Y (3); 1 psn L-->F; 1 psn R-->W	6 psn R-->W; 2 psn P--L		0	2 psn P-->L	0	0	1 psn P-->S	2 psn S-->F		1 psn H-->Y; 2 psn T-->M; 2 psn A-->V (2)	2psn S-->L; 2 psn S-->F		2 psn S-->L	2 psn S-->L (4); 2 psn P-->L (2); 2 psn T-->I; 2 psn S-->F	2 psn S-->L (2); 2 psn T-->I; 2 psn P-->L; 1 psn R-->W; 1 psn R-->C	1,2 psn P-->F (2), 1 psn L-->F; 1 psn R-->C; 1 psn R-->W; 1 psn P-->S; 2 psn S-->L	2 psn S-->L; 1 psn P-->S	2 psn S-->L	2 psn S-->L (2); 2 psn P-->L	2 psn S-->L (2)	2 psn S-->F (2); 2 psn T-->M
Corydalis shensiana	2 psn S --> L (3); 2 psn P-->L	2 psn S-->L	2 psn P-->L	1 psn H-->Y	1 psn H-->Y (2); 1 psn L-->F; 1 psn P-->S; 1 psn R-->W	7 psn R-->W; 2 psn P--L		0	2 psn P-->L	0	0	1 psn P-->S	2 psn S-->F		1 psn H-->Y; 2 psn T-->M	2 psn S-->L		2 psn S-->L	2 psn S-->L (3); 2 psn P-->L; 2 psn T-->I	2 psn S-->L (2); 2 psn T-->I; 1 psn R-->W; 1 psn R-->C	1,2 psn P-->F (2), 1 psn R-->C (2); 1 psn P-->S; 2 psn S-->L	2 psn S-->L; 1 psn P-->S; 1 psn L-->F	2 psn S-->L	2 psn S-->L; 2 psn P-->L	0	2 psn S-->F (2); 2 psn T-->M
Corydalis turtschaninovii	2 psn S --> L (3); 2 psn P-->L	2 psn S-->L	2 psn P-->L	1 psn H-->Y	1 psn H-->Y (2); 1 psn L-->F	8 psn R-->W; 2 psn P--L		0	2 psn P-->L	0	0	1 psn P-->S	2 psn S-->F		2 psn S-->L	2 psn S-->L; 1 psn H-->Y		2 psn S-->L	2 psn S-->L (4); 2 psn P-->L (2); 2 psn T-->I	2 psn S-->L; 2 psn T-->I; 2 psn P-->L; 1 psn R-->W; 1 psn R-->C; 1 psn P-->S	1,2 psn P-->F (2), 1 psn R-->C (2); 1 psn P-->S; 2 psn S-->L; 2 psn S-->F	2 psn S-->L; 1 psn P-->S	2 psn S-->L	2 psn S-->L; 2 psn P-->L	2 psn S-->L	2 psn S-->F (2); 2 psn T-->M
Corydalis maculata	2 psn S --> L (3); 2 psn P-->L	2 psn S-->L	2 psn P-->L	1 psn H-->Y	1 psn H-->Y (2); 1 psn L-->F; 1 psn R-->W	9 psn R-->W; 2 psn P--L		0	2 psn P-->L	0	0	1 psn P-->S	2 psn S-->F		1 psn H-->Y; 2 psn T-->M; 2 psn A-->V	2psn S-->L; 1 psn H-->Y		2 psn S-->L	2 psn S-->L (4); 2 psn P-->L (2); 2 psn T-->I	2 psn S-->L (2); 2 psn T-->I; 2 psn P-->L; 1 psn R-->W; 1 psn R-->C	1,2 psn P-->F (2), 1 psn R-->C; 1 psn P-->S; 2 psn S-->L; 2 psn T-->I	2 psn S-->L; 1 psn P-->S	2 psn S-->L	2 psn S-->L	2 psn S-->L (2)	2 psn S-->F (2); 2 psn T-->M
Corydalis namdoensis	2 psn S --> L (3); 2 psn P-->L	2 psn S-->L	2 psn P-->L	1 psn H-->Y	1 psn H-->Y (2); 1 psn L-->F; 1 psn R-->W	10 psn R-->W; 2 psn P--L		0	2 psn P-->L	0	0	1 psn P-->S	2 psn S-->F		1 psn H-->Y; 2 psn T-->M; 2 psn A-->V	2psn S-->L; 1 psn H-->Y		2 psn S-->L	2 psn S-->L (4); 2 psn P-->L (2); 2 psn T-->I	2 psn S-->L (2); 2 psn T-->I; 2 psn P-->L; 1 psn R-->W; 1 psn R-->C; psn P-->S	1,2 psn P-->F (2), 1 psn R-->C; 1 psn P-->S; 2 psn S-->L; 2 psn T-->I	2 psn S-->L; 1 psn P-->S	2 psn S-->L	2 psn S-->L; 2 psn P-->L	2 psn S-->L (2)	2 psn S-->F (2); 2 psn T-->M
Corydalis filistipes	2 psn S --> L (3); 2 psn P-->L	2 psn S-->L	2 psn P-->L	1 psn H-->Y	1 psn H-->Y (2); 1 psn L-->F; 1 psn R-->W	11 psn R-->W; 2 psn P--L		0	2 psn P-->L	0	0	1 psn P-->S	2 psn S-->F		1 psn H-->Y; 2 psn T-->M; 2 psn A-->V	2psn S-->L; 1 psn H-->Y		2 psn S-->L	2 psn S-->L (4); 2 psn P-->L (2); 2 psn T-->I	2 psn S-->L (2); 2 psn T-->I; 2 psn P-->L; 1 psn R-->W; 1 psn R-->C	1,2 psn P-->F (2), 1 psn R-->C; 1 psn P-->S; 2 psn S-->L; 2 psn T-->I	2 psn S-->L; 1 psn P-->S	2 psn S-->L	2 psn S-->L; 2 psn P-->L	2 psn S-->L (2)	2 psn S-->F (2); 2 psn T-->M
Corydalis hsiaowutaishanensis	2 psn S --> L (3); 2 psn P-->L	2 psn S-->L	2 psn P-->L	1 psn H-->Y	1 psn H-->Y (2); 1 psn L-->F; 1 psn R-->W	12 psn R-->W; 2 psn P--L		0	2 psn P-->L	0	0	1 psn P-->S	2 psn S-->F		1 psn H-->Y; 2 psn T-->M; 2 psn A-->V	2psn S-->L; 1 psn H-->Y		2 psn S-->L	2 psn S-->L (4); 2 psn P-->L (2); 2 psn T-->I	2 psn S-->L (2); 2 psn T-->I; 1 psn R-->W; 1 psn R-->C	1,2 psn P-->F (2), 1 psn R-->C; 1 psn P-->S; 2 psn S-->L	2 psn S-->L; 1 psn P-->S	2 psn S-->L	2 psn S-->L; 2 psn P-->L	2 psn S-->L (2)	2 psn S-->F (2); 2 psn T-->M
Corydalis pauciovulata	2 psn S --> L (3); 2 psn P-->L	2 psn S-->L; 1 psn P-->S	2 psn P-->L	1 psn H-->Y	1 psn H-->Y; 1 psn L-->F; 1 psn R-->W	13 psn R-->W; 2 psn P--L		0	2 psn P-->L	0	0	1 psn P-->S	2 psn S-->F		1 psn H-->Y; 2 psn T-->M	2 psn S-->L		2 psn S-->L	2 psn S-->L (4); 2 psn P-->L (2); 2 psn T-->I	2 psn S-->L (2); 2 psn T-->I; 1 psn R-->W; 1 psn R-->C	1,2 psn P-->F (2), 1 psn R-->C (2); 1 psn P-->S (2); 2 psn S-->L	2 psn S-->L; 1 psn P-->S; 1 psn L-->F	2 psn S-->L	2 psn S-->L; 2 psn P-->L	2 psn S-->L (2)	2 psn S-->F (2); 2 psn T-->M
Corydalis inopinata	2 psn S --> L (3); 2 psn P-->L	2 psn S-->L; 2 psn T-->I	2 psn P-->L	1 psn H-->Y	1 psn H-->Y; 1 psn L-->F; 1 psn R-->W	14 psn R-->W; 2 psn P--L	2 psn A-->V; T-->I; P-->L; 1 psn P-->S	0	2 psn P-->L	0	0	1 psn P-->S	2 psn S-->F		1 psn H-->Y; 2 psn T-->M	2psn S-->L; 1 psn H-->Y		2 psn S-->L	2 psn S-->L (4); 2 psn P-->L (2); 2 psn T-->I	2 psn S-->L (2); 2 psn T-->I; 1 psn R-->W; 1 psn R-->C; 2 psn A-->V	1,2 psn P-->F (2), 1 psn R-->C (2); 1 psn P-->S; 2 psn S-->L	2 psn S-->L; 1 psn P-->S; 1 psn L-->F	2 psn S-->L	2 psn S-->L; 2 psn P-->L	2 psn S-->L (2)	2 psn S-->F (2)
Corydalis trisecta	2 psn S --> L (3); 2 psn P-->L	2 psn S-->L	2 psn P-->L	1 psn H-->Y	1 psn H-->Y; 1 psn L-->F; 1 psn R-->W	15 psn R-->W; 2 psn P--L		0	2 psn P-->L	0	0	1 psn P-->S	2 psn S-->F		1 psn H-->Y; 2 psn T-->M	2psn S-->L; 1 psn H-->Y		2 psn S-->L	psn S-->L (4); 2 psn P-->L; 2 psn T-->I	2 psn S-->L (2); 2 psn T-->I; 1 psn R-->W; 1 psn R-->C	1,2 psn P-->F (2), 1 psn R-->C (2); 1 psn P-->S	2 psn S-->L; 1 psn P-->S; 1 psn L-->F	2 psn S-->L	2 psn S-->L; 2 psn P-->L	2 psn S-->L (2)	2 psn S-->F (2); 2 psn T-->M
Corydalis impatiens	2 psn S --> L (2); 2 psn P-->L	2 psn S-->L	2 psn P-->L	1 psn H-->Y	1 psn H-->Y; 1 psn L-->F; 1 psn R-->W	16 psn R-->W; 2 psn P--L		0	2 psn P-->L	0	0	1 psn P-->S	2 psn S-->F		1 psn H-->Y; 2 psn T-->M	2psn S-->L; 1 psn H-->Y		2 psn S-->L	2 psn S-->L (4); 2 psn P-->L (2); 2 psn T-->I	2 psn S-->L (2); 2 psn T-->I; 2 psn P-->L; 1 psn R-->W; 1 psn R-->C	1,2 psn P-->F (2), 1 psn R-->C (2); 1 psn P-->S; 2 psn S-->L	2 psn S-->L; 1 psn P-->S; 1 psn L-->F	2 psn S-->L	2 psn S-->L; 2 psn P-->L	0	2 psn S-->F (2); 2 psn T-->M
Corydalis conspersa	2 psn S --> L (3); 2 psn P-->L	2 psn S-->L	2 psn P-->L	1 psn H-->Y	1 psn H-->Y; 1 psn L-->F; 1 psn R-->W	17 psn R-->W; 2 psn P--L		0	2 psn P-->L	0	0	1 psn P-->S	2 psn S-->F		1 psn H-->Y; 2 psn T-->M	2psn S-->L; 1 psn H-->Y		2 psn S-->L	psn S-->L (4); 2 psn P-->L; 2 psn T-->I	2 psn S-->L (2); 2 psn T-->I; 1 psn R-->W; 1 psn R-->C; 2 psn A-->V	1,2 psn P-->F (2), 1 psn R-->C (2); 1 psn P-->S	2 psn S-->L; 1 psn P-->S; 1 psn L-->F	2 psn S-->L	2 psn S-->L; 2 psn P-->L	2 psn S-->L	2 psn S-->F (2); 2 psn T-->M
Corydalis mucronifera	2 psn S --> L (2); 2 psn P-->L	2 psn S-->L	2 psn P-->L	1 psn H-->Y	1 psn H-->Y; 1 psn L-->F; 1 psn R-->W	18 psn R-->W; 2 psn P--L		0	2 psn P-->L	0	0	1 psn P-->S	2 psn S-->F		1 psn H-->Y; 2 psn T-->M	2psn S-->L; 1 psn H-->Y		2 psn S-->L	psn S-->L (4); 2 psn P-->L; 2 psn T-->I	2 psn S-->L (2); 2 psn T-->I; 1 psn R-->W; 1 psn R-->C; 2 psn A-->V	1 psn R-->C (2); 1 psn P-->S; 2 psn S-->L; 2 psn S-->F	2 psn S-->L; 1 psn P-->S; 1 psn L-->F	2 psn S-->L	2 psn S-->L; 2 psn P-->L	2 psn S-->L	2 psn S-->F (2); 2 psn T-->M
Corydalis lupinoides	2 psn S --> L (3); 2 psn P-->L	2 psn S-->L; 1 psn P-->S	2 psn P-->L; 2 psn A-->V	1 psn H-->Y	1 psn H-->Y; 1 psn L-->F; 1 psn R-->W	19 psn R-->W; 2 psn P--L		0	2 psn P-->L	0	0	1 psn P-->S	2 psn S-->F		1 psn H-->Y; 2 psn T-->M	2psn S-->L; 1 psn H-->Y		2 psn S-->L	2 psn S-->L (4); 2 psn P-->L (2); 2 psn T-->I	2 psn S-->L (2); 2 psn T-->I; 1 psn R-->W; 1 psn R-->C; 2 psn A-->V	1,2 psn P-->F (2), 1 psn R-->C (2); 1 psn P-->S (2); 2 psn S-->L	2 psn S-->L; 1 psn P-->S	2 psn S-->L	2 psn S-->L; 2 psn P-->L	2 psn S-->L	2 psn S-->F (2); 2 psn T-->M
Corydalis ternata	2 psn S --> L (3); 2 psn P-->L	2 psn S-->L	2 psn P-->L	1 psn H-->Y	1 psn H-->Y (2); 1 psn L-->F; 1 psn R-->W	20 psn R-->W; 2 psn P--L		0	2 psn P-->L	2 psn S-->L	0	1 psn P-->S	2 psn S-->F		1 psn H-->Y; 2 psn T-->M; 2 psn A-->V	2psn S-->L; 1 psn H-->Y		1 psn H-->Y; 1 psn P-->S	2 psn S-->L (3); 2 psn P-->L	2 psn S-->L (2); 2 psn T-->I; 1 psn R-->W; 1 psn R-->C; 2 psn A-->V	1,2 psn P-->F (2), 1 psn R-->C; 1 psn P-->S (2); 2 psn S-->L; 1 psn H-->Y; 1 psn R-->W; 1 psn L-->F; 2 psn S-->F	2 psn S-->L; 1 psn P-->S	2 psn S-->L	2 psn S-->L; 2 psn P-->L	2 psn S-->L (2)	2 psn S-->F
Corydalis davidii	2 psn S --> L (3); 2 psn P-->L	2 psn S-->L	2 psn P-->L	1 psn H-->Y	1 psn H-->Y; 1 psn R-->W	21 psn R-->W; 2 psn P--L		0	2 psn P-->L	0	0	1 psn P-->S	2 psn S-->F		1 psn H-->Y; 2 psn T-->M	2psn S-->L; 1 psn H-->Y		2 psn S-->L	2 psn S-->L (4); 2 psn P-->L; 2 psn T-->I	2 psn S-->L (2); 2 psn T-->I; 1 psn R-->W; 1 psn R-->C	1,2 psn P-->F (2), 1 psn R-->C (2); 1 psn P-->S (2); 2 psn S-->L	2 psn S-->L; 1 psn P-->S; 1 psn L-->F	2 psn S-->L	2 psn S-->L; 2 psn P-->L	2 psn S-->L	2 psn S-->F (2); 2 psn T-->M
Corydalis edulis	51
Corydalis fangshanensis	53
Corydalis saxicola	53
Corydalis tomentella	51
Corydalis platycarpa	51
Corydalis adunca	57
Corydalis shensiana	47
Corydalis turtschaninovii	50
Corydalis maculata	51
Corydalis namdoensis	53
Corydalis filistipes	53
Corydalis hsiaowutaishanensis	49
Corydalis pauciovulata	51
Corydalis inopinata	55
Corydalis trisecta	48
Corydalis impatiens	49
Corydalis conspersa	48
Corydalis mucronifera	46
Corydalis lupinoides	51
Corydalis ternata	54
Corydalis davidii	49

## Sheet: Sheet2
	atpA	atpB	atpF	ccsA	matK	petB	petD	petG	petL	psaB	psbB	psbE	psbF	psbL	rpl2	rpl20	rpl23	rpoA	rpoB	rpoC1	rpoC2	rps2	rps8	rps14	rps16	ycf3
Corydalis edulis	2 psn S --> L (3); 2 psn P-->L	2 psn S-->L	0	1 psn H-->Y	1 psn H-->Y (2); 1 psn L-->F; 2 psn A-->V; 1 psn R-->W	1 psn R-->W; 2 psn P--L		0	0	0	0	1 psn P-->S	2 psn S-->F		1 psn H-->Y; 2 psn T-->M; 2 psn A-->V	2 psn S-->L; 1 psn H-->Y		2 psn S-->L	2 psn S-->L (4); 2 psn P-->L (2); 2 psn T-->I; 2 psn S-->F	2 psn S-->L (2); 2 psn T-->I; 2 psn P-->L; 1 psn R-->W; 1 psn R-->C	1,2 psn P-->F (2), 1 psn L-->F; 1 psn R-->C; 1 psn R-->W; 1 psn P-->S; 2 psn S-->L	2 psn S-->L; 1 psn P-->S	0	2 psn S-->L; 2 psn P-->L	0	2 psn S-->F (2); 2 psn T-->M
Corydalis fangshanensis	2 psn S --> L (3); 2 psn P-->L	2 psn S-->L	0	1 psn H-->Y	1 psn H-->Y (2); 1 psn L-->F; 2 psn A-->V; 1 psn R-->W	1 psn R-->W; 2 psn P--L		0	0	0	0	1 psn P-->S	2 psn S-->F		1 psn H-->Y; 2 psn T-->M; 2 psn A-->V	2 psn S-->L; 1 psn H-->Y		2 psn S-->L	2 psn S-->L (4); 2 psn P-->L (2); 2 psn T-->I; 2 psn S-->F	2 psn S-->L (2); 2 psn T-->I; 2 psn P-->L; 1 psn R-->W; 1 psn R-->C	1,2 psn P-->F (2), 1 psn L-->F; 1 psn R-->C; 1 psn R-->W; 1 psn P-->S; 2 psn S-->L	2 psn S-->L; 1 psn P-->S	0	2 psn S-->L; 2 psn P-->L	2 psn S-->L (2)	2 psn S-->F (2); 2 psn T-->M
Corydalis saxicola	2 psn S --> L (3); 2 psn P-->L	2 psn S-->L	0	1 psn H-->Y	1 psn H-->Y (2); 1 psn L-->F; 2 psn A-->V; 1 psn R-->W	1 psn R-->W; 2 psn P--L		0	0	0	0	1 psn P-->S	2 psn S-->F		1 psn H-->Y; 2 psn T-->M; 2 psn A-->V	2 psn S-->L; 1 psn H-->Y		2 psn S-->L	2 psn S-->L (4); 2 psn P-->L (2); 2 psn T-->I; 2 psn S-->F	2 psn S-->L (2); 2 psn T-->I; 2 psn P-->L; 1 psn R-->W; 1 psn R-->C	1,2 psn P-->F (2), 1 psn L-->F; 1 psn R-->C; 1 psn R-->W; 1 psn P-->S; 2 psn S-->L	2 psn S-->L; 1 psn P-->S	0	2 psn S-->L; 2 psn P-->L	2 psn S-->L (2)	2 psn S-->F (2); 2 psn T-->M
Corydalis tomentella	2 psn P --> L (3); 1 psn L-->F; 1 psn P-->S; 2 psn T-->I	2 psn S-->L	0	1 psn H-->Y	1 psn H-->Y (2); 1 psn L-->F; 2 psn A-->V; 1 psn R-->W	1 psn R-->W; 2 psn P--L		0	0	0	0	1 psn P-->S	2 psn S-->F		1 psn H-->Y	2 psn S-->L		2 psn S-->L	2 psn S-->L (4); 2 psn P-->L (2); 2 psn T-->I; 2 psn S-->F	2 psn S-->L (2); 2 psn T-->I; 2 psn P-->L; 1 psn R-->W; 1 psn R-->C	1,2 psn P-->F (2), 1 psn L-->F; 1 psn R-->C; 1 psn R-->W; 1 psn P-->S; 2 psn S-->L	2 psn S-->L; 1 psn P-->S	0	2 psn S-->L; 2 psn P-->L	2 psn S-->L (2)	2 psn S-->F (2); 2 psn T-->M
Corydalis platycarpa	2 psn S --> L (3); 2 psn P-->L	2 psn S-->L	2 psn P-->L; 2 psn S-->L	1 psn H-->Y	1 psn H-->Y (2); 1 psn L-->F; 1 psn R-->W	1 psn R-->W; 2 psn P--L		0	2 psn P-->L	0	0	1 psn P-->S	2 psn S-->F		1 psn H-->Y; 2 psn T-->M; 2 psn A-->V	2 psn S-->L; 1 psn H-->Y		2 psn S-->L	2 psn S-->L (4); 2 psn P-->L (2); 2 psn T-->I	2 psn S-->L (2); 2 psn P-->L; 1 psn R-->W	1,2 psn P-->F (2), 1 psn L-->F; 1 psn R-->C; 1 psn R-->W; 1 psn P-->S; 2 psn S-->L	2 psn S-->L; 1 psn P-->S	0	2 psn S-->L; 2 psn P-->L	2 psn S-->L (2)	2 psn S-->F
Corydalis adunca	2 psn S --> L (3); 2 psn P-->L	2 psn S-->L	2 psn P-->L	1 psn H-->Y	1 psn H-->Y (3); 1 psn L-->F; 1 psn R-->W	1 psn R-->W; 2 psn P--L		0	2 psn P-->L	0	0	1 psn P-->S	2 psn S-->F		1 psn H-->Y; 2 psn T-->M; 2 psn A-->V (2)	2psn S-->L; 2 psn S-->F		2 psn S-->L	2 psn S-->L (4); 2 psn P-->L (2); 2 psn T-->I; 2 psn S-->F	2 psn S-->L (2); 2 psn T-->I; 2 psn P-->L; 1 psn R-->W; 1 psn R-->C	1,2 psn P-->F (2), 1 psn L-->F; 1 psn R-->C; 1 psn R-->W; 1 psn P-->S; 2 psn S-->L	2 psn S-->L; 1 psn P-->S	2 psn S-->L	2 psn S-->L (2); 2 psn P-->L	2 psn S-->L (2)	2 psn S-->F (2); 2 psn T-->M
Corydalis shensiana	2 psn S --> L (3); 2 psn P-->L	2 psn S-->L	2 psn P-->L	1 psn H-->Y	1 psn H-->Y (2); 1 psn L-->F; 1 psn P-->S; 1 psn R-->W	1 psn R-->W; 2 psn P--L		0	2 psn P-->L	0	0	1 psn P-->S	2 psn S-->F		1 psn H-->Y; 2 psn T-->M	2 psn S-->L		2 psn S-->L	2 psn S-->L (3); 2 psn P-->L; 2 psn T-->I	2 psn S-->L (2); 2 psn T-->I; 1 psn R-->W; 1 psn R-->C	1,2 psn P-->F (2), 1 psn R-->C (2); 1 psn P-->S; 2 psn S-->L	2 psn S-->L; 1 psn P-->S; 1 psn L-->F	2 psn S-->L	2 psn S-->L; 2 psn P-->L	0	2 psn S-->F (2); 2 psn T-->M
Corydalis turtschaninovii	2 psn S --> L (3); 2 psn P-->L	2 psn S-->L	2 psn P-->L	1 psn H-->Y	1 psn H-->Y (2); 1 psn L-->F	1 psn R-->W; 2 psn P--L		0	2 psn P-->L	0	0	1 psn P-->S	2 psn S-->F		2 psn S-->L	2 psn S-->L; 1 psn H-->Y		2 psn S-->L	2 psn S-->L (4); 2 psn P-->L (2); 2 psn T-->I	2 psn S-->L; 2 psn T-->I; 2 psn P-->L; 1 psn R-->W; 1 psn R-->C; 1 psn P-->S	1,2 psn P-->F (2), 1 psn R-->C (2); 1 psn P-->S; 2 psn S-->L; 2 psn S-->F	2 psn S-->L; 1 psn P-->S	2 psn S-->L	2 psn S-->L; 2 psn P-->L	2 psn S-->L	2 psn S-->F (2); 2 psn T-->M
Corydalis maculata	2 psn S --> L (3); 2 psn P-->L	2 psn S-->L	2 psn P-->L	1 psn H-->Y	1 psn H-->Y (2); 1 psn L-->F; 1 psn R-->W	1 psn R-->W; 2 psn P--L		0	2 psn P-->L	0	0	1 psn P-->S	2 psn S-->F		1 psn H-->Y; 2 psn T-->M; 2 psn A-->V	2psn S-->L; 1 psn H-->Y		2 psn S-->L	2 psn S-->L (4); 2 psn P-->L (2); 2 psn T-->I	2 psn S-->L (2); 2 psn T-->I; 2 psn P-->L; 1 psn R-->W; 1 psn R-->C	1,2 psn P-->F (2), 1 psn R-->C; 1 psn P-->S; 2 psn S-->L; 2 psn T-->I	2 psn S-->L; 1 psn P-->S	2 psn S-->L	2 psn S-->L	2 psn S-->L (2)	2 psn S-->F (2); 2 psn T-->M
Corydalis namdoensis	2 psn S --> L (3); 2 psn P-->L	2 psn S-->L	2 psn P-->L	1 psn H-->Y	1 psn H-->Y (2); 1 psn L-->F; 1 psn R-->W	1 psn R-->W; 2 psn P--L		0	2 psn P-->L	0	0	1 psn P-->S	2 psn S-->F		1 psn H-->Y; 2 psn T-->M; 2 psn A-->V	2psn S-->L; 1 psn H-->Y		2 psn S-->L	2 psn S-->L (4); 2 psn P-->L (2); 2 psn T-->I	2 psn S-->L (2); 2 psn T-->I; 2 psn P-->L; 1 psn R-->W; 1 psn R-->C; psn P-->S	1,2 psn P-->F (2), 1 psn R-->C; 1 psn P-->S; 2 psn S-->L; 2 psn T-->I	2 psn S-->L; 1 psn P-->S	2 psn S-->L	2 psn S-->L; 2 psn P-->L	2 psn S-->L (2)	2 psn S-->F (2); 2 psn T-->M
Corydalis filistipes	2 psn S --> L (3); 2 psn P-->L	2 psn S-->L	2 psn P-->L	1 psn H-->Y	1 psn H-->Y (2); 1 psn L-->F; 1 psn R-->W	1 psn R-->W; 2 psn P--L		0	2 psn P-->L	0	0	1 psn P-->S	2 psn S-->F		1 psn H-->Y; 2 psn T-->M; 2 psn A-->V	2psn S-->L; 1 psn H-->Y		2 psn S-->L	2 psn S-->L (4); 2 psn P-->L (2); 2 psn T-->I	2 psn S-->L (2); 2 psn T-->I; 2 psn P-->L; 1 psn R-->W; 1 psn R-->C	1,2 psn P-->F (2), 1 psn R-->C; 1 psn P-->S; 2 psn S-->L; 2 psn T-->I	2 psn S-->L; 1 psn P-->S	2 psn S-->L	2 psn S-->L; 2 psn P-->L	2 psn S-->L (2)	2 psn S-->F (2); 2 psn T-->M
Corydalis hsiaowutaishanensis	2 psn S --> L (3); 2 psn P-->L	2 psn S-->L	2 psn P-->L	1 psn H-->Y	1 psn H-->Y (2); 1 psn L-->F; 1 psn R-->W	1 psn R-->W; 2 psn P--L		0	2 psn P-->L	0	0	1 psn P-->S	2 psn S-->F		1 psn H-->Y; 2 psn T-->M; 2 psn A-->V	2psn S-->L; 1 psn H-->Y		2 psn S-->L	2 psn S-->L (4); 2 psn P-->L (2); 2 psn T-->I	2 psn S-->L (2); 2 psn T-->I; 1 psn R-->W; 1 psn R-->C	1,2 psn P-->F (2), 1 psn R-->C; 1 psn P-->S; 2 psn S-->L	2 psn S-->L; 1 psn P-->S	2 psn S-->L	2 psn S-->L; 2 psn P-->L	2 psn S-->L (2)	2 psn S-->F (2); 2 psn T-->M
Corydalis pauciovulata	2 psn S --> L (3); 2 psn P-->L	2 psn S-->L; 1 psn P-->S	2 psn P-->L	1 psn H-->Y	1 psn H-->Y; 1 psn L-->F; 1 psn R-->W	1 psn R-->W; 2 psn P--L		0	2 psn P-->L	0	0	1 psn P-->S	2 psn S-->F		1 psn H-->Y; 2 psn T-->M	2 psn S-->L		2 psn S-->L	2 psn S-->L (4); 2 psn P-->L (2); 2 psn T-->I	2 psn S-->L (2); 2 psn T-->I; 1 psn R-->W; 1 psn R-->C	1,2 psn P-->F (2), 1 psn R-->C (2); 1 psn P-->S (2); 2 psn S-->L	2 psn S-->L; 1 psn P-->S; 1 psn L-->F	2 psn S-->L	2 psn S-->L; 2 psn P-->L	2 psn S-->L (2)	2 psn S-->F (2); 2 psn T-->M
Corydalis inopinata	2 psn S --> L (3); 2 psn P-->L	2 psn S-->L; 2 psn T-->I	2 psn P-->L	1 psn H-->Y	1 psn H-->Y; 1 psn L-->F; 1 psn R-->W	1 psn R-->W; 2 psn P--L	2 psn A-->V; T-->I; P-->L; 1 psn P-->S	0	2 psn P-->L	0	0	1 psn P-->S	2 psn S-->F		1 psn H-->Y; 2 psn T-->M	2psn S-->L; 1 psn H-->Y		2 psn S-->L	2 psn S-->L (4); 2 psn P-->L (2); 2 psn T-->I	2 psn S-->L (2); 2 psn T-->I; 1 psn R-->W; 1 psn R-->C; 2 psn A-->V	1,2 psn P-->F (2), 1 psn R-->C (2); 1 psn P-->S; 2 psn S-->L	2 psn S-->L; 1 psn P-->S; 1 psn L-->F	2 psn S-->L	2 psn S-->L; 2 psn P-->L	2 psn S-->L (2)	2 psn S-->F (2)
Corydalis trisecta	2 psn S --> L (3); 2 psn P-->L	2 psn S-->L	2 psn P-->L	1 psn H-->Y	1 psn H-->Y; 1 psn L-->F; 1 psn R-->W	1 psn R-->W; 2 psn P--L		0	2 psn P-->L	0	0	1 psn P-->S	2 psn S-->F		1 psn H-->Y; 2 psn T-->M	2psn S-->L; 1 psn H-->Y		2 psn S-->L	psn S-->L (4); 2 psn P-->L; 2 psn T-->I	2 psn S-->L (2); 2 psn T-->I; 1 psn R-->W; 1 psn R-->C	1,2 psn P-->F (2), 1 psn R-->C (2); 1 psn P-->S	2 psn S-->L; 1 psn P-->S; 1 psn L-->F	2 psn S-->L	2 psn S-->L; 2 psn P-->L	2 psn S-->L (2)	2 psn S-->F (2); 2 psn T-->M
Corydalis impatiens	2 psn S --> L (2); 2 psn P-->L	2 psn S-->L	2 psn P-->L	1 psn H-->Y	1 psn H-->Y; 1 psn L-->F; 1 psn R-->W	1 psn R-->W; 2 psn P--L		0	2 psn P-->L	0	0	1 psn P-->S	2 psn S-->F		1 psn H-->Y; 2 psn T-->M	2psn S-->L; 1 psn H-->Y		2 psn S-->L	2 psn S-->L (4); 2 psn P-->L (2); 2 psn T-->I	2 psn S-->L (2); 2 psn T-->I; 2 psn P-->L; 1 psn R-->W; 1 psn R-->C	1,2 psn P-->F (2), 1 psn R-->C (2); 1 psn P-->S; 2 psn S-->L	2 psn S-->L; 1 psn P-->S; 1 psn L-->F	2 psn S-->L	2 psn S-->L; 2 psn P-->L	0	2 psn S-->F (2); 2 psn T-->M
Corydalis conspersa	2 psn S --> L (3); 2 psn P-->L	2 psn S-->L	2 psn P-->L	1 psn H-->Y	1 psn H-->Y; 1 psn L-->F; 1 psn R-->W	1 psn R-->W; 2 psn P--L		0	2 psn P-->L	0	0	1 psn P-->S	2 psn S-->F		1 psn H-->Y; 2 psn T-->M	2psn S-->L; 1 psn H-->Y		2 psn S-->L	psn S-->L (4); 2 psn P-->L; 2 psn T-->I	2 psn S-->L (2); 2 psn T-->I; 1 psn R-->W; 1 psn R-->C; 2 psn A-->V	1,2 psn P-->F (2), 1 psn R-->C (2); 1 psn P-->S	2 psn S-->L; 1 psn P-->S; 1 psn L-->F	2 psn S-->L	2 psn S-->L; 2 psn P-->L	2 psn S-->L	2 psn S-->F (2); 2 psn T-->M
Corydalis mucronifera	2 psn S --> L (2); 2 psn P-->L	2 psn S-->L	2 psn P-->L	1 psn H-->Y	1 psn H-->Y; 1 psn L-->F; 1 psn R-->W	1 psn R-->W; 2 psn P--L		0	2 psn P-->L	0	0	1 psn P-->S	2 psn S-->F		1 psn H-->Y; 2 psn T-->M	2psn S-->L; 1 psn H-->Y		2 psn S-->L	psn S-->L (4); 2 psn P-->L; 2 psn T-->I	2 psn S-->L (2); 2 psn T-->I; 1 psn R-->W; 1 psn R-->C; 2 psn A-->V	1 psn R-->C (2); 1 psn P-->S; 2 psn S-->L; 2 psn S-->F	2 psn S-->L; 1 psn P-->S; 1 psn L-->F	2 psn S-->L	2 psn S-->L; 2 psn P-->L	2 psn S-->L	2 psn S-->F (2); 2 psn T-->M
Corydalis lupinoides	2 psn S --> L (3); 2 psn P-->L	2 psn S-->L; 1 psn P-->S	2 psn P-->L; 2 psn A-->V	1 psn H-->Y	1 psn H-->Y; 1 psn L-->F; 1 psn R-->W	1 psn R-->W; 2 psn P--L		0	2 psn P-->L	0	0	1 psn P-->S	2 psn S-->F		1 psn H-->Y; 2 psn T-->M	2psn S-->L; 1 psn H-->Y		2 psn S-->L	2 psn S-->L (4); 2 psn P-->L (2); 2 psn T-->I	2 psn S-->L (2); 2 psn T-->I; 1 psn R-->W; 1 psn R-->C; 2 psn A-->V	1,2 psn P-->F (2), 1 psn R-->C (2); 1 psn P-->S (2); 2 psn S-->L	2 psn S-->L; 1 psn P-->S	2 psn S-->L	2 psn S-->L; 2 psn P-->L	2 psn S-->L	2 psn S-->F (2); 2 psn T-->M
Corydalis ternata	2 psn S --> L (3); 2 psn P-->L	2 psn S-->L	2 psn P-->L	1 psn H-->Y	1 psn H-->Y (2); 1 psn L-->F; 1 psn R-->W	1 psn R-->W; 2 psn P--L		0	2 psn P-->L	2 psn S-->L	0	1 psn P-->S	2 psn S-->F		1 psn H-->Y; 2 psn T-->M; 2 psn A-->V	2psn S-->L; 1 psn H-->Y		1 psn H-->Y; 1 psn P-->S	2 psn S-->L (3); 2 psn P-->L	2 psn S-->L (2); 2 psn T-->I; 1 psn R-->W; 1 psn R-->C; 2 psn A-->V	1,2 psn P-->F (2), 1 psn R-->C; 1 psn P-->S (2); 2 psn S-->L; 1 psn H-->Y; 1 psn R-->W; 1 psn L-->F; 2 psn S-->F	2 psn S-->L; 1 psn P-->S	2 psn S-->L	2 psn S-->L; 2 psn P-->L	2 psn S-->L (2)	2 psn S-->F
Corydalis davidii	2 psn S --> L (3); 2 psn P-->L	2 psn S-->L	2 psn P-->L	1 psn H-->Y	1 psn H-->Y; 1 psn R-->W	1 psn R-->W; 2 psn P--L		0	2 psn P-->L	0	0	1 psn P-->S	2 psn S-->F		1 psn H-->Y; 2 psn T-->M	2psn S-->L; 1 psn H-->Y		2 psn S-->L	2 psn S-->L (4); 2 psn P-->L; 2 psn T-->I	2 psn S-->L (2); 2 psn T-->I; 1 psn R-->W; 1 psn R-->C	1,2 psn P-->F (2), 1 psn R-->C (2); 1 psn P-->S (2); 2 psn S-->L	2 psn S-->L; 1 psn P-->S; 1 psn L-->F	2 psn S-->L	2 psn S-->L; 2 psn P-->L	2 psn S-->L	2 psn S-->F (2); 2 psn T-->M
	Serine - S	S-->L = 298	S-->L	327
	Leucine -L	P-->L = 143	P-->L	154
	Proline - P	L-->F 36	H-->Y	101
	Threonine - T	P-->S = 75	P-->S	81																				Position	Total number of RNA editing sites
	Isoleucine - I	T-->I = 47	S-->F	75																				1 position	325
	Alanine - A	H-->Y = 95	R-->W	73																				2 position	705
	Valine - V	A-->V = 23	R-->C	57																				1 & 2 position	40
	Histidine -H	R-->W = 69	T-->I	52
	Tyrosine - Y	T-->M = 37	P-->F	45
	Phenylalanine - F	S-->F = 70	T-->M	41
	Arginine - R	R-->C = 51	L-->F	39
	Tryptophan - W	P-->F = 40	A-->V	25
	Methionine - M			1070
		Serine - S	S-->L	327
		Leucine -L	P-->L	154
		Proline - P	H-->Y	101
		Threonine - T	P-->S	81
		Isoleucine - I	S-->F	75
		Alanine - A	R-->W	73
		Valine - V	R-->C	57
		Histidine -H	T-->I	52
		Tyrosine - Y	P-->F	45
		Phenylalanine - F	T-->M	41
		Arginine - R	L-->F	39
		Tryptophan - W	A-->V	25
		Methionine - M		1070
