# Supplementary material for: Extensive reorganization of the chloroplast genome of Corydalis platycarpa: A comparative analysis of their organization and evolution with other Corydalis plastomes
Source: Front Plant Sci. 2022 Dec 9;13:1043740. doi: 10.3389/fpls.2022.1043740 (PMC10115153; doi:10.3389/fpls.2022.1043740)
Supplement: Supplementary Table 1 — List of taxa and GenBank accession numbers used in the phylogenetic and molecular clock analyses. [file DataSheet_1.zip › Data Sheet 1/Supplementary Table S7.xlsx]

## Sheet: Sheet1
		atpA			atpB			atpE			atpF			atpH			atpI			ccsA			matK			petB			petD			petG			petL			petN			psaA			psaB			psaC
Seq 1	Seq 2	Ks	Ka																														Ka															Ka
Corydalis_	Corydalis_	0	0	0	0.0054	0.0009	0.166667	0.0112	0	0	0.0217	0	0	0.4939	0.0057	0.0115408	0	0	0	0	0	0	0	0.0013	0	0	0	0	0.0086	0	0	0	0	0	0	0	0	0	0	0	0.0028	0	0	0	0	0	0	0	0
Corydalis_	Corydalis_	0.0053	0.0009	0.169811	0.0027	0.0027	1	0.0112	0	0	0.0217	0	0	0.4939	0.0057	0.0115408	0.011	0	0	0.0048	0.0014	0.291667	0.0089	0.0108	1.21348	0	0	0	0.0086	0	0	0	0	0	0	0	0	0.0496	0	0	0.0142	0.0009	0.0633803	0.0099	0.0006	0.0606061	0	0	0
Corydalis_	Corydalis_	0.0053	0.0018	0.339623	0.0027	0.0018	0.666667	0	0	0	0.0217	0	0	0.4939	0.0057	0.0115408	0.0055	0	0	0	0	0	0.0044	0.0095	2.15909	0.0065	0	0	0.0086	0	0	0	0	0	0	0	0	0	0	0	0.0171	0	0	0.004	0.0006	0.15	0	0	0
Corydalis_	Corydalis_	0.038	0.008	0.210526	0.0587	0.0045	0.076661	0.0339	0.01	0.294985	0.0676	0.0128	0.189349	0.4686	0.0057	0.0121639	0.0221	0.0018	0.081448	0.0096	0.0085	0.885417	0.0273	0.0414	1.51648	0.0539	0	0	0.0442	0.0112	0.253394	0.1149	0	0	0.0414	0.0299	0.722222	0	0	0	0.0376	0.0026	0.0691489	0.016	0.0006	0.0375	0	0	0
Corydalis_	Corydalis_	0.0961	0.0098	0.101977	0.1026	0.0159	0.154971	0.1072	0.0372	0.347015	0.1152	0.0259	0.224826	0.4393	0.0057	0.0129752	0.0799	0.0109	0.136421	0.0168	0.0107	0.636905	0.0831	0.0477	0.574007	0.097	0.0022	0.0226804	0.1605	0.0084	0.0523364	0.0368	0	0	0.084	0.0149	0.177381	0	0	0	0.0773	0.0077	0.0996119	0.0553	0.0041	0.074141	0.1134	0	0
Corydalis_	Corydalis_	0.0871	0.0115	0.132032	0.1026	0.0122	0.118908	0.1151	0.0354	0.307559	0.1161	0.0391	0.336779	0.4401	0.0057	0.0129516	0.0679	0.0127	0.18704	0.0168	0.0121	0.720238	0.0827	0.0463	0.559855	0.0897	0.0022	0.0245262	0.1714	0.0112	0.0653442	0.0368	0	0	0.084	0.0149	0.177381	0	0	0	0.0773	0.0069	0.0892626	0.0532	0.0047	0.0883459	0.0546	0	0
Corydalis_	Corydalis_	0.0871	0.0106	0.121699	0.1026	0.0122	0.118908	0.1151	0.0354	0.307559	0.141	0.0391	0.277305	0.4401	0.0057	0.0129516	0.068	0.0145	0.213235	0.0217	0.0121	0.557604	0.0826	0.0449	0.543584	0.0899	0.0022	0.0244716	0.1714	0.0112	0.0653442	0.0368	0	0	0.084	0.0149	0.177381	0	0	0	0.0805	0.0069	0.0857143	0.0532	0.0041	0.0770677	0.0546	0	0
Corydalis_	Corydalis_	0.087	0.0098	0.112644	0.0964	0.0122	0.126556	0.1151	0.0354	0.307559	0.1161	0.0324	0.27907	0.4401	0.0057	0.0129516	0.0679	0.0127	0.18704	0.0217	0.0107	0.493088	0.0679	0.0406	0.597938	0.0824	0.0022	0.026699	0.1818	0.0112	0.0616062	0.0368	0	0	0.084	0.0149	0.177381	0	0.0152	0	0.0773	0.0069	0.0892626	0.0575	0.0053	0.0921739	0.0546	0	0
Corydalis_	Corydalis_	0.084	0.0089	0.105952	0.0961	0.0131	0.136316	0.0702	0.0441	0.628205	0.1399	0.0259	0.185132	0.4401	0	0	0.0622	0.0127	0.20418	0.012	0.0078	0.65	0.0748	0.0414	0.553476	0.0682	0.0022	0.0322581	0.1931	0.0056	0.0290005	0.0368	0	0	0.0408	0.0149	0.365196	0	0	0	0.0587	0.006	0.102215	0.0386	0.0053	0.137306	0.0359	0	0
Corydalis_	Corydalis_	0.1024	0.0142	0.138672	0.1177	0.0159	0.135089	0.21	0.0495	0.235714	0.1152	0.0459	0.398438	0.4127	0.0057	0.0138115	0.0741	0.0145	0.195682	0.0242	0.0215	0.88843	0.095	0.0615	0.647368	0.0901	0.0067	0.0743618	0.182	0.0056	0.0307692	0.2506	0	0	0.2317	0.03	0.129478	0	0	0	0.0865	0.0069	0.0797688	0.0766	0.0089	0.116188	0.0359	0	0
Corydalis_	Corydalis_	0.0963	0.0124	0.128764	0.1148	0.015	0.130662	0.114	0.0424	0.37193	0.1154	0.0459	0.397747	0.3379	0.0057	0.0168689	0.068	0.0145	0.213235	0.0193	0.0215	1.11399	0.0748	0.0587	0.784759	0.0976	0.0044	0.045082	0.1505	0.0056	0.0372093	0.3109	0	0	0.1298	0.0149	0.114792	0	0	0	0.0679	0.0077	0.113402	0.0573	0.0059	0.102967	0.0546	0	0
Corydalis_	Corydalis_	0.0917	0.012	0.130862	0.1086	0.0159	0.146409	0.1075	0.0372	0.346047	0.1641	0.0394	0.240098	0.3379	0.0057	0.0168689	0.0921	0.0182	0.197611	0.0242	0.0171	0.706612	0.1025	0.0536	0.522927	0.0827	0.0022	0.0266022	0.183	0.0112	0.0612022	0.2054	0	0	0.084	0.0149	0.177381	0	0	0	0.0743	0.0068	0.0915209	0.0777	0.0074	0.0952381	0.0359	0	0
Corydalis_	Corydalis_	0.0783	0.0142	0.181354	0.1213	0.014	0.115416	0.1071	0.0338	0.315593	0.2202	0.0393	0.178474	0.3146	0.0057	0.0181182	0.0743	0.0163	0.219381	0.034	0.0186	0.547059	0.097	0.0465	0.479381	0.0753	0.0044	0.0584329	0.1507	0.0084	0.0557399	0.2054	0	0	0.1298	0.0149	0.114792	0	0	0	0.0928	0.0077	0.0829741	0.068	0.0065	0.0955882	0.0359	0	0
Corydalis_	Corydalis_	0.0873	0.0133	0.152348	0.1119	0.014	0.125112	0.1476	0.0337	0.22832	0.1143	0.0326	0.285214	0.2919	0.0057	0.0195272	0.0505	0.0127	0.251485	0.029	0.0201	0.693103	0.1072	0.0479	0.446828	0.0827	0.0044	0.0532044	0.1507	0.0084	0.0557399	0.1595	0	0	0.1298	0.0149	0.114792	0	0	0	0.0617	0.006	0.0972447	0.0658	0.0071	0.107903	0.0737	0	0
Corydalis_	Corydalis_	0.0994	0.0142	0.142857	0.1455	0.0191	0.131271	0.1626	0.0405	0.249077	0.1149	0.0527	0.45866	0.3379	0.0057	0.0168689	0.0742	0.0145	0.195418	0.039	0.0215	0.551282	0.1284	0.0623	0.485202	0.1125	0.0067	0.0595556	0.1606	0.0112	0.0697385	0.2054	0	0	0.1298	0.0149	0.114792	0	0	0	0.0679	0.0077	0.113402	0.0965	0.0083	0.0860104	0.0359	0	0
Corydalis_	Corydalis_	0.0901	0.0142	0.157603	0.0993	0.0159	0.160121	0.1477	0.0441	0.298578	0.1143	0.0326	0.285214	0.362	0.0057	0.0157459	0.0741	0.02	0.269906	0.0192	0.023	1.19792	0.1069	0.0494	0.462114	0.0823	0.0022	0.0267315	0.161	0.0084	0.0521739	0.1595	0	0	0.1317	0.0299	0.227031	0	0	0	0.0804	0.0051	0.0634328	0.0957	0.008	0.0835946	0.0546	0	0
Corydalis_	Corydalis_	0.0811	0.0133	0.163995	0.1151	0.0131	0.113814	0.1336	0.0337	0.252246	0.0893	0.0394	0.441209	0.4408	0	0	0.039	0.0127	0.325641	0.0266	0.0135	0.507519	0.1093	0.0916	0.83806	0.0679	0.0044	0.0648012	0.2161	0.0056	0.0259139	0.0755	0	0	0.084	0.0149	0.177381	0.1036	0.0152	0.146718	0.0864	0.0051	0.0590278	0.0704	0.0059	0.0838068	0.0359	0	0
Corydalis_	Corydalis_	0.078	0.0071	0.0910256	0.0975	0.0109	0.111795	0.1334	0.0235	0.176162	0.0442	0.0458	1.0362	0.3856	0	0	0.0626	0.0145	0.231629	0.0192	0.0057	0.296875	0.0927	0.0506	0.545847	0.09	0.0089	0.0988889	0.13	0.014	0.107692	0.0368	0	0	0.0408	0.0301	0.737745	0	0.0153	0	0.068	0.0068	0.1	0.0532	0.0065	0.12218	0.0546	0	0
Corydalis_	Corydalis_	0.1273	0.0151	0.118617	0.1566	0.0177	0.113027	0.1611	0.0476	0.295469	0.1036	0.0768	0.741313	0.3856	0	0	0.0988	0.0218	0.220648	0.0491	0.0186	0.378819	0.1261	0.0644	0.510706	0.1518	0.0022	0.0144928	0.2388	0.0112	0.0469012	0	0	0	0.1271	0.0459	0.361133	0.0496	0	0	0.0963	0.0112	0.116303	0.1005	0.0092	0.0915423	0.0933	0	0
Corydalis_	Corydalis_	0.1083	0.0106	0.0978763	0.1026	0.014	0.136452	0.1203	0.0407	0.338321	0.1143	0.0393	0.343832	0.362	0.0057	0.0157459	0.08	0.02	0.25	0.0291	0.023	0.790378	0.1031	0.0578	0.560621	0.0898	0.0022	0.0244989	0.1612	0.0084	0.0521092	0.1595	0	0	0.18	0.0149	0.0827778	0	0	0	0.0773	0.006	0.0776197	0.0767	0.0071	0.0925684	0.0359	0	0
Corydalis_	Lamprocapn	0.1459	0.0169	0.115833	0.1678	0.0219	0.130513	0.2023	0.0442	0.218487	0.1694	0.0731	0.431523	0.3116	0	0	0.0742	0.0219	0.295148	0.083	0.0222	0.26747	0.0818	0.0817	0.998778	0.1799	0.01	0.0555864	0.2338	0.0126	0.0538922	0.0755	0.0121	0.160265	0.1813	0.0454	0.250414	0.1027	0	0	0.1207	0.0107	0.0886495	0.1086	0.0077	0.0709024	0.2243	0	0
Corydalis_	Akebia_qui	0.2008	0.0275	0.136952	0.2265	0.0288	0.127152	0.2084	0.046	0.220729	0.2248	0.0732	0.325623	0.2884	0.0057	0.0197642	0.1921	0.033	0.171786	0.3328	0.0818	0.245793	0.2557	0.1553	0.607352	0.1842	0.0089	0.048317	0.2877	0.014	0.0486618	0.1564	0.0122	0.0780051	0.2824	0.0302	0.106941	0.1599	0	0	0.17	0.0112	0.0658824	0.1502	0.0101	0.0672437	0.2484	0	0
Corydalis_	Chelidoniu	0.1995	0.0298	0.149373	0.1869	0.0223	0.119315	0.2899	0.0479	0.165229	0.0921	0.0731	0.793702	0.3347	0	0	0.1507	0.0237	0.157266	0.2092	0.0616	0.294455	0.1671	0.1104	0.660682	0.2229	0.0122	0.0547331	0.2502	0.0084	0.0335731	0.1152	0.0122	0.105903	0.176	0.0302	0.171591	0.1027	0	0	0.1917	0.0077	0.0401669	0.1533	0.0083	0.0541422	0.2992	0	0
Corydalis_	Hylomecon_	0.1921	0.0316	0.164498	0.1866	0.0233	0.124866	0.3382	0.048	0.141928	0.0921	0.0731	0.793702	0.3831	0	0	0.1642	0.0237	0.144336	0.2277	0.0602	0.264383	0.1641	0.1174	0.715417	0.2405	0.0122	0.0507277	0.2268	0.0084	0.037037	0.1152	0.0122	0.105903	0.176	0.0302	0.171591	0.1027	0	0	0.2027	0.0077	0.0379872	0.1484	0.0071	0.0478437	0.2734	0	0
Corydalis_	Coreanomec	0.1961	0.0298	0.151963	0.1765	0.0223	0.126346	0.2601	0.0549	0.211073	0.1427	0.0731	0.512263	0.3347	0	0	0.1507	0.0237	0.157266	0.2381	0.0624	0.262075	0.19	0.1166	0.613684	0.2322	0.0122	0.0525409	0.2498	0.0084	0.0336269	0.1149	0.0122	0.106179	0.176	0.0302	0.171591	0.1599	0	0	0.2025	0.0077	0.0380247	0.1605	0.0089	0.0554517	0.3259	0	0
Corydalis_	Macleaya_m	0.191	0.0275	0.143979	0.1836	0.0251	0.13671	0.2452	0.0478	0.194943	0.117	0.0802	0.68547	0.3585	0	0	0.1312	0.0255	0.19436	0.2483	0.0571	0.229964	0.1902	0.1119	0.588328	0.2013	0.0089	0.0442126	0.2384	0.0084	0.0352349	0.0746	0.0122	0.163539	0.176	0.0302	0.171591	0.1027	0	0	0.1768	0.0077	0.043552	0.1039	0.0071	0.0683349	0.2243	0	0
Corydalis_	Papaver_or	0.2633	0.0376	0.142803	0.2817	0.0345	0.122471	0.3712	0.0674	0.181573	0.1416	0.0803	0.56709	0.3126	0	0	0.227	0.0256	0.112775	0.3042	0.0678	0.22288	0.2353	0.1286	0.546536	0.2009	0.0134	0.0666999	0.3402	0.014	0.0411523	0.1149	0.0122	0.106179	0.2801	0.0459	0.16387	0.1599	0	0	0.25	0.0107	0.0428	0.1986	0.0089	0.0448137	0.2724	0	0
Corydalis_	Papaver_so	0.2559	0.0376	0.146932	0.282	0.0364	0.129078	0.4009	0.0691	0.172362	0.1427	0.0731	0.512263	0.3126	0	0	0.2139	0.0311	0.145395	0.327	0.0691	0.211315	0.2426	0.1285	0.529678	0.2012	0.0156	0.0775348	0.3402	0.014	0.0411523	0.0746	0.0122	0.163539	0.2801	0.0459	0.16387	0.1599	0	0	0.238	0.0116	0.0487395	0.1934	0.0095	0.049121	0.2724	0	0
Corydalis_	Papaver_rh	0.2709	0.0385	0.142119	0.2664	0.0364	0.136637	0.3896	0.071	0.182238	0.1427	0.0731	0.512263	0.3358	0	0	0.2436	0.0311	0.127668	0.3316	0.0731	0.220446	0.2297	0.1285	0.559425	0.2095	0.0134	0.0639618	0.3538	0.014	0.0395704	0.1149	0.0122	0.106179	0.2801	0.0619	0.220993	0.1599	0	0	0.2342	0.0116	0.0495303	0.2037	0.0095	0.0466372	0.2724	0	0
Corydalis_	Meconopsis	0.2344	0.0385	0.164249	0.2583	0.0307	0.118854	0.3785	0.0585	0.154557	0.1439	0.08	0.555942	0.3597	0	0	0.2056	0.0274	0.133268	0.328	0.0738	0.225	0.2419	0.1334	0.551468	0.2186	0.0134	0.0612992	0.3519	0.0169	0.048025	0.0746	0.0122	0.163539	0.2256	0.0782	0.346631	0.1599	0	0	0.2381	0.0116	0.048719	0.1936	0.0095	0.0490702	0.2981	0	0
Corydalis_	Nandina_do	0.2665	0.0376	0.141088	0.28	0.0297	0.106071	0.3217	0.0695	0.21604	0.1427	0.0662	0.46391	0.3895	0.0057	0.0146341	0.2063	0.0274	0.132816	0.3833	0.0947	0.247065	0.2363	0.1587	0.671604	0.2869	0.0167	0.0582084	0.3396	0.0112	0.03298	0.1376	0.0183	0.132994	0.1773	0.1113	0.62775	0.1599	0	0	0.2208	0.0129	0.0584239	0.1977	0.0101	0.0510875	0.2243	0	0
Corydalis_	Berberis_b	0.3004	0.0428	0.142477	0.2997	0.0354	0.118118	0.3937	0.0586	0.148844	0.2824	0.0876	0.310198	0.3326	0	0	0.2975	0.0237	0.0796639	0.3558	0.1027	0.288645	0.2763	0.1717	0.621426	0.1877	0.0145	0.0772509	0.4846	0.0112	0.0231118	0.1363	0.0308	0.225972	0.229	0.1113	0.486026	0.1599	0	0	0.2557	0.0094	0.0367618	0.2551	0.0104	0.0407683	0.2484	0	0
Corydalis_	Kingdonia_	0.2781	0.0425	0.152823	0.262	0.0352	0.134351	0.3406	0.0636	0.186729	0.1422	0.0803	0.564698	0.2675	0	0	0.2561	0.0283	0.110504	0.3202	0.0908	0.283573	0.2646	0.1797	0.679138	0.211	0.0156	0.0739336	0.2882	0.0112	0.0388619	0.3019	0.0122	0.0404107	0.3418	0.0458	0.133996	0.2197	0.0153	0.0696404	0.2483	0.0173	0.0696738	0.1971	0.011	0.0558092	0.2243	0	0
Corydalis_	Glaucidium	0.3235	0.0366	0.113138	0.3275	0.0298	0.0909924	0.3261	0.0585	0.179393	0.1694	0.0662	0.390791	0.3337	0	0	0.2759	0.0367	0.133019	0.4268	0.1	0.234302	0.29	0.175	0.603448	0.2941	0.0156	0.0530432	0.4091	0.0112	0.0273772	0.0746	0.0122	0.163539	0.1786	0.0614	0.343785	0.2921	0.0152	0.052037	0.2796	0.0138	0.0493562	0.2154	0.0119	0.0552461	0.3824	0	0
Corydalis_	Stephania_	0.302	0.0378	0.125166	0.277	0.0284	0.102527	0.3669	0.0753	0.205233	0.1987	0.0871	0.438349	0.3574	0.0057	0.0159485	0.2498	0.033	0.132106	0.4039	0.1032	0.255509	0.2674	0.1962	0.733732	0.3432	0.0089	0.0259324	0.3531	0.0084	0.0237893	0.1998	0.0122	0.0610611	0.3476	0.0614	0.17664	0.5258	0	0	0.2958	0.0199	0.0672752	0.2396	0.0125	0.0521703	0.3259	0	0
Corydalis_	Ranuculus_	0.3664	0.0404	0.110262	0.3126	0.0307	0.0982086	0.3533	0.0602	0.170393	0.1694	0.0731	0.431523	0.3337	0	0	0.2644	0.0282	0.106657	0.5032	0.1277	0.253776	0.412	0.186	0.451456	0.3444	0.0156	0.0452962	0.3143	0.0112	0.0356347	0.2054	0.0121	0.0589094	0.355	0.061	0.171831	0.1585	0	0	0.2967	0.0138	0.0465116	0.2506	0.0119	0.047486	0.2986	0	0
Corydalis_	Corydalis_	0.4337	0.039	0.0899239	0.5243	0.0511	0.0974633	0.3224	0.0695	0.215571	0.1427	0.0802	0.562018	0.3632	0.0057	0.0156938	0.3781	0.0499	0.131976	0.375	0.1589	0.423733	0.1072	0.0479	0.446828	0.4207	0.0178	0.0423104	0.381	0.0112	0.0293963	0.4712	0.0247	0.0524194	0.3581	0.1271	0.354929	0.2865	0	0	0.3856	0.0202	0.0523859	0.3582	0.0215	0.0600223	0.5058	0	0
Corydalis_	Corydalis_	0.0053	0.0009	0.169811	0.0081	0.0036	0.444444	0.0226	0	0	0.0441	0	0	0	0	0	0.011	0	0	0.0048	0.0014	0.291667	0.0089	0.0095	1.06742	0	0	0	0	0	0	0	0	0	0	0	0	0.0496	0	0	0.0114	0.0009	0.0789474	0.0099	0.0006	0.0606061	0	0	0
Corydalis_	Corydalis_	0.0053	0.0018	0.339623	0.0081	0.0027	0.333333	0.0112	0	0	0.0441	0	0	0	0	0	0.0055	0	0	0	0	0	0.0044	0.0081	1.84091	0.0065	0	0	0	0	0	0	0	0	0	0	0	0	0	0	0.0142	0	0	0.004	0.0006	0.15	0	0	0
Corydalis_	Corydalis_	0.038	0.008	0.210526	0.0646	0.0054	0.0835913	0.0455	0.01	0.21978	0.0915	0.0128	0.139891	0.0469	0	0	0.0221	0.0018	0.081448	0.0096	0.0085	0.885417	0.0272	0.04	1.47059	0.0539	0	0	0.0534	0.0112	0.209738	0.1149	0	0	0.0414	0.0299	0.722222	0	0	0	0.0346	0.0026	0.0751445	0.016	0.0006	0.0375	0	0	0
Corydalis_	Corydalis_	0.0961	0.0098	0.101977	0.1088	0.0168	0.154412	0.1201	0.0372	0.309742	0.1405	0.0259	0.184342	0.1501	0.0114	0.0759494	0.0799	0.0109	0.136421	0.0168	0.0107	0.636905	0.083	0.0477	0.574699	0.097	0.0022	0.0226804	0.15	0.0084	0.056	0.0368	0	0	0.084	0.0149	0.177381	0	0	0	0.0741	0.0077	0.103914	0.0553	0.0041	0.074141	0.1134	0	0
Corydalis_	Corydalis_	0.0871	0.0115	0.132032	0.1088	0.0131	0.120404	0.1284	0.0354	0.275701	0.1416	0.0391	0.27613	0.1503	0.0114	0.0758483	0.0679	0.0127	0.18704	0.0168	0.0121	0.720238	0.0826	0.0464	0.561743	0.0897	0.0022	0.0245262	0.1607	0.0112	0.0696951	0.0368	0	0	0.084	0.0149	0.177381	0	0	0	0.0805	0.0069	0.0857143	0.0532	0.0047	0.0883459	0.0546	0	0
Corydalis_	Corydalis_	0.0871	0.0106	0.121699	0.1088	0.0131	0.120404	0.1284	0.0354	0.275701	0.1674	0.0391	0.233572	0.1503	0.0114	0.0758483	0.068	0.0145	0.213235	0.0217	0.0121	0.557604	0.0825	0.0449	0.544242	0.0899	0.0022	0.0244716	0.1607	0.0112	0.0696951	0.0368	0	0	0.084	0.0149	0.177381	0	0	0	0.0836	0.0069	0.0825359	0.0532	0.0041	0.0770677	0.0546	0	0
Corydalis_	Corydalis_	0.087	0.0098	0.112644	0.1026	0.0131	0.12768	0.1284	0.0354	0.275701	0.1416	0.0324	0.228814	0.1503	0.0114	0.0758483	0.0679	0.0127	0.18704	0.0217	0.0107	0.493088	0.0679	0.0406	0.597938	0.0824	0.0022	0.026699	0.1711	0.0112	0.0654588	0.0368	0	0	0.084	0.0149	0.177381	0	0.0152	0	0.0805	0.0069	0.0857143	0.0575	0.0053	0.0921739	0.0546	0	0
Corydalis_	Corydalis_	0.084	0.0089	0.105952	0.1023	0.014	0.136852	0.0825	0.0441	0.534545	0.166	0.0259	0.156024	0.1882	0.0057	0.0302869	0.0622	0.0127	0.20418	0.012	0.0078	0.65	0.0747	0.0414	0.554217	0.0682	0.0022	0.0322581	0.1821	0.0056	0.0307523	0.0368	0	0	0.0408	0.0149	0.365196	0	0	0	0.0556	0.006	0.107914	0.0386	0.0053	0.137306	0.0359	0	0
Corydalis_	Corydalis_	0.1024	0.0142	0.138672	0.1209	0.0168	0.138958	0.2248	0.0495	0.220196	0.1405	0.0459	0.32669	0.2699	0.0114	0.0422379	0.0741	0.0145	0.195682	0.0242	0.0215	0.88843	0.0949	0.0616	0.649104	0.0901	0.0067	0.0743618	0.1712	0.0056	0.0327103	0.2506	0	0	0.2317	0.03	0.129478	0	0	0	0.0833	0.0069	0.0828331	0.0766	0.0089	0.116188	0.0359	0	0
Corydalis_	Corydalis_	0.0963	0.0124	0.128764	0.118	0.0159	0.134746	0.1271	0.0424	0.333596	0.1408	0.0459	0.325994	0.2486	0.0114	0.0458568	0.068	0.0145	0.213235	0.0193	0.0215	1.11399	0.0747	0.0587	0.78581	0.0976	0.0044	0.045082	0.1402	0.0056	0.0399429	0.3109	0	0	0.1298	0.0149	0.114792	0	0	0	0.0649	0.0077	0.118644	0.0573	0.0059	0.102967	0.0546	0	0
Corydalis_	Corydalis_	0.0917	0.012	0.130862	0.1117	0.0168	0.150403	0.1205	0.0372	0.308714	0.1907	0.0394	0.206607	0.2486	0.0114	0.0458568	0.0921	0.0182	0.197611	0.0242	0.0171	0.706612	0.1025	0.0536	0.522927	0.0827	0.0022	0.0266022	0.1722	0.0112	0.0650407	0.2054	0	0	0.084	0.0149	0.177381	0	0	0	0.0712	0.0068	0.0955056	0.0777	0.0074	0.0952381	0.0359	0	0
Corydalis_	Corydalis_	0.0783	0.0142	0.181354	0.1245	0.015	0.120482	0.12	0.0338	0.281667	0.1923	0.0393	0.204368	0.2076	0.0114	0.0549133	0.0743	0.0163	0.219381	0.034	0.0186	0.547059	0.0969	0.0465	0.479876	0.0753	0.0044	0.0584329	0.1404	0.0084	0.0598291	0.2054	0	0	0.1298	0.0149	0.114792	0	0	0	0.0897	0.0077	0.0858417	0.068	0.0065	0.0955882	0.0359	0	0
Corydalis_	Corydalis_	0.0873	0.0133	0.152348	0.1151	0.0149	0.129453	0.1613	0.0337	0.208927	0.1394	0.0326	0.233859	0.2486	0.0114	0.0458568	0.0505	0.0127	0.251485	0.029	0.0201	0.693103	0.1071	0.0479	0.447246	0.0827	0.0044	0.0532044	0.1404	0.0084	0.0598291	0.1595	0	0	0.1298	0.0149	0.114792	0	0	0	0.0586	0.006	0.102389	0.0658	0.0071	0.107903	0.0737	0	0
Corydalis_	Corydalis_	0.0994	0.0142	0.142857	0.1489	0.02	0.134318	0.1767	0.0405	0.229202	0.1402	0.0527	0.375892	0.2919	0.0114	0.0390545	0.0742	0.0145	0.195418	0.039	0.0215	0.551282	0.1283	0.0623	0.485581	0.1125	0.0067	0.0595556	0.1501	0.0112	0.0746169	0.2054	0	0	0.1298	0.0149	0.114792	0	0	0	0.0648	0.0077	0.118827	0.0965	0.0083	0.0860104	0.0359	0	0
Corydalis_	Corydalis_	0.0901	0.0142	0.157603	0.1024	0.0168	0.164062	0.1614	0.0441	0.273234	0.1394	0.0326	0.233859	0.2076	0.0114	0.0549133	0.0741	0.02	0.269906	0.0192	0.023	1.19792	0.1069	0.0494	0.462114	0.0823	0.0022	0.0267315	0.1505	0.0084	0.055814	0.1595	0	0	0.1317	0.0299	0.227031	0	0	0	0.0772	0.0051	0.0660622	0.0957	0.008	0.0835946	0.0546	0	0
Corydalis_	Corydalis_	0.0811	0.0133	0.163995	0.1215	0.014	0.115226	0.147	0.0337	0.229252	0.1134	0.0394	0.347443	0.2708	0.0057	0.0210487	0.039	0.0127	0.325641	0.0266	0.0135	0.507519	0.1092	0.0916	0.838828	0.0679	0.0044	0.0648012	0.2048	0.0056	0.0273438	0.0755	0	0	0.084	0.0149	0.177381	0.1036	0.0152	0.146718	0.0833	0.0051	0.0612245	0.0704	0.0059	0.0838068	0.0359	0	0
Corydalis_	Corydalis_	0.078	0.0071	0.0910256	0.1037	0.0118	0.11379	0.1468	0.0235	0.160082	0.0673	0.0458	0.680535	0.1874	0.0057	0.0304162	0.0626	0.0145	0.231629	0.0192	0.0057	0.296875	0.0926	0.0492	0.531317	0.09	0.0089	0.0988889	0.1199	0.014	0.116764	0.0368	0	0	0.0408	0.0301	0.737745	0	0.0153	0	0.0649	0.0068	0.104777	0.0532	0.0065	0.12218	0.0546	0	0
Corydalis_	Corydalis_	0.1273	0.0151	0.118617	0.1567	0.0186	0.118698	0.1751	0.0476	0.271845	0.1287	0.0768	0.596737	0.2272	0.0057	0.025088	0.0988	0.0218	0.220648	0.0491	0.0186	0.378819	0.126	0.0645	0.511905	0.1518	0.0022	0.0144928	0.2272	0.0112	0.0492958	0	0	0	0.1271	0.0459	0.361133	0.0496	0	0	0.0931	0.0112	0.120301	0.1005	0.0092	0.0915423	0.0933	0	0
Corydalis_	Corydalis_	0.1083	0.0106	0.0978763	0.1057	0.0149	0.140965	0.1334	0.0407	0.305097	0.1394	0.0393	0.281923	0.2486	0.0114	0.0458568	0.08	0.02	0.25	0.0291	0.023	0.790378	0.103	0.0578	0.561165	0.0898	0.0022	0.0244989	0.1507	0.0084	0.0557399	0.1595	0	0	0.18	0.0149	0.0827778	0	0	0	0.0741	0.006	0.0809717	0.0767	0.0071	0.0925684	0.0359	0	0
Corydalis_	Lamprocapn	0.1459	0.0169	0.115833	0.1746	0.0228	0.130584	0.2023	0.0442	0.218487	0.197	0.0731	0.371066	0.2058	0.0057	0.0276968	0.0742	0.0219	0.295148	0.083	0.0222	0.26747	0.0817	0.0802	0.98164	0.1799	0.01	0.0555864	0.2222	0.0126	0.0567057	0.0755	0.0121	0.160265	0.1813	0.0454	0.250414	0.1027	0	0	0.1173	0.0107	0.0912191	0.1086	0.0077	0.0709024	0.2243	0	0
Corydalis_	Akebia_qui	0.2008	0.0275	0.136952	0.2302	0.0307	0.133362	0.2232	0.046	0.206093	0.2545	0.0732	0.287623	0.2457	0.0114	0.046398	0.1921	0.033	0.171786	0.3328	0.0818	0.245793	0.2555	0.1536	0.601174	0.1842	0.0089	0.048317	0.2753	0.014	0.0508536	0.1564	0.0122	0.0780051	0.2824	0.0302	0.106941	0.1599	0	0	0.1664	0.0112	0.0673077	0.1502	0.0101	0.0672437	0.2484	0	0
Corydalis_	Chelidoniu	0.1995	0.0298	0.149373	0.187	0.0233	0.124599	0.3062	0.0479	0.156434	0.117	0.0731	0.624786	0.2258	0.0057	0.0252436	0.1507	0.0237	0.157266	0.2092	0.0616	0.294455	0.1669	0.1088	0.651887	0.2229	0.0122	0.0547331	0.2384	0.0084	0.0352349	0.1152	0.0122	0.105903	0.176	0.0302	0.171591	0.1027	0	0	0.1881	0.0077	0.0409357	0.1533	0.0083	0.0541422	0.2992	0	0
Corydalis_	Hylomecon_	0.1921	0.0316	0.164498	0.1867	0.0242	0.12962	0.3555	0.048	0.135021	0.117	0.0731	0.624786	0.2258	0.0057	0.0252436	0.1642	0.0237	0.144336	0.2277	0.0602	0.264383	0.1639	0.1159	0.707138	0.2405	0.0122	0.0507277	0.2154	0.0084	0.0389972	0.1152	0.0122	0.105903	0.176	0.0302	0.171591	0.1027	0	0	0.199	0.0077	0.0386935	0.1484	0.0071	0.0478437	0.2734	0	0
Corydalis_	Coreanomec	0.1961	0.0298	0.151963	0.1766	0.0233	0.131937	0.2758	0.0549	0.199057	0.117	0.0731	0.624786	0.2258	0.0057	0.0252436	0.1507	0.0237	0.157266	0.2381	0.0624	0.262075	0.1898	0.115	0.605901	0.2322	0.0122	0.0525409	0.238	0.0084	0.0352941	0.1149	0.0122	0.106179	0.176	0.0302	0.171591	0.1599	0	0	0.1988	0.0077	0.0387324	0.1605	0.0089	0.0554517	0.3259	0	0
Corydalis_	Macleaya_m	0.191	0.0275	0.143979	0.1837	0.0251	0.136636	0.2607	0.0478	0.183353	0.1427	0.0802	0.562018	0.2058	0.0057	0.0276968	0.1312	0.0255	0.19436	0.2483	0.0571	0.229964	0.19	0.1103	0.580526	0.2013	0.0089	0.0442126	0.2268	0.0084	0.037037	0.0746	0.0122	0.163539	0.176	0.0302	0.171591	0.1027	0	0	0.1732	0.0077	0.0444573	0.1039	0.0071	0.0683349	0.2243	0	0
Corydalis_	Papaver_or	0.2633	0.0376	0.142803	0.2819	0.0354	0.125576	0.3896	0.0674	0.172998	0.168	0.0803	0.477976	0.3358	0.0057	0.0169744	0.227	0.0256	0.112775	0.3042	0.0678	0.22288	0.2351	0.1271	0.540621	0.2009	0.0134	0.0666999	0.3269	0.014	0.0428266	0.1149	0.0122	0.106179	0.2801	0.0459	0.16387	0.1599	0	0	0.246	0.0107	0.0434959	0.1986	0.0089	0.0448137	0.2724	0	0
Corydalis_	Papaver_so	0.2559	0.0376	0.146932	0.2822	0.0373	0.132176	0.4201	0.0691	0.164485	0.1694	0.0731	0.431523	0.3358	0.0057	0.0169744	0.2139	0.0311	0.145395	0.327	0.0691	0.211315	0.2424	0.1269	0.523515	0.2012	0.0156	0.0775348	0.3269	0.014	0.0428266	0.0746	0.0122	0.163539	0.2801	0.0459	0.16387	0.1599	0	0	0.2342	0.0116	0.0495303	0.1934	0.0095	0.049121	0.2724	0	0
Corydalis_	Papaver_rh	0.2709	0.0385	0.142119	0.2665	0.0373	0.139962	0.4084	0.071	0.173849	0.1694	0.0731	0.431523	0.3597	0.0057	0.0158465	0.2436	0.0311	0.127668	0.3316	0.0731	0.220446	0.2295	0.127	0.553377	0.2095	0.0134	0.0639618	0.3402	0.014	0.0411523	0.1149	0.0122	0.106179	0.2801	0.0619	0.220993	0.1599	0	0	0.2303	0.0116	0.0503691	0.2037	0.0095	0.0466372	0.2724	0	0
Corydalis_	Meconopsis	0.2344	0.0385	0.164249	0.2584	0.0317	0.122678	0.397	0.0585	0.147355	0.1708	0.08	0.468384	0.3844	0.0057	0.0148283	0.2056	0.0274	0.133268	0.328	0.0738	0.225	0.2416	0.1318	0.54553	0.2186	0.0134	0.0612992	0.3384	0.0169	0.0499409	0.0746	0.0122	0.163539	0.2256	0.0782	0.346631	0.1599	0	0	0.2343	0.0116	0.0495092	0.1936	0.0095	0.0490702	0.2981	0	0
Corydalis_	Nandina_do	0.2665	0.0376	0.141088	0.2881	0.0307	0.10656	0.3386	0.0695	0.205257	0.1694	0.0662	0.390791	0.2716	0.0114	0.0419735	0.2063	0.0274	0.132816	0.3833	0.0947	0.247065	0.2361	0.1571	0.665396	0.2869	0.0167	0.0582084	0.3263	0.0112	0.0343242	0.1376	0.0183	0.132994	0.1773	0.1113	0.62775	0.1599	0	0	0.2171	0.0129	0.0594196	0.1977	0.0101	0.0510875	0.2243	0	0
Corydalis_	Berberis_b	0.3004	0.0428	0.142477	0.3039	0.0363	0.119447	0.3754	0.0586	0.1561	0.3142	0.0876	0.278803	0.3326	0.0057	0.0171377	0.2975	0.0237	0.0796639	0.3558	0.1027	0.288645	0.276	0.17	0.615942	0.1877	0.0145	0.0772509	0.4685	0.0112	0.0239061	0.1363	0.0308	0.225972	0.229	0.1113	0.486026	0.1599	0	0	0.2517	0.0094	0.037346	0.2551	0.0104	0.0407683	0.2484	0	0
Corydalis_	Kingdonia_	0.2781	0.0425	0.152823	0.2698	0.0361	0.133803	0.3584	0.0636	0.177455	0.1687	0.0803	0.475993	0.2258	0.0057	0.0252436	0.2561	0.0283	0.110504	0.3202	0.0908	0.283573	0.2644	0.178	0.673222	0.211	0.0156	0.0739336	0.2758	0.0112	0.0406091	0.3019	0.0122	0.0404107	0.3418	0.0458	0.133996	0.2197	0.0153	0.0696404	0.2444	0.0173	0.0707856	0.1971	0.011	0.0558092	0.2243	0	0
Corydalis_	Glaucidium	0.3235	0.0366	0.113138	0.3277	0.0307	0.0936832	0.3433	0.0585	0.170405	0.197	0.0662	0.336041	0.2052	0.0057	0.0277778	0.2759	0.0367	0.133019	0.4268	0.1	0.234302	0.2898	0.1733	0.597999	0.2941	0.0156	0.0530432	0.3946	0.0112	0.0283832	0.0746	0.0122	0.163539	0.1786	0.0614	0.343785	0.2921	0.0152	0.052037	0.2756	0.0138	0.0500726	0.2154	0.0119	0.0552461	0.3824	0	0
Corydalis_	Stephania_	0.302	0.0378	0.125166	0.285	0.0284	0.0996491	0.3851	0.0753	0.195534	0.2277	0.0871	0.382521	0.3337	0.0114	0.0341624	0.2498	0.033	0.132106	0.4039	0.1032	0.255509	0.2672	0.1945	0.727919	0.3432	0.0089	0.0259324	0.3396	0.0084	0.024735	0.1998	0.0122	0.0610611	0.3476	0.0614	0.17664	0.5258	0	0	0.2916	0.0199	0.0682442	0.2396	0.0125	0.0521703	0.3259	0	0
Corydalis_	Ranuculus_	0.3664	0.0404	0.110262	0.321	0.0306	0.0953271	0.3712	0.0602	0.162177	0.1427	0.0731	0.512263	0.2884	0.0057	0.0197642	0.2644	0.0282	0.106657	0.5032	0.1277	0.253776	0.4116	0.1843	0.447765	0.3444	0.0156	0.0452962	0.3014	0.0112	0.0371599	0.2054	0.0121	0.0589094	0.355	0.061	0.171831	0.1585	0	0	0.2925	0.0138	0.0471795	0.2506	0.0119	0.047486	0.2986	0	0
Corydalis_	Corydalis_	0.4337	0.039	0.0899239	0.5355	0.0501	0.0935574	0.3394	0.0695	0.204773	0.1694	0.0802	0.473436	0.3632	0.0114	0.0313877	0.3781	0.0499	0.131976	0.375	0.1589	0.423733	0.1071	0.0479	0.447246	0.4207	0.0178	0.0423104	0.3953	0.0112	0.0283329	0.4712	0.0247	0.0524194	0.3581	0.1271	0.354929	0.2865	0	0	0.3808	0.0202	0.0530462	0.3582	0.0215	0.0600223	0.5058	0	0
Corydalis_	Corydalis_	0	0.0026	0	0.0054	0.0027	0.5	0.0112	0	0	0	0	0	0	0	0	0.0055	0	0	0.0048	0.0014	0.291667	0.0044	0.0068	1.54545	0.0065	0	0	0	0	0	0	0	0	0	0	0	0.0496	0	0	0.0085	0.0009	0.105882	0.0059	0.0012	0.20339	0	0	0
Corydalis_	Corydalis_	0.0381	0.0089	0.233596	0.0616	0.0054	0.0876623	0.0455	0.01	0.21978	0.0444	0.0128	0.288288	0.0469	0	0	0.0221	0.0018	0.081448	0.0144	0.01	0.694444	0.0365	0.0372	1.01918	0.0539	0	0	0.0534	0.0112	0.209738	0.1149	0	0	0.0414	0.0299	0.722222	0.0496	0	0	0.0346	0.0034	0.0982659	0.0262	0.0012	0.0458015	0	0	0
Corydalis_	Corydalis_	0.0962	0.0106	0.110187	0.1057	0.0168	0.15894	0.1201	0.0372	0.309742	0.0907	0.0259	0.285557	0.1501	0.0114	0.0759494	0.0799	0.0109	0.136421	0.0217	0.0121	0.557604	0.0903	0.047	0.520487	0.097	0.0022	0.0226804	0.15	0.0084	0.056	0.0368	0	0	0.084	0.0149	0.177381	0.0496	0	0	0.0679	0.0086	0.126657	0.0661	0.0047	0.0711044	0.1134	0	0
Corydalis_	Corydalis_	0.0872	0.0124	0.142202	0.1057	0.0131	0.123936	0.1284	0.0354	0.275701	0.0914	0.0391	0.42779	0.1503	0.0114	0.0758483	0.0679	0.0127	0.18704	0.0217	0.0136	0.626728	0.0874	0.0464	0.530892	0.0897	0.0022	0.0245262	0.1607	0.0112	0.0696951	0.0368	0	0	0.084	0.0149	0.177381	0.0496	0	0	0.0805	0.0077	0.0956522	0.0639	0.0053	0.0829421	0.0546	0	0
Corydalis_	Corydalis_	0.0872	0.0115	0.131881	0.1057	0.0131	0.123936	0.1284	0.0354	0.275701	0.1156	0.0391	0.338235	0.1503	0.0114	0.0758483	0.068	0.0145	0.213235	0.0266	0.0136	0.511278	0.0873	0.045	0.515464	0.0899	0.0022	0.0244716	0.1607	0.0112	0.0696951	0.0368	0	0	0.084	0.0149	0.177381	0.0496	0	0	0.0773	0.0077	0.0996119	0.0639	0.0047	0.0735524	0.0546	0	0
Corydalis_	Corydalis_	0.0871	0.0106	0.121699	0.0995	0.0131	0.131658	0.1284	0.0354	0.275701	0.0914	0.0324	0.354486	0.1503	0.0114	0.0758483	0.0679	0.0127	0.18704	0.0265	0.0121	0.456604	0.0751	0.0428	0.569907	0.0824	0.0022	0.026699	0.1711	0.0112	0.0654588	0.0368	0	0	0.084	0.0149	0.177381	0.05	0.0152	0.304	0.0805	0.0077	0.0956522	0.0682	0.0059	0.0865103	0.0546	0	0
Corydalis_	Corydalis_	0.0841	0.0098	0.116528	0.0992	0.014	0.141129	0.0825	0.0441	0.534545	0.1147	0.0259	0.225806	0.1882	0.0057	0.0302869	0.0622	0.0127	0.20418	0.0168	0.0092	0.547619	0.0819	0.0422	0.515263	0.0682	0.0022	0.0322581	0.1821	0.0056	0.0307523	0.0368	0	0	0.0408	0.0149	0.365196	0.0496	0	0	0.0556	0.0069	0.124101	0.049	0.0059	0.120408	0.0359	0	0
Corydalis_	Corydalis_	0.1025	0.0151	0.147317	0.1208	0.0168	0.139073	0.2248	0.0495	0.220196	0.0907	0.0459	0.506064	0.2699	0.0114	0.0422379	0.0741	0.0145	0.195682	0.0291	0.023	0.790378	0.1022	0.0653	0.638943	0.0901	0.0067	0.0743618	0.1712	0.0056	0.0327103	0.2506	0	0	0.2317	0.03	0.129478	0.0496	0	0	0.0802	0.0077	0.09601	0.0876	0.0095	0.108447	0.0359	0	0
Corydalis_	Corydalis_	0.0964	0.0133	0.137967	0.118	0.0159	0.134746	0.1271	0.0424	0.333596	0.0908	0.0459	0.505507	0.2486	0.0114	0.0458568	0.068	0.0145	0.213235	0.0242	0.023	0.950413	0.0819	0.0595	0.726496	0.0976	0.0044	0.045082	0.1402	0.0056	0.0399429	0.3109	0	0	0.1298	0.0149	0.114792	0.0496	0	0	0.0618	0.0086	0.139159	0.0681	0.0065	0.0954479	0.0546	0	0
Corydalis_	Corydalis_	0.0918	0.0129	0.140523	0.1117	0.0168	0.150403	0.0948	0.0372	0.392405	0.1383	0.0394	0.284888	0.2486	0.0114	0.0458568	0.0921	0.0182	0.197611	0.0291	0.0186	0.639175	0.1099	0.0543	0.494086	0.0827	0.0022	0.0266022	0.1722	0.0112	0.0650407	0.2054	0	0	0.084	0.0149	0.177381	0.0496	0	0	0.065	0.0077	0.118462	0.0887	0.008	0.0901917	0.0359	0	0
Corydalis_	Corydalis_	0.0784	0.0151	0.192602	0.1244	0.015	0.120579	0.12	0.0338	0.281667	0.1923	0.0393	0.204368	0.2076	0.0114	0.0549133	0.0743	0.0163	0.219381	0.029	0.0172	0.593103	0.1042	0.0472	0.452975	0.0753	0.0044	0.0584329	0.1404	0.0084	0.0598291	0.2054	0	0	0.1298	0.0149	0.114792	0.0496	0	0	0.0771	0.0086	0.111543	0.0789	0.0071	0.0899873	0.0359	0	0
Corydalis_	Corydalis_	0.0874	0.0142	0.162471	0.1119	0.015	0.134048	0.1613	0.0337	0.208927	0.09	0.0326	0.362222	0.2486	0.0114	0.0458568	0.0505	0.0127	0.251485	0.0241	0.0186	0.771784	0.1145	0.0487	0.425328	0.0827	0.0044	0.0532044	0.1404	0.0084	0.0598291	0.1595	0	0	0.1298	0.0149	0.114792	0.0496	0	0	0.0465	0.0069	0.148387	0.0766	0.0077	0.100522	0.0737	0	0
Corydalis_	Corydalis_	0.0995	0.0151	0.151759	0.1482	0.0202	0.136302	0.1767	0.0405	0.229202	0.0905	0.0527	0.58232	0.2919	0.0114	0.0390545	0.0742	0.0145	0.195418	0.0339	0.0201	0.59292	0.1306	0.0631	0.483155	0.1125	0.0067	0.0595556	0.1501	0.0112	0.0746169	0.2054	0	0	0.1298	0.0149	0.114792	0.0496	0	0	0.0526	0.0086	0.163498	0.1032	0.0089	0.0862403	0.0359	0	0
Corydalis_	Corydalis_	0.0901	0.0151	0.167592	0.1024	0.0168	0.164062	0.1614	0.0441	0.273234	0.09	0.0326	0.362222	0.2076	0.0114	0.0549133	0.0741	0.02	0.269906	0.0241	0.0244	1.01245	0.1142	0.0501	0.438704	0.0823	0.0022	0.0267315	0.1505	0.0084	0.055814	0.1595	0	0	0.1317	0.0299	0.227031	0.0496	0	0	0.071	0.006	0.084507	0.107	0.0074	0.0691589	0.0546	0	0
Corydalis_	Corydalis_	0.0812	0.0142	0.174877	0.1183	0.014	0.118343	0.147	0.0337	0.229252	0.066	0.0394	0.59697	0.2708	0.0057	0.0210487	0.039	0.0127	0.325641	0.0316	0.015	0.474684	0.1142	0.0932	0.816112	0.0679	0.0044	0.0648012	0.2048	0.0056	0.0273438	0.0755	0	0	0.084	0.0149	0.177381	0.1613	0.0152	0.0942343	0.077	0.006	0.0779221	0.0769	0.0065	0.0845254	0.0359	0	0
Corydalis_	Corydalis_	0.0781	0.008	0.102433	0.1005	0.0118	0.117413	0.1468	0.0235	0.160082	0.0673	0.0458	0.680535	0.1874	0.0057	0.0304162	0.0626	0.0145	0.231629	0.0241	0.0071	0.294606	0.1	0.05	0.5	0.09	0.0089	0.0988889	0.1199	0.014	0.116764	0.0368	0	0	0.0408	0.0301	0.737745	0.0496	0.0153	0.308468	0.0649	0.0077	0.118644	0.0639	0.0071	0.111111	0.0546	0	0
Corydalis_	Corydalis_	0.1258	0.0165	0.131161	0.1599	0.0186	0.116323	0.1751	0.0476	0.271845	0.0914	0.0733	0.801969	0.2272	0.0057	0.025088	0.0988	0.0218	0.220648	0.044	0.0172	0.390909	0.1362	0.063	0.462555	0.1518	0.0022	0.0144928	0.2272	0.0112	0.0492958	0	0	0	0.1271	0.0459	0.361133	0.1027	0	0	0.0995	0.012	0.120603	0.1119	0.0098	0.0875782	0.0933	0	0
Corydalis_	Corydalis_	0.1084	0.0115	0.106089	0.1057	0.015	0.141911	0.1334	0.0407	0.305097	0.09	0.0393	0.436667	0.2486	0.0114	0.0458568	0.08	0.02	0.25	0.034	0.0244	0.717647	0.1105	0.0586	0.530317	0.0898	0.0022	0.0244989	0.1507	0.0084	0.0557399	0.1595	0	0	0.18	0.0149	0.0827778	0.0496	0	0	0.0679	0.0069	0.10162	0.0877	0.0077	0.0877993	0.0359	0	0
Corydalis_	Lamprocapn	0.146	0.0178	0.121918	0.1711	0.0228	0.133255	0.2169	0.0442	0.203781	0.1427	0.0731	0.512263	0.2058	0.0057	0.0276968	0.0863	0.0219	0.253766	0.0883	0.0237	0.268403	0.0889	0.0795	0.894263	0.1799	0.01	0.0555864	0.2222	0.0126	0.0567057	0.0755	0.0121	0.160265	0.1813	0.0454	0.250414	0.1599	0	0	0.1173	0.0116	0.0988917	0.1201	0.0083	0.0691091	0.2243	0	0
Corydalis_	Akebia_qui	0.201	0.0284	0.141294	0.2301	0.0279	0.121252	0.2232	0.046	0.206093	0.2248	0.0732	0.325623	0.2457	0.0114	0.046398	0.1921	0.033	0.171786	0.34	0.0834	0.245294	0.2673	0.1521	0.569024	0.1842	0.0089	0.048317	0.2753	0.014	0.0508536	0.1564	0.0122	0.0780051	0.2824	0.0302	0.106941	0.2218	0	0	0.1664	0.012	0.0721154	0.1574	0.0107	0.0679797	0.2484	0	0
Corydalis_	Chelidoniu	0.1997	0.0307	0.153731	0.1904	0.0233	0.122374	0.3062	0.0479	0.156434	0.0921	0.0731	0.793702	0.2258	0.0057	0.0252436	0.1507	0.0237	0.157266	0.2154	0.0632	0.293408	0.1777	0.1058	0.595385	0.2229	0.0122	0.0547331	0.2384	0.0084	0.0352349	0.1152	0.0122	0.105903	0.176	0.0302	0.171591	0.1599	0	0	0.1881	0.0086	0.0457204	0.1606	0.0089	0.0554172	0.2992	0	0
Corydalis_	Hylomecon_	0.1923	0.0325	0.169007	0.1901	0.0223	0.117307	0.3555	0.048	0.135021	0.068	0.0731	1.075	0.2258	0.0057	0.0252436	0.1642	0.0237	0.144336	0.234	0.0617	0.263675	0.1774	0.1121	0.631905	0.2405	0.0122	0.0507277	0.2154	0.0084	0.0389972	0.1152	0.0122	0.105903	0.176	0.0302	0.171591	0.1599	0	0	0.199	0.0086	0.0432161	0.1557	0.0077	0.0494541	0.2734	0	0
Corydalis_	Coreanomec	0.1963	0.0307	0.156393	0.1799	0.0233	0.129516	0.2758	0.0549	0.199057	0.1427	0.0731	0.512263	0.2258	0.0057	0.0252436	0.1507	0.0237	0.157266	0.2445	0.064	0.261759	0.2009	0.112	0.557491	0.2322	0.0122	0.0525409	0.238	0.0084	0.0352941	0.1149	0.0122	0.106179	0.176	0.0302	0.171591	0.2218	0	0	0.1988	0.0086	0.0432596	0.1679	0.0095	0.0565813	0.3259	0	0
Corydalis_	Macleaya_m	0.1912	0.0284	0.148536	0.1871	0.026	0.138963	0.2607	0.0478	0.183353	0.117	0.0802	0.68547	0.2058	0.0057	0.0276968	0.1312	0.0255	0.19436	0.2548	0.0586	0.229984	0.201	0.1073	0.533831	0.2013	0.0089	0.0442126	0.2268	0.0084	0.037037	0.0746	0.0122	0.163539	0.176	0.0302	0.171591	0.1599	0	0	0.1732	0.0086	0.0496536	0.1154	0.0077	0.0667244	0.2243	0	0
Corydalis_	Papaver_or	0.2635	0.0385	0.14611	0.2778	0.0354	0.12743	0.3896	0.0674	0.172998	0.1416	0.0803	0.56709	0.3358	0.0057	0.0169744	0.227	0.0256	0.112775	0.3112	0.0693	0.222686	0.2468	0.1256	0.508914	0.2009	0.0134	0.0666999	0.3269	0.014	0.0428266	0.1149	0.0122	0.106179	0.2801	0.0459	0.16387	0.2218	0	0	0.248	0.0112	0.0451613	0.2116	0.0095	0.044896	0.2724	0	0
Corydalis_	Papaver_so	0.2561	0.0385	0.150332	0.2781	0.0373	0.134124	0.4201	0.0691	0.164485	0.1427	0.0731	0.512263	0.3358	0.0057	0.0169744	0.2139	0.0311	0.145395	0.3341	0.0706	0.211314	0.2543	0.1255	0.493512	0.2012	0.0156	0.0775348	0.3269	0.014	0.0428266	0.0746	0.0122	0.163539	0.2801	0.0459	0.16387	0.2218	0	0	0.2361	0.012	0.0508259	0.2063	0.0101	0.0489578	0.2724	0	0
Corydalis_	Papaver_rh	0.2712	0.0394	0.14528	0.2626	0.0373	0.142041	0.4084	0.071	0.173849	0.1427	0.0731	0.512263	0.3597	0.0057	0.0158465	0.2436	0.0311	0.127668	0.3388	0.0746	0.220189	0.2412	0.1255	0.520315	0.2095	0.0134	0.0639618	0.3402	0.014	0.0411523	0.1149	0.0122	0.106179	0.2801	0.0619	0.220993	0.2218	0	0	0.2322	0.012	0.0516796	0.2168	0.0101	0.0465867	0.2724	0	0
Corydalis_	Meconopsis	0.2384	0.0394	0.165268	0.2545	0.0317	0.124558	0.397	0.0585	0.147355	0.1439	0.08	0.555942	0.3844	0.0057	0.0148283	0.2056	0.0274	0.133268	0.3352	0.0754	0.22494	0.2535	0.1287	0.507692	0.2186	0.0134	0.0612992	0.3384	0.0169	0.0499409	0.0746	0.0122	0.163539	0.2256	0.0782	0.346631	0.2218	0	0	0.2362	0.012	0.0508044	0.2066	0.0101	0.0488867	0.2981	0	0
Corydalis_	Nandina_do	0.2706	0.0385	0.142276	0.2839	0.0288	0.101444	0.3386	0.0695	0.205257	0.1427	0.0662	0.46391	0.2716	0.0114	0.0419735	0.2063	0.0274	0.132816	0.3869	0.0923	0.238563	0.2476	0.1556	0.628433	0.2869	0.0167	0.0582084	0.3263	0.0112	0.0343242	0.1376	0.0183	0.132994	0.1773	0.1113	0.62775	0.2218	0	0	0.2171	0.0138	0.0635652	0.2055	0.0107	0.0520681	0.2243	0	0
Corydalis_	Berberis_b	0.2967	0.0437	0.147287	0.3038	0.0344	0.113232	0.4124	0.0586	0.142095	0.2518	0.0876	0.347895	0.3326	0.0057	0.0171377	0.2975	0.0237	0.0796639	0.3593	0.1051	0.292513	0.286	0.1724	0.602797	0.1877	0.0145	0.0772509	0.4685	0.0112	0.0239061	0.1363	0.0308	0.225972	0.229	0.1113	0.486026	0.2218	0	0	0.2517	0.0103	0.0409217	0.2634	0.011	0.0417616	0.2484	0	0
Corydalis_	Kingdonia_	0.2862	0.0434	0.151642	0.2658	0.0342	0.128668	0.3584	0.0636	0.177455	0.1422	0.0803	0.564698	0.2258	0.0057	0.0252436	0.2561	0.0283	0.110504	0.3272	0.0924	0.282396	0.2763	0.1748	0.632646	0.211	0.0156	0.0739336	0.2758	0.0112	0.0406091	0.3019	0.0122	0.0404107	0.3418	0.0458	0.133996	0.2197	0.0153	0.0696404	0.2463	0.0177	0.0718636	0.2048	0.0116	0.0566406	0.2243	0	0
Corydalis_	Glaucidium	0.328	0.0375	0.114329	0.3317	0.0288	0.0868254	0.3433	0.0585	0.170405	0.1694	0.0662	0.390791	0.2052	0.0057	0.0277778	0.292	0.0367	0.125685	0.4348	0.1016	0.233671	0.2988	0.176	0.589023	0.2941	0.0156	0.0530432	0.3946	0.0112	0.0283832	0.0746	0.0122	0.163539	0.1786	0.0614	0.343785	0.3672	0.0152	0.0413943	0.2756	0.0147	0.0533382	0.2233	0.0125	0.0559785	0.3824	0	0
Corydalis_	Stephania_	0.3023	0.0388	0.128349	0.2809	0.0274	0.0975436	0.3851	0.0753	0.195534	0.1846	0.0906	0.490791	0.3337	0.0114	0.0341624	0.2498	0.033	0.132106	0.4118	0.1049	0.254735	0.2834	0.1883	0.664432	0.3432	0.0089	0.0259324	0.3396	0.0084	0.024735	0.1998	0.0122	0.0610611	0.3476	0.0614	0.17664	0.6276	0	0	0.2916	0.0208	0.0713306	0.245	0.0131	0.0534694	0.3259	0	0
Corydalis_	Ranuculus_	0.3581	0.0414	0.11561	0.3167	0.0297	0.0937796	0.3358	0.0602	0.179273	0.1427	0.0731	0.512263	0.2884	0.0057	0.0197642	0.2802	0.0282	0.100642	0.5089	0.1299	0.255256	0.4154	0.1885	0.453779	0.3444	0.0156	0.0452962	0.3014	0.0112	0.0371599	0.2054	0.0121	0.0589094	0.355	0.061	0.171831	0.2197	0	0	0.3008	0.0146	0.0485372	0.2589	0.0125	0.0482812	0.2986	0	0
Corydalis_	Corydalis_	0.4248	0.0399	0.0939266	0.5297	0.0501	0.0945818	0.3394	0.0695	0.204773	0.1297	0.0837	0.645335	0.3632	0.0114	0.0313877	0.3781	0.0499	0.131976	0.3826	0.1606	0.41976	0.1145	0.0487	0.425328	0.4207	0.0178	0.0423104	0.3953	0.0112	0.0283329	0.4712	0.0247	0.0524194	0.3581	0.1271	0.354929	0.3597	0	0	0.3738	0.0206	0.0551097	0.3744	0.0221	0.0590278	0.5058	0	0
Corydalis_	Corydalis_	0.038	0.0098	0.257895	0.0616	0.0027	0.0438312	0.0339	0.01	0.294985	0.0444	0.0128	0.288288	0.0469	0	0	0.0165	0.0018	0.109091	0.0096	0.0085	0.885417	0.0317	0.0358	1.12934	0.0469	0	0	0.0534	0.0112	0.209738	0.1149	0	0	0.0414	0.0299	0.722222	0	0	0	0.0376	0.0026	0.0691489	0.02	0.0012	0.06	0	0	0
Corydalis_	Corydalis_	0.0962	0.0115	0.119543	0.1057	0.0159	0.150426	0.1072	0.0372	0.347015	0.0907	0.0259	0.285557	0.1501	0.0114	0.0759494	0.0739	0.0109	0.147497	0.0168	0.0107	0.636905	0.0849	0.0471	0.55477	0.0897	0.0022	0.0245262	0.15	0.0084	0.056	0.0368	0	0	0.084	0.0149	0.177381	0	0	0	0.0679	0.0077	0.113402	0.0596	0.0047	0.0788591	0.1134	0	0
Corydalis_	Corydalis_	0.0871	0.0133	0.152698	0.1057	0.0122	0.115421	0.1151	0.0354	0.307559	0.0914	0.0391	0.42779	0.1503	0.0114	0.0758483	0.062	0.0127	0.204839	0.0168	0.0121	0.720238	0.0845	0.0457	0.540828	0.0824	0.0022	0.026699	0.1607	0.0112	0.0696951	0.0368	0	0	0.084	0.0149	0.177381	0	0	0	0.0805	0.0069	0.0857143	0.0575	0.0053	0.0921739	0.0546	0	0
Corydalis_	Corydalis_	0.0872	0.0124	0.142202	0.1057	0.0122	0.115421	0.1151	0.0354	0.307559	0.1156	0.0391	0.338235	0.1503	0.0114	0.0758483	0.0621	0.0145	0.233494	0.0217	0.0121	0.557604	0.0845	0.0443	0.52426	0.0826	0.0022	0.0266344	0.1607	0.0112	0.0696951	0.0368	0	0	0.084	0.0149	0.177381	0	0	0	0.0773	0.0069	0.0892626	0.0575	0.0047	0.0817391	0.0546	0	0
Corydalis_	Corydalis_	0.0871	0.0115	0.132032	0.0995	0.0122	0.122613	0.1151	0.0354	0.307559	0.0914	0.0324	0.354486	0.1503	0.0114	0.0758483	0.062	0.0127	0.204839	0.0217	0.0107	0.493088	0.0699	0.0429	0.613734	0.0751	0.0022	0.0292943	0.1711	0.0112	0.0654588	0.0368	0	0	0.084	0.0149	0.177381	0	0.0152	0	0.0805	0.0069	0.0857143	0.0617	0.0059	0.095624	0.0546	0	0
Corydalis_	Corydalis_	0.0841	0.0107	0.127229	0.0992	0.0131	0.132056	0.0702	0.0441	0.628205	0.1147	0.0259	0.225806	0.1882	0.0057	0.0302869	0.0563	0.0127	0.225577	0.012	0.0078	0.65	0.0767	0.0408	0.531943	0.0611	0.0022	0.0360065	0.1821	0.0056	0.0307523	0.0368	0	0	0.0408	0.0149	0.365196	0	0	0	0.0556	0.006	0.107914	0.0427	0.0059	0.138173	0.0359	0	0
Corydalis_	Corydalis_	0.1025	0.016	0.156098	0.1208	0.0159	0.131623	0.21	0.0495	0.235714	0.0907	0.0459	0.506064	0.2699	0.0114	0.0422379	0.0682	0.0145	0.21261	0.0242	0.0215	0.88843	0.0968	0.0639	0.660124	0.0827	0.0067	0.0810157	0.1712	0.0056	0.0327103	0.2506	0	0	0.2317	0.03	0.129478	0	0	0	0.0802	0.0069	0.0860349	0.0809	0.0095	0.117429	0.0359	0	0
Corydalis_	Corydalis_	0.0963	0.0142	0.147456	0.118	0.015	0.127119	0.114	0.0424	0.37193	0.0908	0.0459	0.505507	0.2486	0.0114	0.0458568	0.0621	0.0145	0.233494	0.0193	0.0215	1.11399	0.0767	0.0581	0.757497	0.0902	0.0044	0.0487805	0.1402	0.0056	0.0399429	0.3109	0	0	0.1298	0.0149	0.114792	0	0	0	0.0618	0.0077	0.124595	0.0616	0.0065	0.105519	0.0546	0	0
Corydalis_	Corydalis_	0.0918	0.0138	0.150327	0.1117	0.0159	0.142346	0.1075	0.0372	0.346047	0.1383	0.0394	0.284888	0.2486	0.0114	0.0458568	0.086	0.0182	0.211628	0.0242	0.0171	0.706612	0.1043	0.053	0.50815	0.0754	0.0022	0.0291777	0.1722	0.0112	0.0650407	0.2054	0	0	0.084	0.0149	0.177381	0	0	0	0.065	0.0068	0.104615	0.082	0.008	0.097561	0.0359	0	0
Corydalis_	Corydalis_	0.0783	0.016	0.204342	0.1244	0.014	0.11254	0.1071	0.0338	0.315593	0.1923	0.0393	0.204368	0.2076	0.0114	0.0549133	0.0683	0.0163	0.238653	0.034	0.0186	0.547059	0.0988	0.0458	0.463563	0.0682	0.0044	0.0645161	0.1404	0.0084	0.0598291	0.2054	0	0	0.1298	0.0149	0.114792	0	0	0	0.0833	0.0077	0.092437	0.0723	0.0071	0.0982019	0.0359	0	0
Corydalis_	Corydalis_	0.0874	0.0151	0.172769	0.115	0.014	0.121739	0.1476	0.0337	0.22832	0.09	0.0326	0.362222	0.2486	0.0114	0.0458568	0.0447	0.0127	0.284116	0.029	0.0201	0.693103	0.1089	0.0473	0.434343	0.0755	0.0044	0.0582781	0.1404	0.0084	0.0598291	0.1595	0	0	0.1298	0.0149	0.114792	0	0	0	0.0526	0.006	0.114068	0.0701	0.0077	0.109843	0.0737	0	0
Corydalis_	Corydalis_	0.0995	0.016	0.160804	0.1488	0.0191	0.12836	0.1626	0.0405	0.249077	0.0905	0.0527	0.58232	0.2919	0.0114	0.0390545	0.0682	0.0145	0.21261	0.039	0.0215	0.551282	0.1248	0.0617	0.494391	0.1049	0.0067	0.0638704	0.1501	0.0112	0.0746169	0.2054	0	0	0.1298	0.0149	0.114792	0	0	0	0.0587	0.0077	0.131175	0.0975	0.0086	0.0882051	0.0359	0	0
Corydalis_	Corydalis_	0.0901	0.016	0.17758	0.1024	0.0159	0.155273	0.1477	0.0441	0.298578	0.09	0.0326	0.362222	0.2076	0.0114	0.0549133	0.0682	0.02	0.293255	0.0192	0.023	1.19792	0.1087	0.0487	0.448022	0.0751	0.0022	0.0292943	0.1505	0.0084	0.055814	0.1595	0	0	0.1317	0.0299	0.227031	0	0	0	0.071	0.0051	0.071831	0.1001	0.0086	0.0859141	0.0546	0	0
Corydalis_	Corydalis_	0.0782	0.0151	0.193095	0.1183	0.0131	0.110735	0.1336	0.0337	0.252246	0.066	0.0394	0.59697	0.2708	0.0057	0.0210487	0.0333	0.0127	0.381381	0.0266	0.0135	0.507519	0.1111	0.0926	0.833483	0.0608	0.0044	0.0723684	0.2048	0.0056	0.0273438	0.0755	0	0	0.084	0.0149	0.177381	0.1036	0.0152	0.146718	0.077	0.0051	0.0662338	0.0747	0.0065	0.0870147	0.0359	0	0
Corydalis_	Corydalis_	0.0781	0.0089	0.113956	0.1005	0.0109	0.108458	0.1334	0.0235	0.176162	0.0673	0.0458	0.680535	0.1874	0.0057	0.0304162	0.0567	0.0145	0.255732	0.0192	0.0057	0.296875	0.0945	0.0486	0.514286	0.0827	0.0089	0.107618	0.1199	0.014	0.116764	0.0368	0	0	0.0408	0.0301	0.737745	0	0.0153	0	0.0649	0.0068	0.104777	0.0574	0.0071	0.123693	0.0546	0	0
Corydalis_	Corydalis_	0.1273	0.0169	0.132757	0.1599	0.0177	0.110694	0.1611	0.0476	0.295469	0.0914	0.0733	0.801969	0.2272	0.0057	0.025088	0.0926	0.0218	0.235421	0.0491	0.0186	0.378819	0.1304	0.0631	0.483896	0.1438	0.0022	0.015299	0.2272	0.0112	0.0492958	0	0	0	0.1271	0.0459	0.361133	0.0496	0	0	0.0995	0.0112	0.112563	0.1049	0.0098	0.0934223	0.0933	0	0
Corydalis_	Corydalis_	0.1083	0.0124	0.114497	0.1057	0.014	0.13245	0.1203	0.0407	0.338321	0.09	0.0393	0.436667	0.2486	0.0114	0.0458568	0.074	0.02	0.27027	0.0291	0.023	0.790378	0.1049	0.0572	0.545281	0.0825	0.0022	0.0266667	0.1507	0.0084	0.0557399	0.1595	0	0	0.18	0.0149	0.0827778	0	0	0	0.0679	0.006	0.0883652	0.081	0.0077	0.0950617	0.0359	0	0
Corydalis_	Lamprocapn	0.1459	0.0187	0.12817	0.1711	0.0219	0.127995	0.2023	0.0442	0.218487	0.1427	0.0731	0.512263	0.2058	0.0057	0.0276968	0.0802	0.0219	0.273067	0.083	0.0222	0.26747	0.0836	0.0796	0.952153	0.1717	0.01	0.0582411	0.2222	0.0126	0.0567057	0.0755	0.0121	0.160265	0.1813	0.0454	0.250414	0.1027	0	0	0.1173	0.0107	0.0912191	0.1131	0.0083	0.0733864	0.2243	0	0
Corydalis_	Akebia_qui	0.2009	0.0293	0.145844	0.2301	0.027	0.11734	0.2084	0.046	0.220729	0.2248	0.0732	0.325623	0.2457	0.0114	0.046398	0.1851	0.033	0.178282	0.3328	0.0818	0.245793	0.2598	0.1458	0.561201	0.1759	0.0089	0.0505969	0.2753	0.014	0.0508536	0.1564	0.0122	0.0780051	0.2824	0.0302	0.106941	0.1599	0	0	0.1664	0.0112	0.0673077	0.1501	0.0107	0.0712858	0.2484	0	0
Corydalis_	Chelidoniu	0.1962	0.0316	0.16106	0.1904	0.0223	0.117122	0.2899	0.0479	0.165229	0.0921	0.0731	0.793702	0.2258	0.0057	0.0252436	0.1441	0.0237	0.164469	0.2092	0.0616	0.294455	0.1713	0.1075	0.627554	0.2141	0.0122	0.0569827	0.2384	0.0084	0.0352349	0.1152	0.0122	0.105903	0.176	0.0302	0.171591	0.1027	0	0	0.1881	0.0077	0.0409357	0.1581	0.0089	0.0562935	0.2992	0	0
Corydalis_	Hylomecon_	0.1888	0.0335	0.177436	0.1901	0.0233	0.122567	0.3382	0.048	0.141928	0.068	0.0731	1.075	0.2258	0.0057	0.0252436	0.1574	0.0237	0.150572	0.2277	0.0602	0.264383	0.1711	0.1138	0.665108	0.2316	0.0122	0.052677	0.2154	0.0084	0.0389972	0.1152	0.0122	0.105903	0.176	0.0302	0.171591	0.1027	0	0	0.199	0.0077	0.0386935	0.1532	0.0077	0.0502611	0.2734	0	0
Corydalis_	Coreanomec	0.1927	0.0316	0.163985	0.1799	0.0223	0.123958	0.2601	0.0549	0.211073	0.1427	0.0731	0.512263	0.2258	0.0057	0.0252436	0.1441	0.0237	0.164469	0.2381	0.0624	0.262075	0.1942	0.1137	0.585479	0.2233	0.0122	0.054635	0.238	0.0084	0.0352941	0.1149	0.0122	0.106179	0.176	0.0302	0.171591	0.1599	0	0	0.1988	0.0077	0.0387324	0.1653	0.0095	0.0574713	0.3259	0	0
Corydalis_	Macleaya_m	0.1877	0.0293	0.1561	0.1871	0.0251	0.134153	0.2452	0.0478	0.194943	0.117	0.0802	0.68547	0.2058	0.0057	0.0276968	0.1247	0.0255	0.204491	0.2483	0.0571	0.229964	0.1944	0.109	0.5607	0.1928	0.0089	0.0461618	0.2268	0.0084	0.037037	0.0746	0.0122	0.163539	0.176	0.0302	0.171591	0.1027	0	0	0.1732	0.0077	0.0444573	0.1084	0.0077	0.0710332	0.2243	0	0
Corydalis_	Papaver_or	0.2596	0.0394	0.151772	0.2856	0.0354	0.12395	0.3712	0.0674	0.181573	0.1416	0.0803	0.56709	0.3358	0.0057	0.0169744	0.2196	0.0256	0.116576	0.3042	0.0678	0.22288	0.2395	0.1305	0.544885	0.1925	0.0134	0.0696104	0.3269	0.014	0.0428266	0.1149	0.0122	0.106179	0.2801	0.0459	0.16387	0.1599	0	0	0.248	0.0103	0.0415323	0.2036	0.0095	0.0466601	0.2724	0	0
Corydalis_	Papaver_so	0.2523	0.0394	0.156163	0.2859	0.0373	0.130465	0.4009	0.0691	0.172362	0.1427	0.0731	0.512263	0.3358	0.0057	0.0169744	0.2067	0.0311	0.15046	0.327	0.0691	0.211315	0.2468	0.1304	0.528363	0.1927	0.0156	0.0809549	0.3269	0.014	0.0428266	0.0746	0.0122	0.163539	0.2801	0.0459	0.16387	0.1599	0	0	0.2361	0.0112	0.0474375	0.1984	0.0101	0.0509073	0.2724	0	0
Corydalis_	Papaver_rh	0.2672	0.0404	0.151198	0.2702	0.0373	0.138046	0.3896	0.071	0.182238	0.1427	0.0731	0.512263	0.3597	0.0057	0.0158465	0.2361	0.0311	0.131724	0.3316	0.0731	0.220446	0.234	0.1304	0.557265	0.2009	0.0134	0.0666999	0.3402	0.014	0.0411523	0.1149	0.0122	0.106179	0.2801	0.0619	0.220993	0.1599	0	0	0.2322	0.0112	0.0482343	0.2088	0.0101	0.0483716	0.2724	0	0
Corydalis_	Meconopsis	0.2346	0.0403	0.171782	0.2621	0.0317	0.120946	0.3785	0.0585	0.154557	0.1439	0.08	0.555942	0.3844	0.0057	0.0148283	0.1985	0.0274	0.138035	0.328	0.0738	0.225	0.2461	0.1337	0.543275	0.2099	0.0134	0.0638399	0.3384	0.0169	0.0499409	0.0746	0.0122	0.163539	0.2256	0.0782	0.346631	0.1599	0	0	0.2362	0.0112	0.0474174	0.1986	0.0101	0.050856	0.2981	0	0
Corydalis_	Nandina_do	0.2704	0.0395	0.14608	0.2839	0.0297	0.104614	0.3217	0.0695	0.21604	0.1427	0.0662	0.46391	0.2716	0.0114	0.0419735	0.1991	0.0274	0.137619	0.3833	0.0947	0.247065	0.2404	0.1558	0.648087	0.2774	0.0167	0.0602019	0.3263	0.0112	0.0343242	0.1376	0.0183	0.132994	0.1773	0.1113	0.62775	0.1599	0	0	0.2171	0.0129	0.0594196	0.2027	0.0107	0.0527874	0.2243	0	0
Corydalis_	Berberis_b	0.2965	0.0447	0.150759	0.3038	0.0354	0.116524	0.3937	0.0586	0.148844	0.2518	0.0876	0.347895	0.3326	0.0057	0.0171377	0.2894	0.0237	0.0818936	0.3558	0.1027	0.288645	0.2782	0.1744	0.626887	0.1794	0.0145	0.080825	0.4685	0.0112	0.0239061	0.1363	0.0308	0.225972	0.229	0.1113	0.486026	0.1599	0	0	0.2517	0.0094	0.037346	0.2604	0.011	0.0422427	0.2484	0	0
Corydalis_	Kingdonia_	0.2821	0.0444	0.157391	0.2658	0.0352	0.13243	0.3406	0.0636	0.186729	0.1422	0.0803	0.564698	0.2258	0.0057	0.0252436	0.2484	0.0283	0.113929	0.3202	0.0908	0.283573	0.2687	0.1767	0.657611	0.2023	0.0156	0.0771132	0.2758	0.0112	0.0406091	0.3019	0.0122	0.0404107	0.3418	0.0458	0.133996	0.2197	0.0153	0.0696404	0.2463	0.0168	0.0682095	0.2021	0.0116	0.0573973	0.2243	0	0
Corydalis_	Glaucidium	0.3278	0.0385	0.11745	0.3317	0.0298	0.0898402	0.3261	0.0585	0.179393	0.1694	0.0662	0.390791	0.2052	0.0057	0.0277778	0.2839	0.0367	0.129271	0.4268	0.1	0.234302	0.2908	0.1728	0.594223	0.2844	0.0156	0.0548523	0.3946	0.0112	0.0283832	0.0746	0.0122	0.163539	0.1786	0.0614	0.343785	0.2921	0.0152	0.052037	0.2756	0.0138	0.0500726	0.2205	0.0125	0.0566893	0.3824	0	0
Corydalis_	Stephania_	0.2982	0.0397	0.133132	0.2809	0.0284	0.101104	0.3669	0.0753	0.205233	0.1846	0.0906	0.490791	0.3337	0.0114	0.0341624	0.2422	0.033	0.136251	0.4039	0.1032	0.255509	0.2758	0.192	0.696157	0.3537	0.0089	0.0251626	0.3396	0.0084	0.024735	0.1998	0.0122	0.0610611	0.3476	0.0614	0.17664	0.5258	0	0	0.2916	0.0199	0.0682442	0.2421	0.0131	0.0541099	0.3259	0	0
Corydalis_	Ranuculus_	0.3579	0.0423	0.118189	0.3167	0.0307	0.0969372	0.3533	0.0602	0.170393	0.1427	0.0731	0.512263	0.2884	0.0057	0.0197642	0.2723	0.0282	0.103562	0.5032	0.1277	0.253776	0.4094	0.1879	0.458964	0.3549	0.0156	0.043956	0.3014	0.0112	0.0371599	0.2054	0.0121	0.0589094	0.355	0.061	0.171831	0.1585	0	0	0.3008	0.0138	0.0458777	0.256	0.0125	0.0488281	0.2986	0	0
Corydalis_	Corydalis_	0.4245	0.0408	0.0961131	0.5297	0.0511	0.0964697	0.3224	0.0695	0.215571	0.1297	0.0837	0.645335	0.3632	0.0114	0.0313877	0.369	0.0499	0.13523	0.375	0.1589	0.423733	0.1089	0.0473	0.434343	0.4093	0.0178	0.0434889	0.3953	0.0112	0.0283329	0.4712	0.0247	0.0524194	0.3581	0.1271	0.354929	0.2865	0	0	0.3738	0.0197	0.052702	0.3643	0.0221	0.0606643	0.5058	0	0
Corydalis_	Corydalis_	0.102	0.0124	0.121569	0.0993	0.0131	0.131923	0.0937	0.0338	0.360726	0.0912	0.0128	0.140351	0.1509	0.0114	0.0755467	0.068	0.009	0.132353	0.0266	0.0164	0.616541	0.0934	0.0534	0.571734	0.0824	0.0022	0.026699	0.1827	0.014	0.0766284	0.1574	0	0	0.1298	0.0149	0.114792	0	0	0	0.093	0.0086	0.0924731	0.0554	0.0035	0.0631769	0.1134	0	0
Corydalis_	Corydalis_	0.0929	0.0124	0.133477	0.0993	0.0113	0.113797	0.1012	0.032	0.316206	0.0919	0.0258	0.28074	0.1511	0.0114	0.0754467	0.0562	0.0109	0.19395	0.0266	0.0179	0.672932	0.0955	0.0484	0.506806	0.0751	0.0022	0.0292943	0.183	0.0169	0.0923497	0.1574	0	0	0.1298	0.0149	0.114792	0	0	0	0.0995	0.0077	0.0773869	0.0554	0.0041	0.0740072	0.0546	0	0
Corydalis_	Corydalis_	0.093	0.0133	0.143011	0.0993	0.0113	0.113797	0.1012	0.032	0.316206	0.1163	0.0258	0.22184	0.1511	0.0114	0.0754467	0.0562	0.0127	0.225979	0.0315	0.0179	0.568254	0.0954	0.0499	0.523061	0.0753	0.0022	0.0292165	0.183	0.0169	0.0923497	0.1574	0	0	0.1298	0.0149	0.114792	0	0	0	0.1028	0.0077	0.0749027	0.0554	0.0035	0.0631769	0.0546	0	0
Corydalis_	Corydalis_	0.0929	0.0124	0.133477	0.0932	0.0113	0.121245	0.1012	0.032	0.316206	0.0919	0.0193	0.210011	0.1511	0.0114	0.0754467	0.0562	0.0109	0.19395	0.0315	0.0164	0.520635	0.0805	0.0484	0.601242	0.068	0.0022	0.0323529	0.1937	0.0169	0.0872483	0.1574	0	0	0.1298	0.0149	0.114792	0	0.0152	0	0.0995	0.0077	0.0773869	0.0575	0.0047	0.0817391	0.0546	0	0
Corydalis_	Corydalis_	0.0928	0.0116	0.125	0.0929	0.0104	0.111948	0.0575	0.0407	0.707826	0.1154	0.0259	0.224437	0.17	0.0057	0.0335294	0.0505	0.0109	0.215842	0.0217	0.0164	0.75576	0.1	0.0442	0.442	0.0682	0.0022	0.0322581	0.1615	0.0112	0.0693498	0.1574	0	0	0.084	0.0149	0.177381	0	0	0	0.0741	0.0069	0.0931174	0.0386	0.0059	0.15285	0.0359	0	0
Corydalis_	Corydalis_	0.1145	0.0151	0.131878	0.1081	0.0131	0.121184	0.2153	0.0373	0.173247	0.0912	0.0325	0.35636	0.2716	0.0114	0.0419735	0.0622	0.0127	0.20418	0.0341	0.0273	0.800587	0.0978	0.0666	0.680982	0.0755	0.0067	0.0887417	0.1829	0.0112	0.0612356	0.4099	0	0	0.1793	0.03	0.167317	0	0	0	0.1024	0.0077	0.0751953	0.0767	0.0083	0.108214	0.0359	0	0
Corydalis_	Corydalis_	0.1083	0.0133	0.122807	0.1115	0.0122	0.109417	0.1325	0.0304	0.229434	0.0914	0.0324	0.354486	0.2088	0.0114	0.0545977	0.0447	0.0127	0.284116	0.0291	0.0273	0.938144	0.1001	0.0572	0.571429	0.0976	0.0044	0.045082	0.1512	0.0112	0.0740741	0.4891	0	0	0.1786	0.0149	0.0834267	0	0	0	0.0867	0.0086	0.0991926	0.0574	0.0053	0.0923345	0.0546	0	0
Corydalis_	Corydalis_	0.1037	0.0129	0.124397	0.1115	0.0131	0.117489	0.1194	0.0269	0.225293	0.1391	0.026	0.186916	0.2088	0.0114	0.0545977	0.0799	0.0164	0.205257	0.0341	0.0259	0.759531	0.1263	0.0528	0.418052	0.0827	0.0022	0.0266022	0.1839	0.0168	0.091354	0.2506	0	0	0.1298	0.0149	0.114792	0	0	0	0.09	0.0077	0.0855556	0.0734	0.0068	0.0926431	0.0359	0	0
Corydalis_	Corydalis_	0.0901	0.0151	0.167592	0.1116	0.0113	0.101254	0.1189	0.0235	0.197645	0.1935	0.0259	0.13385	0.1697	0.0114	0.0671774	0.0624	0.0145	0.232372	0.044	0.0244	0.554545	0.11	0.0457	0.415455	0.0753	0.0044	0.0584329	0.1515	0.014	0.0924092	0.357	0	0	0.1786	0.0149	0.0834267	0	0	0	0.1089	0.0086	0.0789715	0.0681	0.0059	0.0866373	0.0359	0	0
Corydalis_	Corydalis_	0.0992	0.0142	0.143145	0.1054	0.0113	0.107211	0.1598	0.0235	0.147059	0.0905	0.0193	0.21326	0.2088	0.0114	0.0545977	0.039	0.0109	0.279487	0.039	0.0259	0.664103	0.11	0.0471	0.428182	0.0827	0.0044	0.0532044	0.1515	0.014	0.0924092	0.3019	0	0	0.1786	0.0149	0.0834267	0	0	0	0.0771	0.0069	0.0894942	0.0659	0.0065	0.0986343	0.0737	0	0
Corydalis_	Corydalis_	0.1115	0.0151	0.135426	0.1387	0.0163	0.11752	0.1751	0.0372	0.21245	0.091	0.0391	0.42967	0.2501	0.0114	0.0455818	0.0623	0.0127	0.203852	0.049	0.0274	0.559184	0.1367	0.0586	0.428676	0.1125	0.0067	0.0595556	0.1614	0.0169	0.104709	0.357	0	0	0.1786	0.0149	0.0834267	0	0	0	0.0835	0.0086	0.102994	0.0943	0.0077	0.0816543	0.0359	0	0
Corydalis_	Corydalis_	0.102	0.0151	0.148039	0.1022	0.0131	0.12818	0.133	0.0338	0.254135	0.0905	0.0193	0.21326	0.2088	0.0114	0.0545977	0.0802	0.0182	0.226933	0.029	0.0288	0.993103	0.1307	0.0515	0.394032	0.0823	0.0022	0.0267315	0.1618	0.014	0.0865266	0.3019	0	0	0.1813	0.0299	0.16492	0	0	0	0.0962	0.006	0.0623701	0.0958	0.0074	0.0772443	0.0546	0	0
Corydalis_	Corydalis_	0.0989	0.016	0.16178	0.1055	0.0104	0.0985782	0.1193	0.0235	0.196982	0.0663	0.026	0.392157	0.2299	0.0057	0.0247934	0.0505	0.0109	0.215842	0.0366	0.0193	0.527322	0.1309	0.0885	0.676089	0.0823	0.0044	0.0534629	0.2172	0.0112	0.0515654	0.1149	0	0	0.1298	0.0149	0.114792	0.1036	0.0152	0.146718	0.1024	0.006	0.0585938	0.064	0.0053	0.0828125	0.0359	0	0
Corydalis_	Corydalis_	0.0868	0.0098	0.112903	0.0882	0.01	0.113379	0.1192	0.0235	0.197148	0.1165	0.0324	0.278112	0.1693	0.0057	0.033668	0.0508	0.0127	0.25	0.0096	0.0114	1.1875	0.1162	0.0513	0.44148	0.1048	0.0089	0.0849237	0.1618	0.0197	0.121755	0.1574	0	0	0.084	0.0301	0.358333	0	0.0153	0	0.0836	0.0077	0.0921053	0.0511	0.0059	0.11546	0.0546	0	0
Corydalis_	Corydalis_	0.1302	0.0178	0.136713	0.153	0.015	0.0980392	0.1596	0.0373	0.233709	0.0919	0.0593	0.645267	0.2082	0.0057	0.0273775	0.0865	0.0218	0.252023	0.0593	0.0244	0.411467	0.1371	0.06	0.437637	0.1518	0.0022	0.0144928	0.24	0.0168	0.07	0.1149	0	0	0.1747	0.0303	0.17344	0.0496	0	0	0.1092	0.012	0.10989	0.1006	0.0086	0.0854871	0.0933	0	0
Corydalis_	Corydalis_	0.1205	0.0115	0.0954357	0.0993	0.0113	0.113797	0.1322	0.0304	0.229955	0.0905	0.0259	0.286188	0.2088	0.0114	0.0545977	0.068	0.0182	0.267647	0.0291	0.0288	0.989691	0.127	0.057	0.448819	0.0898	0.0022	0.0244989	0.162	0.014	0.0864198	0.3019	0	0	0.2326	0.0149	0.0640585	0	0	0	0.0867	0.0069	0.0795848	0.0768	0.0065	0.0846354	0.0359	0	0
Corydalis_	Lamprocapn	0.1619	0.0196	0.121062	0.1608	0.021	0.130597	0.1932	0.0426	0.220497	0.1436	0.0592	0.412256	0.1874	0.0057	0.0304162	0.0863	0.02	0.23175	0.0883	0.0251	0.284258	0.1021	0.0831	0.813908	0.1635	0.01	0.0611621	0.271	0.0183	0.0675277	0.2026	0.0122	0.0602172	0.1317	0.0454	0.344723	0.1027	0	0	0.1272	0.0116	0.091195	0.1018	0.0071	0.0697446	0.2243	0	0
Corydalis_	Akebia_qui	0.2127	0.0316	0.148566	0.2224	0.026	0.116906	0.1993	0.0409	0.205218	0.2262	0.0593	0.262157	0.2265	0.0114	0.0503311	0.1644	0.0311	0.189173	0.3304	0.0871	0.26362	0.2714	0.1496	0.551216	0.1926	0.0089	0.0462098	0.328	0.0197	0.060061	0.2954	0.0122	0.0412999	0.3418	0.0302	0.0883558	0.1599	0	0	0.1805	0.012	0.066482	0.1479	0.0095	0.0642326	0.2484	0	0
Corydalis_	Chelidoniu	0.2027	0.0344	0.169709	0.1797	0.0214	0.119087	0.2483	0.0534	0.215062	0.0926	0.0592	0.639309	0.207	0.0057	0.0275362	0.1375	0.0218	0.158545	0.2092	0.0678	0.324092	0.1932	0.1064	0.550725	0.2229	0.0122	0.0547331	0.2882	0.014	0.0485774	0.248	0.0122	0.0491935	0.2273	0.0302	0.132864	0.1027	0	0	0.2026	0.0086	0.0424482	0.151	0.0077	0.0509934	0.2992	0	0
Corydalis_	Hylomecon_	0.2005	0.0358	0.178554	0.1692	0.0224	0.132388	0.2937	0.0535	0.182159	0.0684	0.0592	0.865497	0.2478	0.0057	0.0230024	0.1507	0.0218	0.144658	0.2343	0.0663	0.282971	0.193	0.1127	0.583938	0.2405	0.0122	0.0507277	0.2635	0.014	0.0531309	0.248	0.0122	0.0491935	0.2273	0.0302	0.132864	0.1027	0	0	0.2138	0.0086	0.0402245	0.1462	0.0065	0.0444596	0.2734	0	0
Corydalis_	Coreanomec	0.2027	0.0344	0.169709	0.1661	0.0214	0.128838	0.2201	0.0605	0.274875	0.1436	0.0592	0.412256	0.207	0.0057	0.0275362	0.1375	0.0218	0.158545	0.2447	0.0686	0.280343	0.2171	0.1126	0.518655	0.2322	0.0122	0.0525409	0.2877	0.014	0.0486618	0.2471	0.0122	0.0493727	0.2273	0.0302	0.132864	0.1599	0	0	0.2173	0.0086	0.0395766	0.1582	0.0083	0.0524652	0.3259	0	0
Corydalis_	Macleaya_m	0.1942	0.0321	0.165294	0.173	0.0242	0.139884	0.1989	0.0444	0.223228	0.1177	0.0661	0.561597	0.1874	0.0057	0.0304162	0.1183	0.0237	0.200338	0.255	0.0632	0.247843	0.2054	0.1079	0.525316	0.2013	0.0089	0.0442126	0.2758	0.014	0.0507614	0.1998	0.0122	0.0610611	0.2273	0.0302	0.132864	0.1027	0	0	0.1874	0.0086	0.0458911	0.1018	0.0065	0.0638507	0.2243	0	0
Corydalis_	Papaver_or	0.2516	0.0422	0.167727	0.2581	0.0345	0.133669	0.3155	0.064	0.202853	0.1424	0.0662	0.464888	0.2919	0.0057	0.0195272	0.227	0.0237	0.104405	0.3042	0.0739	0.242932	0.2614	0.1269	0.485463	0.2182	0.0134	0.0614115	0.3557	0.0197	0.0553838	0.2471	0.0122	0.0493727	0.2801	0.0459	0.16387	0.1599	0	0	0.2557	0.0112	0.0438013	0.1962	0.0083	0.0423038	0.2724	0	0
Corydalis_	Papaver_so	0.2443	0.0422	0.172738	0.2546	0.0364	0.142969	0.3425	0.0657	0.191825	0.1436	0.0592	0.412256	0.2919	0.0057	0.0195272	0.2139	0.0292	0.136512	0.3344	0.0753	0.225179	0.2691	0.1284	0.477146	0.2185	0.0156	0.0713959	0.3557	0.0197	0.0553838	0.1998	0.0122	0.0610611	0.2801	0.0459	0.16387	0.1599	0	0	0.2398	0.012	0.0500417	0.191	0.0089	0.0465969	0.2724	0	0
Corydalis_	Papaver_rh	0.2591	0.0432	0.166731	0.2395	0.0364	0.151983	0.3324	0.0676	0.203369	0.1436	0.0592	0.412256	0.3146	0.0057	0.0181182	0.2436	0.0292	0.119869	0.3241	0.0793	0.244678	0.2557	0.1284	0.502151	0.227	0.0134	0.0590308	0.3697	0.0197	0.0532864	0.2471	0.0122	0.0493727	0.2801	0.0619	0.220993	0.1599	0	0	0.2398	0.012	0.0500417	0.1961	0.0089	0.045385	0.2724	0	0
Corydalis_	Meconopsis	0.2286	0.0436	0.190726	0.2354	0.0308	0.130841	0.3224	0.0551	0.170906	0.1447	0.0659	0.455425	0.3379	0.0057	0.0168689	0.2056	0.0255	0.124027	0.3355	0.0801	0.238748	0.2682	0.1301	0.485086	0.2013	0.0134	0.0665673	0.3961	0.0226	0.0570563	0.1998	0.0122	0.0610611	0.2256	0.0782	0.346631	0.1599	0	0	0.2438	0.012	0.0492207	0.1913	0.0089	0.0465238	0.2981	0	0
Corydalis_	Nandina_do	0.2814	0.0404	0.143568	0.2755	0.0288	0.104537	0.3021	0.0661	0.218802	0.1436	0.0524	0.364903	0.2305	0.0114	0.0494577	0.178	0.0255	0.143258	0.3715	0.1003	0.269987	0.2493	0.1503	0.602888	0.268	0.0167	0.0623134	0.3551	0.0168	0.0473106	0.2758	0.0183	0.0663524	0.229	0.1113	0.486026	0.1599	0	0	0.2321	0.0138	0.0594571	0.1953	0.0095	0.0486431	0.2243	0	0
Corydalis_	Berberis_b	0.3139	0.048	0.152915	0.2832	0.0344	0.121469	0.3367	0.0552	0.163944	0.2534	0.0733	0.289266	0.2892	0.0057	0.0197095	0.2657	0.0218	0.0820474	0.3443	0.1084	0.314842	0.2958	0.1718	0.580798	0.2046	0.0145	0.07087	0.5382	0.0169	0.031401	0.2729	0.0309	0.113228	0.2846	0.1113	0.391075	0.1599	0	0	0.2675	0.0103	0.0385047	0.2526	0.0098	0.0387965	0.2484	0	0
Corydalis_	Kingdonia_	0.2776	0.0481	0.173271	0.25	0.0343	0.1372	0.3114	0.0619	0.19878	0.1975	0.0662	0.33519	0.2478	0.0057	0.0230024	0.2332	0.0264	0.113208	0.3177	0.0961	0.302487	0.308	0.1669	0.541883	0.1687	0.0156	0.0924718	0.3025	0.0168	0.0555372	0.3516	0.0122	0.0346985	0.4064	0.0458	0.112697	0.2197	0.0153	0.0696404	0.2462	0.0177	0.0718928	0.1947	0.0104	0.0534155	0.2243	0	0
Corydalis_	Glaucidium	0.3459	0.0408	0.117953	0.3023	0.0288	0.0952696	0.3172	0.0562	0.177175	0.2272	0.0524	0.230634	0.1869	0.0057	0.0304976	0.2602	0.0348	0.133743	0.4113	0.1078	0.262096	0.301	0.1656	0.550166	0.3039	0.0156	0.0513327	0.4115	0.0168	0.0408262	0.1998	0.0122	0.0610611	0.2308	0.0614	0.266031	0.2921	0.0152	0.052037	0.2714	0.0147	0.0541636	0.2129	0.0113	0.0530766	0.3824	0	0
Corydalis_	Stephania_	0.3136	0.0425	0.135523	0.2881	0.0284	0.0985769	0.3455	0.0755	0.218524	0.1857	0.0764	0.411416	0.2901	0.0114	0.0392968	0.2347	0.0311	0.13251	0.4039	0.1065	0.263679	0.2877	0.1942	0.675009	0.3329	0.0089	0.0267348	0.328	0.014	0.0426829	0.3465	0.0123	0.0354978	0.4135	0.0614	0.148489	0.5258	0	0	0.304	0.0208	0.0684211	0.2398	0.0125	0.0521268	0.3259	0	0
Corydalis_	Ranuculus_	0.3745	0.0451	0.120427	0.316	0.0297	0.0939873	0.3673	0.064	0.174244	0.1983	0.0592	0.298538	0.2683	0.0057	0.0212449	0.2489	0.0264	0.106067	0.5206	0.133	0.255474	0.4228	0.1771	0.418874	0.3444	0.0156	0.0452962	0.3564	0.0168	0.047138	0.357	0.0122	0.0341737	0.355	0.0771	0.217183	0.1585	0	0	0.3134	0.0147	0.0469049	0.2481	0.0113	0.0455462	0.2986	0	0
Corydalis_	Corydalis_	0.4521	0.0437	0.09666	0.5365	0.0487	0.0907735	0.3275	0.0752	0.229618	0.1842	0.0695	0.377307	0.3175	0.0114	0.0359055	0.3873	0.048	0.123935	0.3843	0.1568	0.408015	0.11	0.0471	0.428182	0.3546	0.0178	0.0501974	0.4197	0.0183	0.0436026	0.6044	0.0248	0.0410324	0.4267	0.1271	0.297867	0.2865	0	0	0.3901	0.0202	0.0517816	0.3618	0.0209	0.0577667	0.5058	0	0
Corydalis_	Corydalis_	0.0381	0.0035	0.0918635	0.0276	0.0054	0.195652	0.0113	0.0166	1.46903	0	0.0128	0	0.031	0	0	0.0218	0.0018	0.0825688	0	0.0014	0	0.0229	0.0176	0.768559	0.0332	0	0	0.0171	0.0028	0.163743	0.0755	0	0	0.0828	0	0	0	0	0	0.0318	0.0026	0.081761	0.0241	0.0018	0.0746888	0.0546	0	0
Corydalis_	Corydalis_	0.0381	0.0026	0.0682415	0.0276	0.0054	0.195652	0.0113	0.0166	1.46903	0.0217	0.0128	0.589862	0.031	0	0	0.0218	0.0036	0.165138	0.0048	0.0014	0.291667	0.0229	0.0162	0.707424	0.0333	0	0	0.0171	0.0028	0.163743	0.0755	0	0	0.0828	0	0	0	0	0	0.0288	0.0026	0.0902778	0.0241	0.0012	0.0497925	0.0546	0	0
Corydalis_	Corydalis_	0.0381	0.0018	0.0472441	0.0192	0.0054	0.28125	0.0113	0.0166	1.46903	0	0.0064	0	0.031	0	0	0.0218	0.0018	0.0825688	0.0048	0.0028	0.583333	0.0183	0.0162	0.885246	0.0265	0	0	0.0258	0.0028	0.108527	0.0755	0	0	0.0828	0	0	0	0.0152	0	0.0318	0.0026	0.081761	0.0261	0.0024	0.091954	0.0546	0	0
Corydalis_	Corydalis_	0.0723	0.0044	0.0608575	0.0678	0.0099	0.146018	0.0342	0.0269	0.78655	0.0665	0.0129	0.193985	0.097	0.0057	0.0587629	0.0387	0.0054	0.139535	0.0144	0.0071	0.493056	0.0535	0.0169	0.315888	0.0753	0	0	0.071	0.0028	0.0394366	0.0755	0	0	0.0403	0	0	0	0	0	0.0466	0.0051	0.109442	0.049	0.0035	0.0714286	0.0737	0	0
Corydalis_	Corydalis_	0.0994	0.0097	0.0975855	0.1039	0.0173	0.166506	0.1329	0.0201	0.151242	0.0438	0.0194	0.442922	0.1322	0	0	0.0856	0.0072	0.0841121	0.0266	0.0164	0.616541	0.0807	0.0498	0.6171	0.0755	0.0044	0.0582781	0.1289	0.0028	0.0217223	0.3019	0	0	0.2282	0.0149	0.0652936	0	0	0	0.0897	0.0077	0.0858417	0.0887	0.0056	0.0631342	0.0737	0	0
Corydalis_	Corydalis_	0.0963	0.0097	0.100727	0.1042	0.0136	0.130518	0.1333	0.0167	0.125281	0.0439	0.0193	0.439636	0.1322	0	0	0.0734	0.0072	0.0980926	0.0217	0.0164	0.75576	0.0463	0.0427	0.922246	0.0828	0.0022	0.02657	0.0899	0.0028	0.0311457	0.3681	0	0	0.128	0	0	0	0	0	0.0711	0.0086	0.120956	0.0681	0.003	0.0440529	0.0933	0	0
Corydalis_	Corydalis_	0.0888	0.0093	0.10473	0.1011	0.0145	0.143422	0.1072	0.0133	0.124067	0.089	0.0129	0.144944	0.1322	0	0	0.1036	0.0109	0.105212	0.0266	0.015	0.56391	0.0732	0.0392	0.535519	0.0682	0	0	0.0998	0.0084	0.0841683	0.2542	0	0	0.0828	0	0	0	0	0	0.0743	0.0077	0.103634	0.0865	0.0044	0.0508671	0.0737	0	0
Corydalis_	Corydalis_	0.0754	0.0097	0.128647	0.1043	0.0127	0.121764	0.1068	0.0167	0.156367	0.1389	0.0129	0.0928726	0.0969	0	0	0.0767	0.0136	0.177314	0.0365	0.0135	0.369863	0.0606	0.0287	0.473597	0.0611	0.0022	0.0360065	0.0712	0.0056	0.0786517	0.2542	0	0	0.128	0	0	0	0	0	0.0929	0.0086	0.0925727	0.0789	0.003	0.0380228	0.0737	0	0
Corydalis_	Corydalis_	0.0874	0.0106	0.121281	0.089	0.0127	0.142697	0.1075	0.0167	0.155349	0.0435	0.0064	0.147126	0.1322	0	0	0.0559	0.0091	0.162791	0.0315	0.015	0.47619	0.0679	0.0308	0.453608	0.0683	0.0022	0.0322108	0.0712	0.0056	0.0786517	0.2054	0	0	0.128	0	0	0	0	0	0.0617	0.0069	0.111831	0.0723	0.0041	0.0567082	0.1134	0	0
Corydalis_	Corydalis_	0.0934	0.0115	0.123126	0.1185	0.0177	0.149367	0.0892	0.0319	0.357623	0.0437	0.0259	0.592677	0.1693	0	0	0.0796	0.0145	0.182161	0.0415	0.0164	0.395181	0.0856	0.047	0.549065	0.0901	0.0044	0.0488346	0.0897	0.0084	0.0936455	0.2542	0	0	0.128	0	0	0	0	0	0.071	0.0086	0.121127	0.0965	0.0053	0.0549223	0.0737	0	0
Corydalis_	Corydalis_	0.0871	0.0115	0.132032	0.0981	0.0154	0.156983	0.1206	0.0201	0.166667	0.0435	0.0064	0.147126	0.0969	0	0	0.0916	0.0127	0.138646	0.0217	0.015	0.691244	0.0801	0.0343	0.428215	0.0609	0	0	0.0804	0.0056	0.0696517	0.2054	0	0	0.1298	0.0149	0.114792	0	0	0	0.0804	0.006	0.0746269	0.1024	0.005	0.0488281	0.0737	0	0
Corydalis_	Corydalis_	0.0841	0.0089	0.105826	0.0952	0.0117	0.122899	0.082	0.0235	0.286585	0.0213	0.0129	0.605634	0.1509	0.0057	0.0377734	0.0736	0.0054	0.0733696	0.0242	0.0085	0.35124	0.0922	0.0801	0.868764	0.0679	0.0022	0.0324006	0.0997	0.0028	0.0280843	0.1164	0	0	0.0828	0	0	0.1036	0.0152	0.146718	0.0833	0.0043	0.0516206	0.0835	0.0029	0.0347305	0.0737	0	0
Corydalis_	Corydalis_	0.102	0.0062	0.0607843	0.1039	0.0118	0.113571	0.1264	0.0286	0.226266	0.0908	0.0325	0.35793	0.0966	0.0057	0.0590062	0.0681	0.0072	0.105727	0.0365	0.0107	0.293151	0.0936	0.0491	0.524573	0.1048	0.0067	0.0639313	0.1393	0.0112	0.080402	0.0755	0	0	0.128	0.015	0.117188	0	0.0153	0	0.0869	0.0077	0.0886076	0.0682	0.0071	0.104106	0.0546	0	0
Corydalis_	Corydalis_	0.1148	0.0124	0.108014	0.1357	0.0154	0.113486	0.1074	0.0235	0.218808	0.091	0.0459	0.504396	0.1501	0.0057	0.0379747	0.062	0.02	0.322581	0.0491	0.0171	0.348269	0.1012	0.0399	0.394269	0.1438	0	0	0.16	0.0084	0.0525	0.0368	0	0	0.1253	0.0305	0.243416	0.0496	0	0	0.0931	0.012	0.128894	0.1039	0.0059	0.0567854	0.1341	0	0
Corydalis_	Corydalis_	0.1023	0.008	0.0782014	0.089	0.0127	0.142697	0.1199	0.0167	0.139283	0.0435	0.0129	0.296552	0.1322	0	0	0.0915	0.0127	0.138798	0.0316	0.015	0.474684	0.0811	0.0398	0.490752	0.061	0	0	0.0806	0.0056	0.0694789	0.2054	0	0	0.1773	0	0	0	0	0	0.0773	0.0069	0.0892626	0.0855	0.0041	0.0479532	0.0737	0	0
Corydalis_	Lamprocapn	0.1823	0.016	0.0877674	0.1802	0.0214	0.118757	0.1944	0.046	0.236626	0.1292	0.0559	0.432663	0.1134	0.0057	0.0502646	0.1165	0.0145	0.124464	0.1019	0.0273	0.26791	0.0851	0.0747	0.877791	0.1925	0.0089	0.0462338	0.2558	0.0098	0.0383112	0.1164	0.0121	0.103952	0.2869	0.0301	0.104915	0.1027	0	0	0.146	0.0112	0.0767123	0.1248	0.0083	0.0665064	0.2009	0	0
Corydalis_	Akebia_qui	0.2114	0.0266	0.125828	0.2327	0.0274	0.117748	0.2006	0.0549	0.273679	0.2095	0.056	0.267303	0.1674	0.0114	0.0681004	0.2118	0.0256	0.120869	0.3521	0.0857	0.243397	0.265	0.1482	0.559245	0.2097	0.0067	0.0319504	0.2613	0.0112	0.0428626	0.2012	0.0122	0.0606362	0.3994	0.015	0.0375563	0.1599	0	0	0.1843	0.012	0.0651112	0.1672	0.0107	0.0639952	0.2243	0	0
Corydalis_	Chelidoniu	0.2067	0.0307	0.148524	0.1962	0.0228	0.116208	0.3051	0.0551	0.180597	0.1292	0.0559	0.432663	0.1493	0.0057	0.0381782	0.1696	0.0163	0.0961085	0.2254	0.0655	0.290594	0.1717	0.097	0.564939	0.2452	0.0111	0.0452692	0.2848	0.0056	0.0196629	0.158	0.0122	0.0772152	0.2779	0.015	0.0539763	0.1027	0	0	0.1991	0.0086	0.0431944	0.1705	0.0089	0.0521994	0.2992	0	0
Corydalis_	Hylomecon_	0.2079	0.0321	0.154401	0.1959	0.0237	0.12098	0.3371	0.0551	0.163453	0.104	0.0559	0.5375	0.1493	0.0057	0.0381782	0.1834	0.0163	0.0888768	0.2444	0.064	0.261866	0.1715	0.1031	0.601166	0.2634	0.0111	0.0421412	0.2369	0.0056	0.0236387	0.158	0.0122	0.0772152	0.2779	0.015	0.0539763	0.1027	0	0	0.2103	0.0086	0.040894	0.1705	0.0077	0.0451613	0.2992	0	0
Corydalis_	Coreanomec	0.2102	0.0307	0.146051	0.1788	0.0228	0.127517	0.2909	0.0622	0.213819	0.1823	0.0559	0.306637	0.1493	0.0057	0.0381782	0.1696	0.0163	0.0961085	0.2483	0.0662	0.266613	0.195	0.1031	0.528718	0.2548	0.0111	0.0435636	0.2843	0.0056	0.0196975	0.1574	0.0122	0.0775095	0.2779	0.015	0.0539763	0.1599	0	0	0.2138	0.0086	0.0402245	0.1804	0.0095	0.0526608	0.3259	0	0
Corydalis_	Macleaya_m	0.2015	0.0284	0.140943	0.1999	0.0256	0.128064	0.2444	0.0479	0.19599	0.1553	0.0628	0.404379	0.1311	0.0057	0.0434783	0.1498	0.0182	0.121495	0.2654	0.0609	0.229465	0.1835	0.0985	0.536785	0.2274	0.0067	0.0294635	0.2848	0.0056	0.0196629	0.1149	0.0122	0.106179	0.2779	0.015	0.0539763	0.1027	0	0	0.1876	0.0086	0.0458422	0.12	0.0077	0.0641667	0.2009	0	0
Corydalis_	Papaver_or	0.2769	0.0408	0.147346	0.3005	0.0359	0.119468	0.3521	0.0603	0.171258	0.1032	0.063	0.610465	0.2272	0.0057	0.025088	0.2548	0.0182	0.0714286	0.3155	0.0716	0.226941	0.2668	0.1243	0.465892	0.2449	0.0111	0.0453246	0.3931	0.0112	0.0284915	0.1574	0.0122	0.0775095	0.3961	0.0305	0.0770008	0.1599	0	0	0.26	0.0112	0.0430769	0.2356	0.0083	0.0352292	0.2724	0	0
Corydalis_	Papaver_so	0.2693	0.0408	0.151504	0.2908	0.0373	0.128267	0.3808	0.062	0.162815	0.104	0.0559	0.5375	0.2272	0.0057	0.025088	0.2567	0.0237	0.0923257	0.3385	0.0729	0.215362	0.2746	0.1242	0.452294	0.2452	0.0134	0.0546493	0.3931	0.0112	0.0284915	0.1149	0.0122	0.106179	0.3961	0.0305	0.0770008	0.1599	0	0	0.2557	0.012	0.04693	0.2301	0.0089	0.0386788	0.2724	0	0
Corydalis_	Papaver_rh	0.2846	0.0399	0.140197	0.2828	0.0373	0.131895	0.3699	0.0638	0.172479	0.104	0.0559	0.5375	0.2478	0.0057	0.0230024	0.2567	0.0237	0.0923257	0.3433	0.0769	0.224002	0.261	0.1242	0.475862	0.254	0.0111	0.0437008	0.4076	0.0112	0.0274779	0.1574	0.0122	0.0775095	0.3961	0.0462	0.116637	0.1599	0	0	0.2518	0.012	0.0476569	0.241	0.0089	0.0369295	0.2724	0	0
Corydalis_	Meconopsis	0.2438	0.0398	0.163249	0.2648	0.0331	0.125	0.3772	0.0514	0.136267	0.1048	0.0627	0.598282	0.2691	0.0057	0.0211817	0.2329	0.02	0.0858738	0.3397	0.0777	0.228731	0.2672	0.1258	0.470808	0.2454	0.0111	0.0452323	0.3768	0.0141	0.0374204	0.1149	0.0122	0.106179	0.3335	0.0622	0.186507	0.1599	0	0	0.2559	0.012	0.0468933	0.2251	0.0089	0.039538	0.2235	0	0
Corydalis_	Nandina_do	0.2743	0.0357	0.130149	0.2908	0.0265	0.0911279	0.3206	0.0732	0.228322	0.1553	0.0491	0.316162	0.2299	0.0114	0.0495868	0.2045	0.02	0.0977995	0.4121	0.0987	0.239505	0.2389	0.1435	0.60067	0.3014	0.0156	0.0517585	0.324	0.0084	0.0259259	0.1821	0.0183	0.100494	0.2801	0.0949	0.338808	0.1599	0	0	0.2097	0.0138	0.0658083	0.208	0.0095	0.0456731	0.2992	0	0
Corydalis_	Berberis_b	0.3374	0.0437	0.12952	0.2827	0.0339	0.119915	0.3563	0.0622	0.174572	0.236	0.07	0.29661	0.2252	0.0057	0.0253108	0.2557	0.02	0.0782167	0.3601	0.1051	0.291863	0.2961	0.1603	0.541371	0.2263	0.0134	0.0592134	0.4493	0.0084	0.0186957	0.1803	0.0308	0.170826	0.339	0.0949	0.279941	0.1599	0	0	0.2479	0.0103	0.041549	0.2776	0.0098	0.0353026	0.2734	0	0
Corydalis_	Kingdonia_	0.29	0.0444	0.153103	0.2804	0.0328	0.116976	0.3221	0.0745	0.231295	0.1816	0.0629	0.346366	0.1493	0.0057	0.0381782	0.2971	0.0218	0.073376	0.3316	0.09	0.271411	0.2361	0.159	0.673443	0.2197	0.0133	0.0605371	0.2739	0.0084	0.0306681	0.357	0.0122	0.0341737	0.4684	0.0304	0.0649018	0.2197	0.0153	0.0696404	0.2683	0.0173	0.0644801	0.2074	0.0092	0.0443587	0.2243	0	0
Corydalis_	Glaucidium	0.3531	0.0375	0.106202	0.3349	0.0274	0.0818155	0.3082	0.0585	0.189812	0.2104	0.0491	0.233365	0.1308	0.0057	0.043578	0.318	0.0283	0.0889937	0.423	0.1072	0.253428	0.3069	0.1627	0.53014	0.3138	0.0133	0.0423837	0.3775	0.0084	0.0222517	0.1149	0.0122	0.106179	0.2824	0.0458	0.162181	0.2921	0.0152	0.052037	0.288	0.0129	0.0447917	0.2101	0.0125	0.0594955	0.3536	0	0
Corydalis_	Stephania_	0.3392	0.0388	0.114387	0.2682	0.0269	0.100298	0.3656	0.0754	0.206236	0.1979	0.0731	0.369378	0.1863	0.0114	0.0611916	0.2784	0.0256	0.091954	0.4085	0.1072	0.262424	0.2769	0.18	0.650054	0.3432	0.0066	0.0192308	0.4216	0.0056	0.0132827	0.2471	0.0122	0.0493727	0.477	0.0458	0.0960168	0.5258	0	0	0.3044	0.0208	0.0683311	0.2616	0.0131	0.0500765	0.3536	0	0
Corydalis_	Ranuculus_	0.3711	0.0414	0.11156	0.3075	0.0274	0.0891057	0.3521	0.0711	0.201931	0.2395	0.0559	0.233403	0.2058	0.0057	0.0276968	0.2738	0.02	0.073046	0.5038	0.1293	0.256649	0.4226	0.1708	0.404165	0.3549	0.0133	0.0374753	0.3796	0.0084	0.0221286	0.2542	0.0121	0.0476003	0.4881	0.0455	0.0932186	0.1585	0	0	0.2927	0.012	0.0409976	0.2617	0.0131	0.0500573	0.4426	0	0
Corydalis_	Corydalis_	0.4681	0.0427	0.0912198	0.5075	0.0496	0.097734	0.3213	0.088	0.273887	0.1687	0.0663	0.393005	0.3401	0.0114	0.0335196	0.3927	0.0462	0.117647	0.382	0.1608	0.420942	0.0679	0.0308	0.453608	0.4323	0.0156	0.0360861	0.4216	0.0084	0.0199241	0.4712	0.0247	0.0524194	0.4674	0.1163	0.248823	0.2865	0	0	0.371	0.0194	0.0522911	0.355	0.0215	0.0605634	0.44	0	0
Corydalis_	Corydalis_	0	0.0026	0	0	0	0	0	0	0	0.0218	0.0128	0.587156	0	0	0	0	0.0018	0	0.0048	0	0	0	0.0013	0	0.0131	0	0	0	0	0	0	0	0	0	0	0	0	0	0	0.0028	0	0	0	0.0006	0	0	0	0
Corydalis_	Corydalis_	0.0053	0.0018	0.339623	0.0109	0	0	0	0	0	0	0.0064	0	0	0	0	0	0	0	0.0048	0.0014	0.291667	0.0136	0.0067	0.492647	0.0065	0	0	0.0085	0	0	0	0	0	0	0	0	0	0.0152	0	0	0	0	0.006	0.0018	0.3	0	0	0
Corydalis_	Corydalis_	0.0607	0.0062	0.102142	0.0797	0.0081	0.101631	0.0405	0.0251	0.619753	0.067	0.0259	0.386567	0.0801	0.0057	0.071161	0.0386	0.0072	0.186528	0.0144	0.0085	0.590278	0.0556	0.0149	0.267986	0.0899	0	0	0.0711	0.0056	0.0787623	0.0755	0	0	0.0403	0	0	0	0	0	0.0527	0.0026	0.0493359	0.049	0.0041	0.0836735	0.0178	0	0
Corydalis_	Corydalis_	0.0874	0.0115	0.131579	0.1102	0.0154	0.139746	0.1214	0.0268	0.220758	0.0441	0.0325	0.736961	0.1507	0	0	0.0735	0.0091	0.12381	0.0266	0.0179	0.672932	0.0803	0.0456	0.56787	0.0827	0.0044	0.0532044	0.1191	0.0056	0.0470193	0.3019	0	0	0.1284	0.0149	0.116044	0	0	0	0.0994	0.0051	0.0513078	0.0909	0.0062	0.0682068	0.0178	0	0
Corydalis_	Corydalis_	0.0843	0.0097	0.115065	0.1011	0.0099	0.0979228	0.1418	0.0217	0.153032	0.0442	0.0259	0.585973	0.1324	0	0	0.0675	0.0091	0.134815	0.0217	0.0179	0.824885	0.0485	0.0378	0.779381	0.0902	0.0022	0.0243902	0.0806	0.0056	0.0694789	0.3681	0	0	0.0403	0	0	0	0	0	0.0805	0.006	0.0745342	0.0681	0.0035	0.051395	0.0359	0	0
Corydalis_	Corydalis_	0.0769	0.0093	0.120936	0.1073	0.0127	0.11836	0.1151	0.0183	0.158992	0.0897	0.026	0.289855	0.1324	0	0	0.0913	0.0127	0.139102	0.0266	0.0164	0.616541	0.0753	0.0343	0.455511	0.0754	0	0	0.0903	0.0056	0.0620155	0.2542	0	0	0	0	0	0	0	0	0.0838	0.0051	0.0608592	0.0887	0.005	0.0563698	0.0178	0	0
Corydalis_	Corydalis_	0.0637	0.0097	0.152276	0.1074	0.0108	0.100559	0.1147	0.015	0.130776	0.1272	0.0292	0.22956	0.097	0	0	0.056	0.0145	0.258929	0.0365	0.015	0.410959	0.0603	0.0246	0.40796	0.0682	0.0022	0.0322581	0.062	0.0084	0.135484	0.2542	0	0	0.0403	0	0	0	0	0	0.1026	0.006	0.0584795	0.0811	0.0035	0.0431566	0.0178	0	0
Corydalis_	Corydalis_	0.0755	0.0106	0.140397	0.0982	0.0108	0.10998	0.1155	0.0149	0.129004	0.0438	0.0194	0.442922	0.1324	0	0	0.0501	0.0109	0.217565	0.0315	0.0164	0.520635	0.0701	0.026	0.370899	0.0755	0.0022	0.0291391	0.062	0.0084	0.135484	0.2054	0	0	0.0403	0	0	0	0	0	0.071	0.0043	0.0605634	0.0767	0.0047	0.0612777	0.0546	0	0
Corydalis_	Corydalis_	0.0874	0.0115	0.131579	0.1281	0.0159	0.124122	0.0968	0.0233	0.240702	0.044	0.0392	0.890909	0.1695	0	0	0.0736	0.0164	0.222826	0.0414	0.0179	0.432367	0.0827	0.0435	0.525998	0.1049	0.0044	0.0419447	0.0804	0.0112	0.139303	0.1595	0	0	0.0403	0	0	0	0	0	0.0805	0.006	0.0745342	0.101	0.0059	0.0584158	0.0178	0	0
Corydalis_	Corydalis_	0.0753	0.0115	0.152722	0.0981	0.0136	0.138634	0.1289	0.0251	0.194725	0.0438	0.0194	0.442922	0.097	0	0	0.0915	0.0145	0.15847	0.0216	0.0164	0.759259	0.0798	0.033	0.413534	0.068	0	0	0.0712	0.0084	0.117978	0.2054	0	0	0.0408	0.0149	0.365196	0	0	0	0.09	0.0051	0.0566667	0.107	0.0056	0.0523364	0.0359	0	0
Corydalis_	Corydalis_	0.0694	0.0106	0.152738	0.1014	0.0099	0.0976331	0.0893	0.0217	0.243001	0.0214	0.026	1.21495	0.1511	0.0057	0.0377234	0.0617	0.0072	0.116694	0.0242	0.01	0.413223	0.0917	0.0773	0.842966	0.0751	0.0022	0.0292943	0.0902	0.0056	0.0620843	0.1164	0	0	0	0	0	0.1036	0.0152	0.146718	0.0961	0.0034	0.0353798	0.0835	0.0035	0.0419162	0.0178	0	0
Corydalis_	Corydalis_	0.0929	0.008	0.0861141	0.1039	0.0099	0.0952839	0.1348	0.0234	0.173591	0.0915	0.0458	0.500546	0.0968	0.0057	0.0588843	0.068	0.009	0.132353	0.0364	0.0121	0.332418	0.0932	0.0477	0.511803	0.0974	0.0067	0.0687885	0.1395	0.0141	0.101075	0.0755	0	0	0.0403	0.015	0.372208	0	0.0153	0	0.0965	0.0068	0.0704663	0.0682	0.0077	0.112903	0	0	0
Corydalis_	Corydalis_	0.1025	0.0142	0.138537	0.1293	0.0145	0.112142	0.1154	0.0285	0.246967	0.0917	0.0594	0.647764	0.1503	0.0057	0.0379242	0.0737	0.0219	0.297151	0.0491	0.0186	0.378819	0.0981	0.0378	0.385321	0.1281	0	0	0.1498	0.0084	0.0560748	0.0368	0	0	0.1253	0.0305	0.243416	0.0496	0	0	0.0996	0.0094	0.0943775	0.113	0.0065	0.0575221	0.0737	0	0
Corydalis_	Corydalis_	0.0902	0.008	0.0886918	0.0951	0.0108	0.113565	0.1281	0.0217	0.169399	0.0438	0.0259	0.591324	0.1324	0	0	0.0793	0.0146	0.184111	0.0315	0.0164	0.520635	0.0807	0.0385	0.477076	0.0681	0	0	0.0713	0.0084	0.117812	0.2054	0	0	0.0834	0	0	0	0	0	0.0868	0.0043	0.0495392	0.0877	0.0047	0.0535918	0.0178	0	0
Corydalis_	Lamprocapn	0.1755	0.0178	0.101425	0.1802	0.0196	0.108768	0.2044	0.0476	0.232877	0.1302	0.0627	0.481567	0.1136	0.0057	0.0501761	0.1101	0.0164	0.148955	0.1018	0.0288	0.282908	0.0847	0.0733	0.865407	0.1676	0.0089	0.0531026	0.2562	0.0126	0.0491803	0.1164	0.0121	0.103952	0.1786	0.0301	0.168533	0.1027	0	0	0.1565	0.0103	0.0658147	0.1155	0.0089	0.0770563	0.2009	0	0
Corydalis_	Akebia_qui	0.2149	0.0284	0.132154	0.2327	0.0265	0.113881	0.2107	0.0565	0.268154	0.2113	0.0627	0.296735	0.1676	0.0114	0.0680191	0.2044	0.0274	0.134051	0.3514	0.0873	0.248435	0.2509	0.1452	0.578717	0.1926	0.0067	0.0347871	0.2618	0.014	0.0534759	0.2012	0.0122	0.0606362	0.2779	0.015	0.0539763	0.1599	0	0	0.2028	0.0112	0.0552268	0.1599	0.0113	0.0706692	0.2243	0	0
Corydalis_	Chelidoniu	0.2172	0.0325	0.149632	0.1927	0.0219	0.113648	0.318	0.0567	0.178302	0.1302	0.0627	0.481567	0.1495	0.0057	0.0381271	0.1627	0.0182	0.111862	0.225	0.067	0.297778	0.1822	0.0971	0.532931	0.2273	0.0111	0.0488341	0.2853	0.0084	0.0294427	0.158	0.0122	0.0772152	0.1734	0.015	0.0865052	0.1027	0	0	0.2218	0.0077	0.034716	0.1631	0.0095	0.0582465	0.2734	0	0
Corydalis_	Hylomecon_	0.2114	0.0339	0.16036	0.1924	0.0228	0.118503	0.3509	0.0567	0.161584	0.1048	0.0627	0.598282	0.1495	0.0057	0.0381271	0.1763	0.0182	0.103233	0.2439	0.0655	0.268553	0.1819	0.1033	0.567894	0.245	0.0111	0.0453061	0.2373	0.0084	0.0353982	0.158	0.0122	0.0772152	0.1734	0.015	0.0865052	0.1027	0	0	0.2333	0.0077	0.0330047	0.168	0.0083	0.0494048	0.2484	0	0
Corydalis_	Coreanomec	0.2137	0.0325	0.152082	0.1822	0.0219	0.120198	0.3034	0.0637	0.209954	0.1838	0.0627	0.341132	0.1495	0.0057	0.0381271	0.1627	0.0182	0.111862	0.2478	0.0678	0.273608	0.2057	0.1032	0.501702	0.2366	0.0111	0.0469146	0.2848	0.0084	0.0294944	0.1574	0.0122	0.0775095	0.1734	0.015	0.0865052	0.1599	0	0	0.2369	0.0077	0.0325032	0.1779	0.0101	0.0567735	0.2992	0	0
Corydalis_	Macleaya_m	0.198	0.0302	0.152525	0.2034	0.0246	0.120944	0.2557	0.0494	0.193195	0.1566	0.0696	0.444444	0.1313	0.0057	0.043412	0.1431	0.02	0.139762	0.2649	0.0624	0.235561	0.1941	0.0986	0.507986	0.2099	0.0067	0.03192	0.2853	0.0084	0.0294427	0.1149	0.0122	0.106179	0.1734	0.015	0.0865052	0.1027	0	0	0.2099	0.0077	0.0366841	0.1177	0.0083	0.0705183	0.1562	0	0
Corydalis_	Papaver_or	0.2787	0.0422	0.151417	0.3005	0.0349	0.11614	0.3666	0.0618	0.168576	0.104	0.0697	0.670192	0.2275	0.0057	0.0250549	0.247	0.0201	0.0813765	0.3148	0.0716	0.227446	0.2719	0.1261	0.463773	0.2182	0.0111	0.0508708	0.3938	0.014	0.035551	0.1574	0.0122	0.0775095	0.2758	0.0305	0.110587	0.1599	0	0	0.2805	0.0103	0.0367201	0.2357	0.0089	0.0377599	0.2475	0	0
Corydalis_	Papaver_so	0.2712	0.0422	0.155605	0.2889	0.0368	0.12738	0.3963	0.0635	0.160232	0.1048	0.0627	0.598282	0.2275	0.0057	0.0250549	0.2488	0.0256	0.102894	0.3378	0.073	0.216104	0.2797	0.1259	0.450125	0.2185	0.0134	0.0613272	0.3938	0.014	0.035551	0.1149	0.0122	0.106179	0.2758	0.0305	0.110587	0.1599	0	0	0.2761	0.0112	0.040565	0.2302	0.0095	0.0412685	0.2475	0	0
Corydalis_	Papaver_rh	0.2865	0.0413	0.144154	0.2808	0.0368	0.131054	0.385	0.0654	0.16987	0.1048	0.0627	0.598282	0.2482	0.0057	0.0229654	0.2488	0.0256	0.102894	0.3426	0.077	0.224752	0.2661	0.126	0.473506	0.227	0.0111	0.0488987	0.4084	0.014	0.0342801	0.1574	0.0122	0.0775095	0.2758	0.0462	0.167513	0.1599	0	0	0.272	0.0112	0.0411765	0.2411	0.0095	0.0394027	0.2475	0	0
Corydalis_	Meconopsis	0.2456	0.0412	0.167752	0.2687	0.0321	0.119464	0.3924	0.053	0.135066	0.1056	0.0694	0.657197	0.2695	0.0057	0.0211503	0.2253	0.0219	0.0972037	0.339	0.0778	0.229499	0.2788	0.1276	0.457676	0.2274	0.0111	0.0488127	0.3775	0.0169	0.0447682	0.1149	0.0122	0.106179	0.2222	0.0622	0.279928	0.1599	0	0	0.2763	0.0112	0.0405356	0.2252	0.0095	0.0421847	0.2724	0	0
Corydalis_	Nandina_do	0.2628	0.0376	0.143075	0.279	0.0255	0.0913978	0.3339	0.0748	0.224019	0.1566	0.0558	0.356322	0.2302	0.0114	0.0495222	0.2187	0.0219	0.100137	0.4112	0.1004	0.244163	0.2254	0.1421	0.630435	0.2917	0.0156	0.0534796	0.3246	0.0112	0.034504	0.1821	0.0183	0.100494	0.1747	0.0949	0.543217	0.1599	0	0	0.2326	0.0129	0.05546	0.1977	0.0101	0.0510875	0.2484	0	0
Corydalis_	Berberis_b	0.3331	0.0456	0.136896	0.2947	0.033	0.111978	0.3708	0.0638	0.17206	0.238	0.0769	0.323109	0.2255	0.0057	0.0252772	0.2708	0.0219	0.0808715	0.3593	0.1068	0.297245	0.2933	0.1575	0.536993	0.2089	0.0134	0.0641455	0.4502	0.0112	0.0248778	0.1803	0.0308	0.170826	0.2256	0.0949	0.420656	0.1599	0	0	0.2721	0.0094	0.0345461	0.272	0.0104	0.0382353	0.2243	0	0
Corydalis_	Kingdonia_	0.3038	0.0448	0.147465	0.2824	0.0333	0.117918	0.3013	0.076	0.25224	0.1831	0.0697	0.380666	0.1495	0.0057	0.0381271	0.2928	0.0228	0.0778689	0.3309	0.09	0.271985	0.241	0.1626	0.674689	0.1938	0.0133	0.0686275	0.2744	0.0112	0.0408163	0.357	0.0122	0.0341737	0.4684	0.0304	0.0649018	0.2197	0.0153	0.0696404	0.2727	0.0164	0.0601393	0.2049	0.0098	0.0478282	0.2009	0	0
Corydalis_	Glaucidium	0.3403	0.0385	0.113135	0.3307	0.0265	0.0801331	0.3213	0.0565	0.175848	0.2121	0.0558	0.263083	0.1309	0.0057	0.0435447	0.3261	0.0302	0.0926096	0.422	0.1089	0.258057	0.3052	0.1596	0.522936	0.3039	0.0133	0.0437644	0.3782	0.0112	0.029614	0.1149	0.0122	0.106179	0.176	0.0458	0.260227	0.2921	0.0152	0.052037	0.3093	0.0146	0.0472034	0.205	0.0131	0.0639024	0.2992	0	0
Corydalis_	Stephania_	0.3184	0.0397	0.124686	0.2759	0.0251	0.090975	0.3713	0.0788	0.212227	0.1995	0.0799	0.400501	0.2262	0.0114	0.0503979	0.2859	0.0275	0.0961875	0.4076	0.1089	0.267174	0.2852	0.1778	0.623422	0.3228	0.0066	0.0204461	0.4076	0.0084	0.0206084	0.2471	0.0122	0.0493727	0.3418	0.0458	0.133996	0.5258	0	0	0.3218	0.0181	0.0562461	0.2589	0.0137	0.0529162	0.2992	0	0
Corydalis_	Ranuculus_	0.371	0.0432	0.116442	0.3075	0.0264	0.0858537	0.3666	0.0726	0.198036	0.2416	0.0627	0.25952	0.2061	0.0057	0.0276565	0.2894	0.0218	0.0753283	0.5027	0.1311	0.260792	0.4281	0.1694	0.395702	0.3239	0.0133	0.0410621	0.3803	0.0112	0.0294504	0.2542	0.0121	0.0476003	0.349	0.0455	0.130372	0.1585	0	0	0.3184	0.012	0.0376884	0.2618	0.0137	0.05233	0.3817	0	0
Corydalis_	Corydalis_	0.4679	0.0446	0.0953195	0.5048	0.0491	0.0972662	0.3433	0.0876	0.25517	0.1701	0.0731	0.429747	0.3406	0.0114	0.0334703	0.4156	0.0472	0.113571	0.3813	0.1627	0.426698	0.0701	0.026	0.370899	0.376	0.0156	0.0414894	0.4374	0.0112	0.0256059	0.5398	0.0247	0.0457577	0.4674	0.1163	0.248823	0.2865	0	0	0.3926	0.0207	0.0527254	0.352	0.0221	0.0627841	0.4721	0	0
Corydalis_	Corydalis_	0.0053	0.0009	0.169811	0.0109	0	0	0	0	0	0.0218	0.0064	0.293578	0	0	0	0	0.0018	0	0.0095	0.0014	0.147368	0.0136	0.0054	0.397059	0.0065	0	0	0.0085	0	0	0	0	0	0	0	0	0	0.0152	0	0.0028	0	0	0.006	0.0012	0.2	0	0	0
Corydalis_	Corydalis_	0.0607	0.0053	0.0873147	0.0797	0.0081	0.101631	0.0405	0.0251	0.619753	0.0903	0.0259	0.286822	0.0801	0.0057	0.071161	0.0387	0.0091	0.235142	0.0192	0.0085	0.442708	0.0556	0.0135	0.242806	0.0901	0	0	0.0711	0.0056	0.0787623	0.0755	0	0	0.0403	0	0	0	0	0	0.0557	0.0026	0.0466786	0.049	0.0035	0.0714286	0.0178	0	0
Corydalis_	Corydalis_	0.0874	0.0106	0.121281	0.1102	0.0154	0.139746	0.1214	0.0268	0.220758	0.067	0.0325	0.485075	0.1507	0	0	0.0736	0.0109	0.148098	0.0315	0.0179	0.568254	0.0803	0.0442	0.550436	0.0829	0.0044	0.053076	0.1191	0.0056	0.0470193	0.3019	0	0	0.1284	0.0149	0.116044	0	0	0	0.0962	0.0051	0.0530146	0.0909	0.0056	0.0616062	0.0178	0	0
Corydalis_	Corydalis_	0.0843	0.0106	0.125741	0.1011	0.0099	0.0979228	0.1418	0.0217	0.153032	0.0671	0.0259	0.385991	0.1324	0	0	0.0675	0.0109	0.161481	0.0266	0.0179	0.672932	0.0484	0.0364	0.752066	0.0758	0.0022	0.0290237	0.0806	0.0056	0.0694789	0.3681	0	0	0.0403	0	0	0	0	0	0.0774	0.006	0.0775194	0.0681	0.003	0.0440529	0.0359	0	0
Corydalis_	Corydalis_	0.0769	0.0102	0.13264	0.1073	0.0127	0.11836	0.1151	0.0183	0.158992	0.1134	0.026	0.229277	0.1324	0	0	0.0914	0.0146	0.159737	0.0315	0.0164	0.520635	0.0753	0.0329	0.436919	0.0756	0	0	0.0903	0.0056	0.0620155	0.2542	0	0	0	0	0	0	0	0	0.0807	0.0051	0.063197	0.0887	0.0044	0.0496054	0.0178	0	0
Corydalis_	Corydalis_	0.0638	0.0106	0.166144	0.1074	0.0108	0.100559	0.1147	0.015	0.130776	0.1523	0.0293	0.192383	0.097	0	0	0.056	0.0164	0.292857	0.0415	0.015	0.361446	0.0603	0.0232	0.384743	0.0683	0.0022	0.0322108	0.062	0.0084	0.135484	0.2542	0	0	0.0403	0	0	0	0	0	0.0994	0.006	0.0603622	0.0811	0.003	0.0369914	0.0178	0	0
Corydalis_	Corydalis_	0.0755	0.0097	0.128477	0.0982	0.0108	0.10998	0.1155	0.0149	0.129004	0.0665	0.0194	0.291729	0.1324	0	0	0.0502	0.0127	0.252988	0.0365	0.0164	0.449315	0.07	0.0246	0.351429	0.0757	0.0022	0.0290621	0.062	0.0084	0.135484	0.2054	0	0	0.0403	0	0	0	0	0	0.0679	0.0043	0.0633284	0.0767	0.0041	0.053455	0.0546	0	0
Corydalis_	Corydalis_	0.0874	0.0124	0.141876	0.1281	0.0159	0.124122	0.0968	0.0233	0.240702	0.0668	0.0392	0.586826	0.1695	0	0	0.0736	0.0182	0.247283	0.0465	0.0179	0.384946	0.0826	0.0421	0.509685	0.1052	0.0044	0.0418251	0.0804	0.0112	0.139303	0.1595	0	0	0.0403	0	0	0	0	0	0.0773	0.006	0.0776197	0.101	0.0053	0.0524752	0.0178	0	0
Corydalis_	Corydalis_	0.0753	0.0124	0.164675	0.0981	0.0136	0.138634	0.1289	0.0251	0.194725	0.0665	0.0194	0.291729	0.097	0	0	0.0916	0.0164	0.179039	0.0265	0.0164	0.618868	0.0797	0.0316	0.396487	0.0681	0	0	0.0712	0.0084	0.117978	0.2054	0	0	0.0408	0.0149	0.365196	0	0	0	0.0868	0.0051	0.0587558	0.107	0.005	0.046729	0.0359	0	0
Corydalis_	Corydalis_	0.0694	0.0098	0.14121	0.1014	0.0099	0.0976331	0.0893	0.0217	0.243001	0.0433	0.026	0.600462	0.1511	0.0057	0.0377234	0.0618	0.0091	0.147249	0.0291	0.01	0.343643	0.0916	0.0758	0.827511	0.0752	0.0022	0.0292553	0.0902	0.0056	0.0620843	0.1164	0	0	0	0	0	0.1036	0.0152	0.146718	0.0929	0.0034	0.0365985	0.0835	0.0029	0.0347305	0.0178	0	0
Corydalis_	Corydalis_	0.0929	0.0071	0.0764263	0.1039	0.0099	0.0952839	0.1348	0.0234	0.173591	0.1158	0.0458	0.395509	0.0968	0.0057	0.0588843	0.0681	0.0109	0.160059	0.0414	0.0121	0.292271	0.0931	0.0463	0.497315	0.1051	0.0067	0.0637488	0.1395	0.0141	0.101075	0.0755	0	0	0.0403	0.015	0.372208	0	0.0153	0	0.0998	0.0068	0.0681363	0.0682	0.0071	0.104106	0	0	0
Corydalis_	Corydalis_	0.1025	0.0133	0.129756	0.1293	0.0145	0.112142	0.1154	0.0285	0.246967	0.1161	0.0594	0.511628	0.1503	0.0057	0.0379242	0.0738	0.02	0.271003	0.0541	0.0186	0.343808	0.098	0.0364	0.371429	0.1284	0	0	0.1498	0.0084	0.0560748	0.0368	0	0	0.1253	0.0305	0.243416	0.0496	0	0	0.1029	0.0094	0.0913508	0.113	0.0059	0.0522124	0.0737	0	0
Corydalis_	Corydalis_	0.0902	0.0089	0.0986696	0.0951	0.0108	0.113565	0.1281	0.0217	0.169399	0.0665	0.0259	0.389474	0.1324	0	0	0.0794	0.0164	0.206549	0.0365	0.0164	0.449315	0.0807	0.0371	0.459727	0.0682	0	0	0.0713	0.0084	0.117812	0.2054	0	0	0.0834	0	0	0	0	0	0.0837	0.0043	0.051374	0.0877	0.0041	0.0467503	0.0178	0	0
Corydalis_	Lamprocapn	0.1756	0.016	0.0911162	0.1802	0.0196	0.108768	0.2044	0.0476	0.232877	0.1559	0.0627	0.402181	0.1136	0.0057	0.0501761	0.1102	0.0182	0.165154	0.1072	0.0288	0.268657	0.0846	0.0719	0.849882	0.1762	0.0089	0.0505108	0.2562	0.0126	0.0491803	0.1164	0.0121	0.103952	0.1786	0.0301	0.168533	0.1027	0	0	0.16	0.0103	0.064375	0.1155	0.0083	0.0718615	0.2009	0	0
Corydalis_	Akebia_qui	0.215	0.0257	0.119535	0.2327	0.0265	0.113881	0.2107	0.0565	0.268154	0.2395	0.0628	0.262213	0.1676	0.0114	0.0680191	0.2047	0.0293	0.143136	0.3591	0.0873	0.243108	0.2507	0.1436	0.572796	0.2016	0.0066	0.0327381	0.2618	0.014	0.0534759	0.2012	0.0122	0.0606362	0.2779	0.015	0.0539763	0.1599	0	0	0.2065	0.0112	0.0542373	0.1599	0.0107	0.0669168	0.2243	0	0
Corydalis_	Chelidoniu	0.2173	0.0298	0.137138	0.1927	0.0219	0.113648	0.318	0.0567	0.178302	0.1559	0.0627	0.402181	0.1495	0.0057	0.0381271	0.1629	0.02	0.122775	0.2186	0.067	0.306496	0.182	0.0956	0.525275	0.2279	0.0111	0.0487056	0.2853	0.0084	0.0294427	0.158	0.0122	0.0772152	0.1734	0.015	0.0865052	0.1027	0	0	0.2256	0.0077	0.0341312	0.1631	0.0089	0.0545677	0.2734	0	0
Corydalis_	Hylomecon_	0.2114	0.0312	0.147588	0.1924	0.0228	0.118503	0.3509	0.0567	0.161584	0.1297	0.0627	0.483423	0.1495	0.0057	0.0381271	0.1765	0.02	0.113314	0.2373	0.0655	0.276022	0.1818	0.1018	0.559956	0.2457	0.0111	0.045177	0.2373	0.0084	0.0353982	0.158	0.0122	0.0772152	0.1734	0.015	0.0865052	0.1027	0	0	0.2371	0.0077	0.0324757	0.168	0.0077	0.0458333	0.2484	0	0
Corydalis_	Coreanomec	0.2137	0.0298	0.139448	0.1822	0.0219	0.120198	0.3034	0.0637	0.209954	0.2113	0.0627	0.296735	0.1495	0.0057	0.0381271	0.1629	0.02	0.122775	0.2412	0.0678	0.281095	0.2055	0.1017	0.494891	0.2373	0.0111	0.0467762	0.2848	0.0084	0.0294944	0.1574	0.0122	0.0775095	0.1734	0.015	0.0865052	0.1599	0	0	0.2407	0.0077	0.03199	0.1779	0.0095	0.0534008	0.2992	0	0
Corydalis_	Macleaya_m	0.1981	0.0275	0.138819	0.2034	0.0246	0.120944	0.2557	0.0494	0.193195	0.1831	0.0697	0.380666	0.1313	0.0057	0.043412	0.1432	0.0219	0.152933	0.2581	0.0624	0.241767	0.194	0.0971	0.500515	0.2105	0.0066	0.0313539	0.2853	0.0084	0.0294427	0.1149	0.0122	0.106179	0.1734	0.015	0.0865052	0.1027	0	0	0.2136	0.0077	0.0360487	0.1177	0.0077	0.0654206	0.1562	0	0
Corydalis_	Papaver_or	0.2788	0.0394	0.14132	0.3005	0.0349	0.11614	0.3666	0.0618	0.168576	0.1287	0.0698	0.542347	0.2275	0.0057	0.0250549	0.2472	0.0219	0.0885922	0.3076	0.0716	0.23277	0.2782	0.1245	0.44752	0.2276	0.0111	0.0487698	0.3938	0.014	0.035551	0.1574	0.0122	0.0775095	0.2758	0.0305	0.110587	0.1599	0	0	0.2846	0.0103	0.0361911	0.2357	0.0083	0.0352143	0.2475	0	0
Corydalis_	Papaver_so	0.2712	0.0394	0.14528	0.2889	0.0368	0.12738	0.3963	0.0635	0.160232	0.1297	0.0627	0.483423	0.2275	0.0057	0.0250549	0.2491	0.0274	0.109996	0.3304	0.073	0.220944	0.2862	0.1244	0.434661	0.2279	0.0134	0.0587977	0.3938	0.014	0.035551	0.1149	0.0122	0.106179	0.2758	0.0305	0.110587	0.1599	0	0	0.2802	0.0112	0.0399714	0.2302	0.0089	0.038662	0.2475	0	0
Corydalis_	Papaver_rh	0.2866	0.0385	0.134334	0.2808	0.0368	0.131054	0.385	0.0654	0.16987	0.1297	0.0627	0.483423	0.2482	0.0057	0.0229654	0.2491	0.0274	0.109996	0.335	0.077	0.229851	0.2724	0.1244	0.456681	0.2365	0.0111	0.0469345	0.4084	0.014	0.0342801	0.1574	0.0122	0.0775095	0.2758	0.0462	0.167513	0.1599	0	0	0.2761	0.0112	0.040565	0.2411	0.0089	0.0369141	0.2475	0	0
Corydalis_	Meconopsis	0.2457	0.0385	0.156695	0.2687	0.0321	0.119464	0.3924	0.053	0.135066	0.1308	0.0695	0.531346	0.2695	0.0057	0.0211503	0.2255	0.0237	0.1051	0.3466	0.0778	0.224466	0.2852	0.126	0.441795	0.228	0.0111	0.0486842	0.3775	0.0169	0.0447682	0.1149	0.0122	0.106179	0.2222	0.0622	0.279928	0.1599	0	0	0.2803	0.0112	0.0399572	0.2252	0.0089	0.0395204	0.2724	0	0
Corydalis_	Nandina_do	0.2629	0.0348	0.13237	0.279	0.0255	0.0913978	0.3339	0.0748	0.224019	0.1831	0.0559	0.305298	0.2302	0.0114	0.0495222	0.2189	0.0237	0.108269	0.403	0.1004	0.249132	0.2252	0.1405	0.62389	0.2925	0.0156	0.0533333	0.3246	0.0112	0.034504	0.1821	0.0183	0.100494	0.1747	0.0949	0.543217	0.1599	0	0	0.2365	0.0129	0.0545455	0.1977	0.0095	0.0480526	0.2484	0	0
Corydalis_	Berberis_b	0.3318	0.0431	0.129898	0.2947	0.033	0.111978	0.3708	0.0638	0.17206	0.237	0.0769	0.324473	0.2255	0.0057	0.0252772	0.2711	0.0237	0.0874216	0.3516	0.1068	0.303754	0.2931	0.1559	0.5319	0.2181	0.0134	0.0614397	0.4502	0.0112	0.0248778	0.1803	0.0308	0.170826	0.2256	0.0949	0.420656	0.1599	0	0	0.2762	0.0094	0.0340333	0.272	0.0098	0.0360294	0.2243	0	0
Corydalis_	Kingdonia_	0.3039	0.043	0.141494	0.2824	0.0333	0.117918	0.3013	0.076	0.25224	0.2104	0.0697	0.331274	0.1495	0.0057	0.0381271	0.2931	0.0246	0.0839304	0.3384	0.09	0.265957	0.2408	0.1609	0.668189	0.2028	0.0133	0.0655819	0.2744	0.0112	0.0408163	0.357	0.0122	0.0341737	0.4684	0.0304	0.0649018	0.2197	0.0153	0.0696404	0.2767	0.0164	0.05927	0.2049	0.0092	0.0449	0.2009	0	0
Corydalis_	Glaucidium	0.3404	0.0366	0.107521	0.3307	0.0265	0.0801331	0.3213	0.0565	0.175848	0.2405	0.0559	0.232432	0.1309	0.0057	0.0435447	0.3264	0.0321	0.0983456	0.4136	0.1089	0.263298	0.3049	0.1613	0.529026	0.3147	0.0133	0.0422625	0.3782	0.0112	0.029614	0.1149	0.0122	0.106179	0.176	0.0458	0.260227	0.2921	0.0152	0.052037	0.3136	0.0146	0.0465561	0.205	0.0125	0.0609756	0.2992	0	0
Corydalis_	Stephania_	0.3184	0.0378	0.118719	0.2759	0.0251	0.090975	0.3713	0.0788	0.212227	0.2277	0.08	0.351339	0.2262	0.0114	0.0503979	0.2862	0.0293	0.102376	0.416	0.1089	0.261779	0.2849	0.1795	0.630046	0.3338	0.0066	0.0197723	0.4076	0.0084	0.0206084	0.2471	0.0122	0.0493727	0.3418	0.0458	0.133996	0.5258	0	0	0.3261	0.0181	0.0555044	0.2589	0.0131	0.0505987	0.2992	0	0
Corydalis_	Ranuculus_	0.3711	0.0404	0.108866	0.3075	0.0264	0.0858537	0.3666	0.0726	0.198036	0.271	0.0627	0.231365	0.2061	0.0057	0.0276565	0.2897	0.0237	0.0818088	0.4934	0.1311	0.265707	0.4277	0.1711	0.400047	0.335	0.0133	0.0397015	0.3803	0.0112	0.0294504	0.2542	0.0121	0.0476003	0.349	0.0455	0.130372	0.1585	0	0	0.3227	0.012	0.0371862	0.2618	0.0131	0.0500382	0.3817	0	0
Corydalis_	Corydalis_	0.4681	0.0418	0.0892972	0.5048	0.0491	0.0972662	0.3433	0.0876	0.25517	0.197	0.0731	0.371066	0.3406	0.0114	0.0334703	0.4161	0.0491	0.118	0.3733	0.1627	0.435842	0.07	0.0246	0.351429	0.3881	0.0156	0.0401958	0.4374	0.0112	0.0256059	0.5398	0.0247	0.0457577	0.4674	0.1163	0.248823	0.2865	0	0	0.3902	0.0203	0.0520246	0.352	0.0215	0.0610795	0.4721	0	0
Corydalis_	Corydalis_	0.0607	0.0044	0.0724876	0.0678	0.0081	0.119469	0.0405	0.0251	0.619753	0.067	0.0193	0.28806	0.0801	0.0057	0.071161	0.0386	0.0072	0.186528	0.0192	0.0071	0.369792	0.0509	0.0135	0.265226	0.0826	0	0	0.0803	0.0056	0.0697385	0.0755	0	0	0.0403	0	0	0	0.0152	0	0.0527	0.0026	0.0493359	0.0511	0.0047	0.0919765	0.0178	0	0
Corydalis_	Corydalis_	0.0873	0.0115	0.13173	0.1039	0.0154	0.148219	0.1214	0.0268	0.220758	0.0441	0.0259	0.587302	0.1507	0	0	0.0735	0.0091	0.12381	0.0217	0.0164	0.75576	0.0755	0.0385	0.509934	0.0755	0.0044	0.0582781	0.1289	0.0056	0.0434445	0.3019	0	0	0.1284	0.0149	0.116044	0	0.0152	0	0.0994	0.0051	0.0513078	0.0931	0.0068	0.0730397	0.0178	0	0
Corydalis_	Corydalis_	0.0843	0.0097	0.115065	0.095	0.0099	0.104211	0.1418	0.0217	0.153032	0.0442	0.0193	0.436652	0.1324	0	0	0.0675	0.0091	0.134815	0.0168	0.0164	0.97619	0.0438	0.0336	0.767123	0.0828	0.0022	0.02657	0.0899	0.0056	0.0622914	0.3681	0	0	0.0403	0	0	0	0.0152	0	0.0805	0.006	0.0745342	0.0702	0.0041	0.0584046	0.0359	0	0
Corydalis_	Corydalis_	0.0769	0.0093	0.120936	0.1011	0.0127	0.125618	0.1151	0.0183	0.158992	0.0897	0.0194	0.216276	0.1324	0	0	0.0913	0.0127	0.139102	0.0217	0.015	0.691244	0.0705	0.0329	0.466667	0.0682	0	0	0.0998	0.0056	0.0561122	0.2542	0	0	0	0	0	0	0.0152	0	0.0838	0.0051	0.0608592	0.0909	0.0056	0.0616062	0.0178	0	0
Corydalis_	Corydalis_	0.0637	0.0098	0.153846	0.1012	0.0108	0.106719	0.1147	0.015	0.130776	0.1272	0.0226	0.177673	0.097	0	0	0.056	0.0145	0.258929	0.0315	0.0136	0.431746	0.0556	0.0232	0.417266	0.0611	0.0022	0.0360065	0.0712	0.0084	0.117978	0.2542	0	0	0.0403	0	0	0	0.0152	0	0.1026	0.006	0.0584795	0.0833	0.0041	0.0492197	0.0178	0	0
Corydalis_	Corydalis_	0.0754	0.0106	0.140584	0.092	0.0108	0.117391	0.1155	0.0149	0.129004	0.0438	0.0128	0.292237	0.1324	0	0	0.0501	0.0109	0.217565	0.0265	0.015	0.566038	0.0653	0.0246	0.376723	0.0683	0.0022	0.0322108	0.0712	0.0084	0.117978	0.2054	0	0	0.0403	0	0	0	0.0152	0	0.071	0.0043	0.0605634	0.0788	0.0053	0.0672589	0.0546	0	0
Corydalis_	Corydalis_	0.0873	0.0115	0.13173	0.1217	0.0159	0.130649	0.0968	0.0233	0.240702	0.044	0.0325	0.738636	0.1695	0	0	0.0736	0.0164	0.222826	0.0364	0.0165	0.453297	0.0828	0.0421	0.508454	0.0975	0.0044	0.0451282	0.0897	0.0112	0.124861	0.1595	0	0	0.0403	0	0	0	0.0152	0	0.0805	0.006	0.0745342	0.1032	0.0065	0.0629845	0.0178	0	0
Corydalis_	Corydalis_	0.0752	0.0115	0.152926	0.0919	0.0136	0.147987	0.1289	0.0251	0.194725	0.0438	0.0128	0.292237	0.097	0	0	0.0915	0.0145	0.15847	0.0167	0.0179	1.07186	0.0749	0.0315	0.420561	0.0609	0	0	0.0804	0.0084	0.104478	0.2054	0	0	0.0408	0.0149	0.365196	0	0.0152	0	0.09	0.0051	0.0566667	0.107	0.0062	0.0579439	0.0359	0	0
Corydalis_	Corydalis_	0.0693	0.0089	0.128427	0.0952	0.0099	0.103992	0.0893	0.0217	0.243001	0.0214	0.0194	0.906542	0.1511	0.0057	0.0377234	0.0617	0.0072	0.116694	0.029	0.0085	0.293103	0.0867	0.0743	0.856978	0.0679	0.0022	0.0324006	0.0997	0.0056	0.0561685	0.1164	0	0	0	0	0	0.1045	0.0307	0.29378	0.0961	0.0034	0.0353798	0.0857	0.0041	0.0478413	0.0178	0	0
Corydalis_	Corydalis_	0.0869	0.0062	0.0713464	0.0977	0.0099	0.101331	0.1348	0.0234	0.173591	0.0915	0.0391	0.427322	0.0968	0.0057	0.0588843	0.068	0.009	0.132353	0.0314	0.0107	0.340764	0.0883	0.0448	0.507361	0.1048	0.0067	0.0639313	0.1496	0.0141	0.0942513	0.0755	0	0	0.0403	0.015	0.372208	0	0.0308	0	0.0965	0.0068	0.0704663	0.0704	0.0083	0.117898	0	0	0
Corydalis_	Corydalis_	0.1024	0.0124	0.121094	0.1293	0.0145	0.112142	0.1154	0.0285	0.246967	0.0917	0.0525	0.572519	0.1503	0.0057	0.0379242	0.0737	0.0219	0.297151	0.0439	0.0172	0.3918	0.0957	0.0343	0.358412	0.1359	0	0	0.16	0.0084	0.0525	0.0368	0	0	0.1253	0.0305	0.243416	0.05	0.0152	0.304	0.0996	0.0094	0.0943775	0.1153	0.0071	0.0615785	0.0737	0	0
Corydalis_	Corydalis_	0.0901	0.008	0.0887902	0.089	0.0108	0.121348	0.1281	0.0217	0.169399	0.0438	0.0194	0.442922	0.1324	0	0	0.0793	0.0146	0.184111	0.0265	0.0179	0.675472	0.0759	0.037	0.487484	0.061	0	0	0.0806	0.0084	0.104218	0.2054	0	0	0.0834	0	0	0	0.0152	0	0.0868	0.0043	0.0495392	0.0899	0.0053	0.0589544	0.0178	0	0
Corydalis_	Lamprocapn	0.1687	0.016	0.0948429	0.1734	0.0196	0.113033	0.2044	0.0476	0.232877	0.1302	0.0558	0.428571	0.1136	0.0057	0.0501761	0.1101	0.0164	0.148955	0.1071	0.0273	0.254902	0.0798	0.0733	0.918546	0.1758	0.0089	0.0506257	0.2678	0.0126	0.04705	0.1164	0.0121	0.103952	0.1786	0.0301	0.168533	0.1036	0.0152	0.146718	0.1565	0.0103	0.0658147	0.1178	0.0095	0.0806452	0.2009	0	0
Corydalis_	Akebia_qui	0.2147	0.0266	0.123894	0.2181	0.0265	0.121504	0.2107	0.0565	0.268154	0.2113	0.0559	0.264553	0.1676	0.0114	0.0680191	0.2044	0.0274	0.134051	0.3584	0.0858	0.239397	0.2513	0.1435	0.571031	0.2011	0.0067	0.0333168	0.2734	0.0141	0.0515728	0.2012	0.0122	0.0606362	0.2779	0.015	0.0539763	0.1613	0.0152	0.0942343	0.2028	0.0112	0.0552268	0.1623	0.0119	0.073321	0.2243	0	0
Corydalis_	Chelidoniu	0.2171	0.0307	0.141409	0.1927	0.0219	0.113648	0.318	0.0567	0.178302	0.1302	0.0558	0.428571	0.1495	0.0057	0.0381271	0.1627	0.0182	0.111862	0.2311	0.0655	0.283427	0.1655	0.0956	0.577644	0.2273	0.0111	0.0488341	0.2973	0.0084	0.0282543	0.158	0.0122	0.0772152	0.1734	0.015	0.0865052	0.1036	0.0152	0.146718	0.2218	0.0077	0.034716	0.1631	0.0101	0.0619252	0.2734	0	0
Corydalis_	Hylomecon_	0.2112	0.0321	0.151989	0.1924	0.0228	0.118503	0.3509	0.0567	0.161584	0.1048	0.0558	0.532443	0.1495	0.0057	0.0381271	0.1763	0.0182	0.103233	0.2468	0.0648	0.262561	0.1625	0.1025	0.630769	0.245	0.0111	0.0453061	0.2486	0.0084	0.0337892	0.158	0.0122	0.0772152	0.1734	0.015	0.0865052	0.1036	0.0152	0.146718	0.2333	0.0077	0.0330047	0.168	0.0089	0.0529762	0.2484	0	0
Corydalis_	Coreanomec	0.2135	0.0307	0.143794	0.1754	0.0219	0.124857	0.3034	0.0637	0.209954	0.1838	0.0558	0.303591	0.1495	0.0057	0.0381271	0.1627	0.0182	0.111862	0.254	0.0663	0.261024	0.1885	0.1016	0.538992	0.2366	0.0111	0.0469146	0.2967	0.0084	0.0283114	0.1574	0.0122	0.0775095	0.1734	0.015	0.0865052	0.1613	0.0152	0.0942343	0.2369	0.0077	0.0325032	0.1779	0.0107	0.0601461	0.2992	0	0
Corydalis_	Macleaya_m	0.2048	0.0284	0.138672	0.1964	0.0246	0.125255	0.2557	0.0494	0.193195	0.1566	0.0627	0.400383	0.1313	0.0057	0.043412	0.1431	0.02	0.139762	0.2713	0.0609	0.224475	0.1771	0.097	0.547713	0.2099	0.0067	0.03192	0.2973	0.0084	0.0282543	0.1149	0.0122	0.106179	0.1734	0.015	0.0865052	0.1036	0.0152	0.146718	0.2099	0.0077	0.0366841	0.12	0.0089	0.0741667	0.1562	0	0
Corydalis_	Papaver_or	0.2785	0.0404	0.145063	0.2925	0.0349	0.119316	0.3666	0.0618	0.168576	0.104	0.0628	0.603846	0.2275	0.0057	0.0250549	0.247	0.0201	0.0813765	0.3215	0.0701	0.21804	0.2594	0.1244	0.479568	0.227	0.0111	0.0488987	0.4076	0.014	0.0343474	0.1574	0.0122	0.0775095	0.2758	0.0305	0.110587	0.1613	0.0152	0.0942343	0.2805	0.0103	0.0367201	0.2329	0.0095	0.04079	0.2475	0	0
Corydalis_	Papaver_so	0.2709	0.0404	0.149133	0.281	0.0368	0.130961	0.3963	0.0635	0.160232	0.1048	0.0558	0.532443	0.2275	0.0057	0.0250549	0.2488	0.0256	0.102894	0.3447	0.0714	0.207137	0.2671	0.1243	0.465369	0.2273	0.0134	0.0589529	0.4076	0.014	0.0343474	0.1149	0.0122	0.106179	0.2758	0.0305	0.110587	0.1613	0.0152	0.0942343	0.2761	0.0112	0.040565	0.2275	0.0101	0.0443956	0.2475	0	0
Corydalis_	Papaver_rh	0.2862	0.0394	0.137666	0.273	0.0368	0.134799	0.385	0.0654	0.16987	0.1048	0.0558	0.532443	0.2482	0.0057	0.0229654	0.2488	0.0256	0.102894	0.3496	0.0755	0.215961	0.2536	0.1243	0.490142	0.2359	0.0111	0.0470538	0.4224	0.014	0.0331439	0.1574	0.0122	0.0775095	0.2758	0.0462	0.167513	0.1613	0.0152	0.0942343	0.272	0.0112	0.0411765	0.2383	0.0101	0.0423836	0.2475	0	0
Corydalis_	Meconopsis	0.2454	0.0394	0.160554	0.2534	0.0321	0.126677	0.3924	0.053	0.135066	0.1056	0.0625	0.591856	0.2695	0.0057	0.0211503	0.2253	0.0219	0.0972037	0.3459	0.0762	0.220295	0.2662	0.126	0.473328	0.2274	0.0111	0.0488127	0.3909	0.0169	0.0432336	0.1149	0.0122	0.106179	0.2222	0.0622	0.279928	0.1613	0.0152	0.0942343	0.2763	0.0112	0.0405356	0.2224	0.0101	0.0454137	0.2724	0	0
Corydalis_	Nandina_do	0.2626	0.0358	0.136329	0.279	0.0255	0.0913978	0.3339	0.0748	0.224019	0.1566	0.049	0.312899	0.2302	0.0114	0.0495222	0.2187	0.0219	0.100137	0.4186	0.0988	0.236025	0.2442	0.1372	0.561835	0.2917	0.0156	0.0534796	0.3372	0.0112	0.0332147	0.1821	0.0183	0.100494	0.1747	0.0949	0.543217	0.1613	0.0152	0.0942343	0.2326	0.0129	0.05546	0.1977	0.0107	0.0541224	0.2484	0	0
Corydalis_	Berberis_b	0.3328	0.0437	0.13131	0.2867	0.033	0.115103	0.3708	0.0638	0.17206	0.238	0.0699	0.293697	0.2255	0.0057	0.0252772	0.2708	0.0219	0.0808715	0.3664	0.1068	0.291485	0.3006	0.1525	0.507319	0.2175	0.0134	0.0616092	0.4649	0.0112	0.0240912	0.1803	0.0308	0.170826	0.2256	0.0949	0.420656	0.1613	0.0152	0.0942343	0.2721	0.0094	0.0345461	0.269	0.011	0.0408922	0.2243	0	0
Corydalis_	Kingdonia_	0.3036	0.0439	0.144598	0.2706	0.0333	0.12306	0.3013	0.076	0.25224	0.1831	0.0627	0.342436	0.1495	0.0057	0.0381271	0.2928	0.0228	0.0778689	0.3377	0.0917	0.271543	0.2414	0.1608	0.666114	0.2023	0.0133	0.0657439	0.2863	0.0112	0.0391198	0.357	0.0122	0.0341737	0.4684	0.0304	0.0649018	0.1902	0.0388	0.203996	0.2727	0.0164	0.0601393	0.2022	0.0104	0.0514342	0.2009	0	0
Corydalis_	Glaucidium	0.3485	0.0375	0.107604	0.3224	0.0265	0.082196	0.3213	0.0565	0.175848	0.2121	0.049	0.231023	0.1309	0.0057	0.0435447	0.3261	0.0302	0.0926096	0.4128	0.1073	0.259932	0.299	0.1546	0.517057	0.3138	0.0133	0.0423837	0.3916	0.0112	0.0286006	0.1149	0.0122	0.106179	0.176	0.0458	0.260227	0.295	0.0307	0.104068	0.3093	0.0146	0.0472034	0.2023	0.0137	0.0677212	0.2992	0	0
Corydalis_	Stephania_	0.3181	0.0388	0.121974	0.2605	0.0251	0.0963532	0.3713	0.0788	0.212227	0.1995	0.0729	0.365414	0.2262	0.0114	0.0503979	0.2859	0.0275	0.0961875	0.4026	0.1065	0.264531	0.2631	0.1802	0.684911	0.3329	0.0066	0.0198258	0.4216	0.0084	0.0199241	0.2471	0.0122	0.0493727	0.3418	0.0458	0.133996	0.5319	0.0153	0.0287648	0.3218	0.0181	0.0562461	0.2588	0.0143	0.055255	0.2992	0	0
Corydalis_	Ranuculus_	0.3707	0.0414	0.111681	0.2994	0.0264	0.0881764	0.3666	0.0726	0.198036	0.2416	0.0558	0.23096	0.2061	0.0057	0.0276565	0.2894	0.0218	0.0753283	0.5109	0.1328	0.259933	0.4372	0.1643	0.375801	0.3341	0.0133	0.0398084	0.3938	0.0112	0.0284408	0.2542	0.0121	0.0476003	0.349	0.0455	0.130372	0.1599	0.0153	0.0956848	0.3184	0.012	0.0376884	0.2645	0.0143	0.0540643	0.3817	0	0
Corydalis_	Corydalis_	0.4576	0.0427	0.0933129	0.4943	0.0491	0.0993324	0.3433	0.0876	0.25517	0.1701	0.0661	0.388595	0.3406	0.0114	0.0334703	0.4156	0.0472	0.113571	0.3885	0.161	0.414414	0.0653	0.0246	0.376723	0.387	0.0156	0.0403101	0.452	0.0112	0.0247788	0.5398	0.0247	0.0457577	0.4674	0.1163	0.248823	0.2892	0.0153	0.0529046	0.3926	0.0207	0.0527254	0.3518	0.0227	0.0645253	0.4721	0	0
Corydalis_	Corydalis_	0.0754	0.0106	0.140584	0.0914	0.0145	0.158643	0.1608	0.0372	0.231343	0.0665	0.0326	0.490226	0.1695	0.0057	0.0336283	0.0678	0.009	0.132743	0.012	0.0179	1.49167	0.0799	0.0414	0.518148	0.0757	0.0044	0.0581242	0.1392	0	0	0.2026	0	0	0.1766	0.0149	0.0843715	0	0	0	0.0771	0.0043	0.0557717	0.0669	0.008	0.119581	0	0	0
Corydalis_	Corydalis_	0.0666	0.0089	0.133634	0.0886	0.0109	0.123025	0.1079	0.0303	0.280816	0.0666	0.0326	0.489489	0.1507	0.0057	0.0378235	0.0618	0.0091	0.147249	0.0168	0.0179	1.06548	0.0482	0.0337	0.69917	0.083	0.0022	0.026506	0.0997	0	0	0.2578	0	0	0.0828	0	0	0	0	0	0.0587	0.0051	0.0868825	0.0553	0.0053	0.0958409	0.0178	0	0
Corydalis_	Corydalis_	0.0768	0.0084	0.109375	0.0886	0.0099	0.111738	0.0702	0.0268	0.381766	0.1126	0.0261	0.231794	0.1507	0.0057	0.0378235	0.0855	0.0127	0.148538	0.0217	0.0135	0.62212	0.0749	0.0301	0.401869	0.0684	0	0	0.1098	0.0056	0.0510018	0.1595	0	0	0.0403	0	0	0	0	0	0.0619	0.006	0.0969305	0.0669	0.0068	0.101644	0	0	0
Corydalis_	Corydalis_	0.0579	0.0089	0.153713	0.0917	0.0081	0.0883315	0.0699	0.0235	0.336195	0.1641	0.026	0.15844	0.1145	0.0057	0.0497817	0.065	0.0154	0.236923	0.0315	0.015	0.47619	0.0697	0.0205	0.294118	0.0612	0.0022	0.0359477	0.0807	0.0028	0.0346964	0.1595	0	0	0.0828	0	0	0	0	0	0.0802	0.0051	0.063591	0.0681	0.0053	0.0778267	0	0	0
Corydalis_	Corydalis_	0.0638	0.0097	0.152038	0.0797	0.0081	0.101631	0.1082	0.0234	0.216266	0.066	0.0194	0.293939	0.1507	0.0057	0.0378235	0.0445	0.0109	0.244944	0.0266	0.0164	0.616541	0.0894	0.0218	0.243848	0.0685	0.0022	0.0321168	0.0807	0.0028	0.0346964	0.1164	0	0	0.0828	0	0	0	0	0	0.0495	0.0034	0.0686869	0.0637	0.0065	0.102041	0.0359	0	0
Corydalis_	Corydalis_	0.0725	0.0106	0.146207	0.1277	0.0131	0.102584	0.1222	0.037	0.302782	0.0663	0.0393	0.59276	0.1888	0.0057	0.0301907	0.0678	0.0164	0.241888	0.0364	0.0179	0.491758	0.0947	0.0372	0.392819	0.0829	0.0044	0.053076	0.0995	0.0056	0.0562814	0.1595	0	0	0.0828	0	0	0	0	0	0.0587	0.0051	0.0868825	0.0966	0.0077	0.0797101	0	0	0
Corydalis_	Corydalis_	0.0752	0.0107	0.142287	0.0947	0.0109	0.1151	0.0828	0.0337	0.407005	0.066	0.0194	0.293939	0.1507	0.0057	0.0378235	0.0797	0.0127	0.159348	0.0168	0.0193	1.14881	0.0917	0.0253	0.2759	0.0681	0	0	0.0712	0.0028	0.0393258	0.1164	0	0	0.084	0.0149	0.177381	0	0	0	0.0679	0.0043	0.0633284	0.0891	0.0074	0.0830527	0.0178	0	0
Corydalis_	Corydalis_	0.0664	0.008	0.120482	0.0857	0.009	0.105018	0.0824	0.0303	0.367718	0.043	0.0261	0.606977	0.17	0	0	0.056	0.0072	0.128571	0.0242	0.01	0.413223	0.1014	0.0715	0.705128	0.0681	0.0022	0.0323054	0.1096	0	0	0.1164	0	0	0.0403	0	0	0.1036	0.0152	0.146718	0.0739	0.0026	0.0351827	0.0661	0.0053	0.0801815	0	0	0
Corydalis_	Corydalis_	0.0958	0.0053	0.0553236	0.0974	0.0072	0.073922	0.1206	0.0372	0.308458	0.1149	0.0459	0.399478	0.0968	0	0	0.0623	0.009	0.144462	0.0315	0.0107	0.339683	0.0926	0.0407	0.439525	0.1051	0.0067	0.0637488	0.1498	0.0084	0.0560748	0.0755	0	0	0.0828	0.015	0.181159	0	0.0153	0	0.0742	0.006	0.0808625	0.0575	0.0095	0.165217	0.0178	0	0
Corydalis_	Corydalis_	0.0873	0.0115	0.13173	0.1257	0.0118	0.0938743	0.1081	0.0371	0.343201	0.1152	0.0596	0.517361	0.1503	0	0	0.0562	0.0219	0.38968	0.044	0.0186	0.422727	0.1129	0.0308	0.272808	0.1207	0	0	0.1294	0.0056	0.0432767	0.0368	0	0	0.0812	0.0305	0.375616	0.0496	0	0	0.0679	0.0086	0.126657	0.0904	0.0071	0.0785398	0.0546	0	0
Corydalis_	Corydalis_	0.0931	0.0071	0.0762621	0.0767	0.0081	0.105606	0.1076	0.0303	0.281599	0.066	0.026	0.393939	0.1507	0.0057	0.0378235	0.0618	0.0145	0.234628	0.0266	0.0193	0.725564	0.0753	0.0343	0.455511	0.0754	0	0	0.0902	0.0028	0.0310421	0.1164	0	0	0.1289	0	0	0	0	0	0.0648	0.0034	0.0524691	0.0659	0.0065	0.0986343	0	0	0
Corydalis_	Lamprocapn	0.172	0.0151	0.0877907	0.1694	0.0168	0.0991736	0.1814	0.0565	0.311466	0.1547	0.0698	0.451196	0.1136	0	0	0.098	0.0164	0.167347	0.0963	0.0273	0.283489	0.0866	0.0639	0.737875	0.1929	0.0089	0.0461379	0.2683	0.007	0.0260902	0.1164	0.0121	0.103952	0.2308	0.0301	0.130416	0.1027	0	0	0.134	0.0099	0.0738806	0.1087	0.0107	0.0984361	0.1782	0	0
Corydalis_	Akebia_qui	0.2146	0.0275	0.128145	0.2246	0.0228	0.101514	0.1875	0.0656	0.349867	0.1809	0.0699	0.386401	0.149	0.0057	0.038255	0.177	0.0274	0.154802	0.3514	0.0873	0.248435	0.2492	0.1454	0.583467	0.1931	0.0089	0.0460901	0.238	0.0084	0.0352941	0.2012	0.0122	0.0606362	0.3362	0.015	0.0446163	0.1599	0	0	0.1771	0.0103	0.0581592	0.1503	0.0131	0.087159	0.2009	0	0
Corydalis_	Chelidoniu	0.2205	0.0298	0.135147	0.1886	0.0182	0.0965005	0.3072	0.0658	0.214193	0.1547	0.0698	0.451196	0.1495	0	0	0.1498	0.0182	0.121495	0.225	0.067	0.297778	0.1697	0.0927	0.546258	0.2368	0.0111	0.046875	0.2853	0.0028	0.00981423	0.158	0.0122	0.0772152	0.2239	0.015	0.0669942	0.1027	0	0	0.199	0.0069	0.0346734	0.151	0.0113	0.0748344	0.2484	0	0
Corydalis_	Hylomecon_	0.2076	0.0312	0.150289	0.1918	0.0191	0.0995829	0.3394	0.0658	0.193872	0.1287	0.0698	0.542347	0.1871	0	0	0.1632	0.0182	0.11152	0.2439	0.0655	0.268553	0.1695	0.0989	0.583481	0.2548	0.0111	0.0435636	0.2373	0.0028	0.0117994	0.158	0.0122	0.0772152	0.2239	0.015	0.0669942	0.1027	0	0	0.2101	0.0069	0.0328415	0.1486	0.0101	0.0679677	0.2243	0	0
Corydalis_	Coreanomec	0.2099	0.0298	0.141972	0.1816	0.0182	0.10022	0.2767	0.0729	0.263462	0.2095	0.0698	0.333174	0.1495	0	0	0.1498	0.0182	0.121495	0.2545	0.0678	0.266405	0.1927	0.0988	0.512714	0.2463	0.0111	0.045067	0.2848	0.0028	0.00983146	0.1574	0.0122	0.0775095	0.2239	0.015	0.0669942	0.1599	0	0	0.2137	0.0069	0.0322883	0.1607	0.0119	0.074051	0.2734	0	0
Corydalis_	Macleaya_m	0.2012	0.0275	0.13668	0.1957	0.0209	0.106796	0.246	0.0584	0.237398	0.1816	0.0768	0.422907	0.1313	0	0	0.1304	0.02	0.153374	0.2649	0.0624	0.235561	0.1987	0.0942	0.474082	0.2192	0.0066	0.0301095	0.2853	0.0028	0.00981423	0.1149	0.0122	0.106179	0.2239	0.015	0.0669942	0.1027	0	0	0.1839	0.0069	0.0375204	0.1063	0.0101	0.0950141	0.1782	0	0
Corydalis_	Papaver_or	0.2707	0.0394	0.145549	0.2758	0.034	0.123278	0.3546	0.0673	0.189791	0.1277	0.077	0.602976	0.2482	0	0	0.2478	0.02	0.0807103	0.3222	0.0732	0.227188	0.27	0.1216	0.45037	0.2365	0.0111	0.0469345	0.3796	0.0084	0.0221286	0.1574	0.0122	0.0775095	0.3335	0.0305	0.0914543	0.1599	0	0	0.2559	0.0094	0.0367331	0.2118	0.0107	0.0505194	0.2235	0	0
Corydalis_	Papaver_so	0.267	0.0394	0.147566	0.2722	0.0359	0.131888	0.3836	0.0691	0.180136	0.1287	0.0698	0.542347	0.2482	0	0	0.2421	0.0255	0.105328	0.3454	0.0745	0.215692	0.2778	0.1214	0.437005	0.2368	0.0134	0.0565878	0.3796	0.0084	0.0221286	0.1149	0.0122	0.106179	0.3335	0.0305	0.0914543	0.1599	0	0	0.2438	0.0103	0.0422477	0.2091	0.0113	0.0540411	0.2235	0	0
Corydalis_	Papaver_rh	0.2822	0.0385	0.136428	0.2568	0.0359	0.139798	0.3726	0.0637	0.170961	0.1287	0.0698	0.542347	0.2695	0	0	0.2421	0.0255	0.105328	0.3503	0.0785	0.224094	0.2643	0.1215	0.459705	0.2455	0.0111	0.0452138	0.3938	0.0084	0.0213306	0.1574	0.0122	0.0775095	0.3335	0.0462	0.138531	0.1599	0	0	0.2399	0.0103	0.0429346	0.2197	0.0113	0.0514338	0.2235	0	0
Corydalis_	Meconopsis	0.2416	0.0385	0.159354	0.2563	0.0312	0.121732	0.3618	0.062	0.171365	0.1297	0.0766	0.590594	0.2915	0	0	0.2187	0.0219	0.100137	0.3466	0.0793	0.228794	0.2769	0.1231	0.444565	0.2551	0.0111	0.0435123	0.3775	0.0112	0.0296689	0.1149	0.0122	0.106179	0.2758	0.0622	0.225526	0.1599	0	0	0.2518	0.0103	0.0409055	0.2094	0.0113	0.0539637	0.2475	0	0
Corydalis_	Nandina_do	0.2663	0.0358	0.134435	0.2819	0.0237	0.0840724	0.2899	0.0842	0.290445	0.1816	0.0629	0.346366	0.2512	0.0057	0.0226911	0.1908	0.0219	0.11478	0.403	0.1004	0.249132	0.23	0.1423	0.618696	0.2734	0.0179	0.0654718	0.3246	0.0056	0.017252	0.1821	0.0183	0.100494	0.2256	0.0949	0.420656	0.1599	0	0	0.2208	0.012	0.0543478	0.1851	0.0119	0.0642896	0.2243	0	0
Corydalis_	Berberis_b	0.3495	0.0428	0.122461	0.2936	0.0311	0.105926	0.3242	0.073	0.22517	0.2647	0.0842	0.318096	0.246	0	0	0.2563	0.0219	0.0854467	0.3516	0.1084	0.308305	0.2815	0.1636	0.581172	0.2008	0.0156	0.0776892	0.4502	0.0056	0.0124389	0.1803	0.0308	0.170826	0.2801	0.0949	0.338808	0.1599	0	0	0.24	0.0086	0.0358333	0.2416	0.0122	0.0504967	0.2009	0	0
Corydalis_	Kingdonia_	0.3074	0.0402	0.130774	0.2913	0.03	0.102987	0.2906	0.0853	0.293531	0.1541	0.0769	0.499027	0.1871	0	0	0.2738	0.0237	0.0865595	0.3309	0.0948	0.286491	0.2456	0.1612	0.656352	0.2203	0.0156	0.0708125	0.2744	0.0056	0.0204082	0.2506	0.0122	0.0486832	0.3994	0.0304	0.0761142	0.2197	0.0153	0.0696404	0.2641	0.0155	0.0586899	0.1972	0.0116	0.0588235	0.1782	0	0
Corydalis_	Glaucidium	0.3398	0.0366	0.10771	0.3171	0.0256	0.0807316	0.3103	0.0656	0.211408	0.3001	0.0629	0.209597	0.1309	0	0	0.2941	0.0302	0.102686	0.4392	0.1073	0.244308	0.2964	0.1616	0.545209	0.2949	0.0156	0.0528993	0.3782	0.0056	0.014807	0.1149	0.0122	0.106179	0.2273	0.0458	0.201496	0.2921	0.0152	0.052037	0.2878	0.0129	0.0448228	0.2182	0.0137	0.0627864	0.3259	0	0
Corydalis_	Stephania_	0.3386	0.0379	0.111931	0.2672	0.0242	0.0905689	0.333	0.0863	0.259159	0.2306	0.0861	0.373374	0.2467	0.0057	0.023105	0.2634	0.0275	0.104404	0.383	0.1057	0.275979	0.2746	0.1855	0.675528	0.3338	0.0089	0.0266627	0.3931	0.0028	0.00712287	0.1998	0.0122	0.0610611	0.4064	0.0458	0.112697	0.5258	0	0	0.3077	0.0174	0.0565486	0.2453	0.0155	0.0631879	0.2734	0	0
Corydalis_	Ranuculus_	0.3882	0.0386	0.0994333	0.327	0.0246	0.0752294	0.3546	0.0819	0.230964	0.2687	0.0698	0.259769	0.2061	0	0	0.2588	0.0218	0.0842349	0.4888	0.1336	0.273322	0.4208	0.1722	0.409221	0.3559	0.0156	0.0438325	0.3663	0.0056	0.015288	0.2542	0.0121	0.0476003	0.4154	0.0455	0.109533	0.1585	0	0	0.2925	0.0112	0.0382906	0.2536	0.0155	0.0611199	0.3529	0	0
Corydalis_	Corydalis_	0.4722	0.0399	0.0844981	0.508	0.0444	0.0874016	0.3014	0.1003	0.33278	0.2001	0.0792	0.395802	0.3406	0.0057	0.0167352	0.3845	0.0481	0.125098	0.3947	0.1598	0.404864	0.0894	0.0218	0.243848	0.4105	0.0178	0.0433618	0.4685	0.0056	0.011953	0.4712	0.0247	0.0524194	0.3961	0.1163	0.293613	0.2865	0	0	0.3638	0.019	0.0522265	0.3523	0.0239	0.0678399	0.44	0	0
Corydalis_	Corydalis_	0.0411	0.008	0.194647	0.0501	0.009	0.179641	0.1333	0.0066	0.0495124	0	0.0259	0	0.0799	0	0	0.0502	0	0	0.0048	0.0057	1.1875	0.0436	0.0308	0.706422	0.0615	0.0022	0.0357724	0.1094	0	0	0.1164	0	0	0.0831	0.0149	0.179302	0	0	0	0.0405	0.0043	0.106173	0.0424	0.0035	0.0825472	0.0178	0	0
Corydalis_	Corydalis_	0.0453	0.0075	0.165563	0.0588	0.0118	0.20068	0.1467	0.01	0.0681663	0.0432	0.0194	0.449074	0.0799	0	0	0.0795	0.0036	0.045283	0.0096	0.0043	0.447917	0.08	0.0315	0.39375	0.0335	0.0044	0.131343	0.0999	0.0056	0.0560561	0.1149	0	0	0.1284	0.0149	0.116044	0	0	0	0.0557	0.0051	0.0915619	0.057	0.0041	0.0719298	0	0	0
Corydalis_	Corydalis_	0.0354	0.0089	0.251412	0.0676	0.0099	0.14645	0.1461	0.0133	0.0910335	0.0897	0.0194	0.216276	0.0799	0	0	0.0446	0.0054	0.121076	0.0193	0.0085	0.440415	0.0601	0.0218	0.362729	0.0403	0.0066	0.163772	0.0712	0.0028	0.0393258	0.1149	0	0	0.0831	0.0149	0.179302	0	0	0	0.0554	0.0043	0.0776173	0.0466	0.0035	0.0751073	0	0	0
Corydalis_	Corydalis_	0.0468	0.008	0.17094	0.053	0.0099	0.186792	0.1608	0.0133	0.0827114	0	0.0129	0	0.1144	0	0	0.0445	0.0018	0.0404494	0.0144	0.01	0.694444	0.0747	0.0232	0.310576	0.0474	0.0066	0.139241	0.0901	0.0028	0.0310766	0.0746	0	0	0.0831	0.0149	0.179302	0	0	0	0.0434	0.0026	0.0599078	0.0465	0.0047	0.101075	0.0359	0	0
Corydalis_	Corydalis_	0.0525	0.0097	0.184762	0.0931	0.015	0.161117	0.1348	0.0302	0.224036	0	0.0326	0	0.1505	0	0	0.0562	0.0072	0.128114	0.0241	0.0114	0.473029	0.08	0.0386	0.4825	0.0615	0.0089	0.144715	0.0898	0.0056	0.0623608	0.1149	0	0	0.0831	0.0149	0.179302	0	0	0	0.0465	0.0043	0.0924731	0.0741	0.0059	0.0796221	0	0	0
Corydalis_	Corydalis_	0.0638	0.0124	0.194357	0.0735	0.0127	0.172789	0.1473	0.0167	0.113374	0	0.0129	0	0.0799	0	0	0.0858	0.0054	0.0629371	0.0048	0.01	2.08333	0.0649	0.0372	0.57319	0.0612	0.0044	0.0718954	0.0996	0.0028	0.0281124	0.0746	0	0	0.0843	0.03	0.355872	0	0	0	0.0555	0.0034	0.0612613	0.0765	0.0065	0.0849673	0.0178	0	0
Corydalis_	Corydalis_	0.0903	0.0133	0.147287	0.1102	0.0108	0.0980036	0.1881	0.0269	0.143009	0	0.0327	0	0.2088	0.0057	0.0272989	0.0561	0.009	0.160428	0.0366	0.0164	0.448087	0.0991	0.0856	0.863774	0.0611	0.0067	0.109656	0.1095	0	0	0.2506	0	0	0.1284	0.0149	0.116044	0.1036	0.0152	0.146718	0.0707	0.0051	0.0721358	0.0755	0.0062	0.0821192	0	0	0
Corydalis_	Corydalis_	0.1176	0.0106	0.0901361	0.119	0.0164	0.137815	0.2096	0.0355	0.16937	0.0908	0.0527	0.580396	0.2076	0.0057	0.0274566	0.0683	0.0108	0.158126	0.034	0.0215	0.632353	0.1135	0.0607	0.534802	0.0978	0.0111	0.113497	0.1497	0.0084	0.0561122	0.3019	0	0	0.1766	0.0302	0.171008	0	0.0153	0	0.0962	0.0086	0.0893971	0.0931	0.0116	0.124597	0.0178	0	0
Corydalis_	Corydalis_	0.1089	0.0187	0.171717	0.1596	0.0177	0.110902	0.2031	0.0269	0.132447	0.091	0.0664	0.72967	0.1879	0.0057	0.0303353	0.1015	0.0247	0.24335	0.0441	0.0172	0.390023	0.1264	0.0571	0.451741	0.1445	0.0044	0.0304498	0.2259	0.0056	0.0247897	0.2506	0	0	0.2769	0.0461	0.166486	0.0496	0	0	0.1255	0.0112	0.089243	0.1381	0.0089	0.0644461	0.0546	0	0
Corydalis_	Corydalis_	0.0668	0.0062	0.0928144	0.0473	0.0099	0.209302	0.1464	0.0133	0.090847	0	0.0194	0	0.1144	0	0	0.0502	0.0054	0.10757	0.0144	0.01	0.694444	0.0755	0.0315	0.417219	0.0403	0.0044	0.109181	0.0998	0.0028	0.0280561	0.0746	0	0	0.1294	0.0149	0.115147	0	0	0	0.0465	0.0026	0.055914	0.0497	0.0044	0.0885312	0	0	0
Corydalis_	Lamprocapn	0.1862	0.0196	0.105263	0.2	0.0251	0.1255	0.3187	0.0495	0.155318	0.1292	0.0628	0.486068	0.1869	0.0057	0.0304976	0.1074	0.021	0.195531	0.1046	0.0369	0.352772	0.0869	0.0876	1.00806	0.1602	0.0133	0.0830212	0.2209	0.007	0.0316885	0.357	0.0122	0.0341737	0.2317	0.0455	0.196375	0.1027	0	0	0.1647	0.0125	0.0758956	0.1383	0.0119	0.0860448	0.1782	0	0
Corydalis_	Akebia_qui	0.2525	0.031	0.122772	0.2691	0.0312	0.115942	0.3254	0.0621	0.190842	0.2095	0.0768	0.366587	0.2058	0.0114	0.0553936	0.2197	0.0311	0.141557	0.3597	0.0969	0.269391	0.269	0.1568	0.5829	0.1685	0.0111	0.0658754	0.2985	0.0084	0.0281407	0.349	0.0122	0.034957	0.4705	0.0303	0.0643996	0.1599	0	0	0.2094	0.0129	0.0616046	0.1863	0.0149	0.0799785	0.2009	0	0
Corydalis_	Chelidoniu	0.2402	0.0333	0.138634	0.2129	0.0247	0.116017	0.4295	0.0587	0.136671	0.1292	0.0767	0.593653	0.2265	0.0057	0.0251656	0.1634	0.0219	0.134027	0.2406	0.0742	0.308396	0.196	0.1103	0.562755	0.1852	0.0156	0.0842333	0.285	0.0028	0.00982456	0.2986	0.0122	0.0408573	0.3376	0.0303	0.0897512	0.1027	0	0	0.2324	0.0094	0.0404475	0.1873	0.0137	0.0731447	0.2484	0	0
Corydalis_	Hylomecon_	0.2377	0.0347	0.145982	0.2125	0.0256	0.120471	0.4468	0.0587	0.131379	0.104	0.0767	0.7375	0.2265	0.0057	0.0251656	0.177	0.0219	0.123729	0.2565	0.0766	0.298635	0.1928	0.1174	0.608921	0.2195	0.0156	0.0710706	0.2488	0.0028	0.011254	0.2986	0.0122	0.0408573	0.3376	0.0303	0.0897512	0.1027	0	0	0.244	0.0094	0.0385246	0.1822	0.0125	0.0686059	0.2243	0	0
Corydalis_	Coreanomec	0.2402	0.0333	0.138634	0.2021	0.0247	0.122217	0.4071	0.067	0.164579	0.1823	0.0767	0.420735	0.2265	0.0057	0.0251656	0.15	0.0219	0.146	0.2708	0.075	0.276957	0.2199	0.1165	0.529786	0.194	0.0156	0.0804124	0.2845	0.0028	0.00984183	0.2471	0.0122	0.0493727	0.3376	0.0303	0.0897512	0.1599	0	0	0.2476	0.0095	0.0383683	0.1947	0.0143	0.0734463	0.2734	0	0
Corydalis_	Macleaya_m	0.2203	0.0291	0.132093	0.2167	0.0275	0.126904	0.3772	0.055	0.145811	0.1553	0.0838	0.539601	0.2064	0.0057	0.0276163	0.1436	0.0237	0.165042	0.2815	0.0727	0.258259	0.2081	0.1118	0.537242	0.1853	0.0111	0.0599029	0.2371	0.0028	0.0118094	0.2471	0.0122	0.0493727	0.3376	0.0303	0.0897512	0.1027	0	0	0.2165	0.0095	0.0438799	0.1406	0.0125	0.0889047	0.1782	0	0
Corydalis_	Papaver_or	0.3119	0.0411	0.131773	0.3151	0.0369	0.117106	0.4458	0.0675	0.151413	0.1032	0.084	0.813953	0.2691	0.0057	0.0211817	0.2556	0.0237	0.092723	0.3301	0.0794	0.240533	0.3008	0.1317	0.437832	0.185	0.0156	0.0843243	0.3515	0.0084	0.0238976	0.2975	0.0122	0.0410084	0.3977	0.0151	0.0379683	0.1599	0	0	0.2814	0.0125	0.0444208	0.2537	0.0131	0.0516358	0.2235	0	0
Corydalis_	Papaver_so	0.304	0.0411	0.135197	0.3113	0.0387	0.124317	0.4788	0.0692	0.144528	0.104	0.0767	0.7375	0.2691	0.0057	0.0211817	0.2575	0.0293	0.113786	0.3536	0.0807	0.228224	0.3091	0.1332	0.430929	0.1852	0.0133	0.0718143	0.3248	0.0084	0.0258621	0.2471	0.0122	0.0493727	0.3977	0.0151	0.0379683	0.1599	0	0	0.269	0.0134	0.0498141	0.2481	0.0137	0.0552197	0.2235	0	0
Corydalis_	Papaver_rh	0.32	0.042	0.13125	0.2951	0.0388	0.131481	0.4458	0.0711	0.159489	0.104	0.0767	0.7375	0.291	0.0057	0.0195876	0.2499	0.0293	0.117247	0.3586	0.0848	0.236475	0.2949	0.1348	0.457104	0.1934	0.0156	0.0806618	0.3381	0.0084	0.0248447	0.1998	0.0122	0.0610611	0.3977	0.0304	0.0764395	0.1599	0	0	0.265	0.0134	0.050566	0.2591	0.0137	0.0528753	0.2235	0	0
Corydalis_	Meconopsis	0.2812	0.0401	0.142603	0.2827	0.0322	0.113902	0.4739	0.0585	0.123444	0.1048	0.0836	0.79771	0.3136	0.0057	0.018176	0.2336	0.0256	0.109589	0.3471	0.0856	0.246615	0.2979	0.1389	0.466264	0.1853	0.0156	0.0841878	0.3633	0.0112	0.0308285	0.2471	0.0122	0.0493727	0.3349	0.0461	0.137653	0.1599	0	0	0.2772	0.0134	0.0483405	0.2484	0.0137	0.055153	0.2475	0	0
Corydalis_	Nandina_do	0.2835	0.0374	0.131922	0.3218	0.0321	0.0997514	0.4674	0.0732	0.156611	0.1553	0.0697	0.448809	0.2724	0.0114	0.0418502	0.2196	0.0237	0.107923	0.4229	0.1112	0.262946	0.2585	0.1528	0.591103	0.2283	0.0201	0.088042	0.3243	0.0056	0.017268	0.3861	0.0183	0.047397	0.3404	0.1118	0.328437	0.1599	0	0	0.2356	0.0147	0.0623939	0.2202	0.0137	0.0622162	0.2243	0	0
Corydalis_	Berberis_b	0.3677	0.0448	0.121838	0.3012	0.0377	0.125166	0.4496	0.0695	0.154582	0.236	0.0913	0.386864	0.2667	0.0057	0.0213723	0.2799	0.0237	0.0846731	0.3677	0.1132	0.30786	0.3227	0.1651	0.511621	0.1761	0.0179	0.101647	0.4653	0.0056	0.0120352	0.3817	0.0309	0.0809536	0.4046	0.1118	0.276322	0.1599	0	0	0.2751	0.0112	0.0407125	0.2877	0.014	0.0486618	0.2009	0	0
Corydalis_	Kingdonia_	0.3314	0.0443	0.133675	0.3317	0.0366	0.110341	0.413	0.0818	0.198063	0.1816	0.0839	0.462004	0.2064	0.0057	0.0276163	0.2781	0.0264	0.0949299	0.3491	0.1023	0.293039	0.2944	0.1686	0.57269	0.2121	0.0178	0.0839227	0.2991	0.0056	0.0187228	0.4099	0.0122	0.0297634	0.7284	0.046	0.0631521	0.2197	0.0153	0.0696404	0.2879	0.0181	0.0628691	0.2396	0.0125	0.0521703	0.1782	0	0
Corydalis_	Glaucidium	0.3856	0.0401	0.103994	0.3437	0.0316	0.0919406	0.4746	0.0621	0.130847	0.2698	0.0697	0.25834	0.2058	0.0057	0.0276968	0.3026	0.0339	0.112029	0.4356	0.1178	0.270432	0.3177	0.1681	0.529116	0.2763	0.0178	0.0644227	0.392	0.0056	0.0142857	0.3516	0.0122	0.0346985	0.3432	0.0617	0.179779	0.2921	0.0152	0.052037	0.3123	0.0155	0.0496318	0.2491	0.0167	0.0670413	0.3259	0	0
Corydalis_	Stephania_	0.3572	0.0415	0.116181	0.3143	0.0307	0.0976774	0.5135	0.0736	0.14333	0.1979	0.0943	0.476503	0.2675	0.0114	0.0426168	0.2952	0.0312	0.105691	0.3904	0.1173	0.300461	0.3209	0.1943	0.605485	0.3145	0.0133	0.0422893	0.3927	0.0028	0.00713012	0.4655	0.0123	0.0264232	0.5577	0.0617	0.110633	0.5258	0	0	0.3335	0.0199	0.0596702	0.2916	0.0173	0.0593278	0.2734	0	0
Corydalis_	Ranuculus_	0.3999	0.0421	0.105276	0.3519	0.033	0.0937766	0.4764	0.0729	0.153023	0.2395	0.0767	0.320251	0.2464	0.0057	0.0231331	0.2907	0.0255	0.0877193	0.4942	0.1446	0.292594	0.4427	0.1796	0.405692	0.286	0.0178	0.0622378	0.3387	0.0056	0.0165338	0.3019	0.0122	0.0404107	0.4172	0.0774	0.185523	0.1585	0	0	0.3171	0.0138	0.0435194	0.2888	0.0173	0.059903	0.3529	0	0
Corydalis_	Corydalis_	0.4654	0.0434	0.0932531	0.5204	0.0506	0.0972329	0.4194	0.0936	0.223176	0.1687	0.0873	0.517487	0.3401	0.0114	0.0335196	0.3759	0.0519	0.138069	0.4063	0.1732	0.426286	0.0747	0.0232	0.310576	0.3673	0.0201	0.0547237	0.4524	0.0056	0.0123784	0.6861	0.0248	0.0361463	0.6377	0.1334	0.209189	0.2865	0	0	0.3698	0.0212	0.0573283	0.3871	0.0242	0.0625161	0.44	0	0
Corydalis_	Corydalis_	0.0538	0.0031	0.0576208	0.0531	0.0081	0.152542	0.0823	0.0033	0.0400972	0.0433	0.0194	0.448037	0.0632	0	0	0.0794	0.0036	0.0453401	0.0048	0.0042	0.875	0.0365	0.0204	0.558904	0.0544	0.0022	0.0404412	0.0809	0.0056	0.0692213	0.1617	0	0	0.0403	0	0	0	0	0	0.0377	0.006	0.159151	0.0414	0.0015	0.0362319	0.0178	0	0
Corydalis_	Corydalis_	0.0368	0.0075	0.203804	0.056	0.0063	0.1125	0.082	0.0066	0.0804878	0.0898	0.0194	0.216036	0.0309	0	0	0.0619	0.0054	0.0872375	0.0144	0.0085	0.590278	0.034	0.0143	0.420588	0.0473	0.0044	0.0930233	0.0529	0.0028	0.0529301	0.1617	0	0	0	0	0	0	0	0	0.048	0.0056	0.116667	0.0342	0	0	0.0178	0	0
Corydalis_	Corydalis_	0.0425	0.0066	0.155294	0.0474	0.0063	0.132911	0.1079	0.0066	0.0611677	0	0.0129	0	0.0469	0	0	0.0388	0.0018	0.0463918	0.0096	0.01	1.04167	0.0434	0.0129	0.297235	0.0544	0.0044	0.0808824	0.0529	0.0028	0.0529301	0.1179	0	0	0	0	0	0	0	0	0.0317	0.0034	0.107256	0.0321	0.0012	0.0373832	0.0546	0	0
Corydalis_	Corydalis_	0.0553	0.0035	0.0632911	0.0873	0.0113	0.129439	0.1153	0.0217	0.188205	0	0.0325	0	0.0632	0	0	0.0619	0.0072	0.116317	0.0192	0.0114	0.59375	0.0602	0.033	0.548173	0.0832	0.0066	0.0793269	0.0711	0.0056	0.0787623	0.1617	0	0	0	0	0	0	0	0	0.0347	0.0051	0.146974	0.055	0.0024	0.0436364	0.0178	0	0
Corydalis_	Corydalis_	0.058	0.0089	0.153448	0.0648	0.009	0.138889	0.121	0.01	0.0826446	0	0.0129	0	0.0632	0	0	0.0736	0.0054	0.0733696	0	0.0128	0	0.0433	0.0295	0.681293	0.0683	0.0022	0.0322108	0.0528	0.0028	0.0530303	0.1179	0	0	0	0.0149	0	0	0	0	0.0436	0.0043	0.0986239	0.0616	0.0041	0.0665584	0.0359	0	0
Corydalis_	Corydalis_	0.0813	0.0124	0.152522	0.1105	0.009	0.081448	0.1336	0.0201	0.150449	0	0.0327	0	0.1509	0.0057	0.0377734	0.0502	0.0091	0.181275	0.0316	0.0164	0.518987	0.0661	0.0834	1.26172	0.0683	0.0044	0.0644217	0.1	0	0	0.3109	0	0	0.0403	0	0	0.1036	0.0152	0.146718	0.0586	0.006	0.102389	0.0616	0.0035	0.0568182	0.0178	0	0
Corydalis_	Corydalis_	0.1144	0.0089	0.0777972	0.1099	0.0127	0.11556	0.1743	0.0338	0.193919	0.091	0.0527	0.579121	0.1501	0.0057	0.0379747	0.0622	0.0109	0.175241	0.0291	0.0215	0.738832	0.0876	0.0521	0.594749	0.0979	0.0089	0.0909091	0.1296	0.0084	0.0648148	0.3681	0	0	0.0828	0.015	0.181159	0	0.0153	0	0.0869	0.0094	0.10817	0.0724	0.0089	0.122928	0.0359	0	0
Corydalis_	Corydalis_	0.0996	0.0169	0.169679	0.1501	0.014	0.0932712	0.1893	0.02	0.105652	0.0912	0.0664	0.72807	0.1318	0.0057	0.0432473	0.0951	0.0247	0.259727	0.0391	0.02	0.511509	0.0976	0.0478	0.489754	0.1211	0.0022	0.0181668	0.1818	0.0056	0.0308031	0.3109	0	0	0.1722	0.0305	0.17712	0.0496	0	0	0.106	0.0103	0.0971698	0.1139	0.0068	0.0597015	0.0737	0	0
Corydalis_	Corydalis_	0.0609	0.0018	0.0295567	0.0403	0.0068	0.168734	0.0577	0.0066	0.114385	0	0.0194	0	0.0632	0	0	0.0676	0.0054	0.0798817	0.0096	0.01	1.04167	0.0438	0.0252	0.575342	0.0613	0.0022	0.0358891	0.0621	0.0028	0.0450886	0.1179	0	0	0.0406	0	0	0	0	0	0.0347	0.0034	0.0979827	0.0383	0.0012	0.0313316	0.0178	0	0
Corydalis_	Lamprocapn	0.1725	0.0187	0.108406	0.1936	0.0214	0.110537	0.2706	0.053	0.195861	0.1295	0.0628	0.484942	0.1311	0.0057	0.0434783	0.1072	0.0191	0.178172	0.0993	0.0369	0.371601	0.0768	0.0787	1.02474	0.1604	0.0111	0.069202	0.2215	0.007	0.0316027	0.3681	0.0121	0.0328715	0.2308	0.0301	0.130416	0.1027	0	0	0.1409	0.0133	0.0943932	0.1175	0.0101	0.0859574	0.2009	0	0
Corydalis_	Akebia_qui	0.2297	0.0311	0.135394	0.2603	0.0279	0.107184	0.2612	0.062	0.237366	0.2099	0.0628	0.29919	0.1863	0.0114	0.0611916	0.2049	0.0293	0.142997	0.3523	0.0968	0.274766	0.2401	0.1512	0.629738	0.2197	0.0089	0.0405098	0.2744	0.0084	0.0306122	0.2524	0.0245	0.0970681	0.3362	0.015	0.0446163	0.1599	0	0	0.1916	0.0138	0.0720251	0.1767	0.0125	0.0707414	0.2243	0	0
Corydalis_	Chelidoniu	0.2284	0.0334	0.146235	0.2063	0.0209	0.101309	0.4119	0.0658	0.159748	0.1295	0.0628	0.484942	0.1678	0.0057	0.033969	0.163	0.02	0.122699	0.2343	0.0742	0.316688	0.1726	0.1042	0.603708	0.2377	0.0133	0.0559529	0.2858	0.0028	0.00979706	0.2551	0.0121	0.0474324	0.2239	0.015	0.0669942	0.1027	0	0	0.2141	0.0103	0.0481084	0.1776	0.0107	0.0602477	0.2243	0	0
Corydalis_	Hylomecon_	0.2261	0.0348	0.153914	0.206	0.0219	0.106311	0.429	0.0659	0.153613	0.1042	0.0628	0.602687	0.2064	0.0057	0.0276163	0.1767	0.02	0.113186	0.25	0.0766	0.3064	0.1724	0.1104	0.640371	0.2558	0.0133	0.0519937	0.2494	0.0028	0.0112269	0.2551	0.0121	0.0474324	0.2239	0.015	0.0669942	0.1027	0	0	0.2254	0.0103	0.0456965	0.1775	0.0095	0.0535211	0.2484	0	0
Corydalis_	Coreanomec	0.2284	0.0334	0.146235	0.1887	0.0209	0.110758	0.3716	0.0742	0.199677	0.1827	0.0628	0.343733	0.1678	0.0057	0.033969	0.1497	0.02	0.133601	0.2642	0.075	0.283876	0.1957	0.1103	0.563618	0.2473	0.0133	0.0537808	0.2853	0.0028	0.00981423	0.2054	0.0121	0.0589094	0.2239	0.015	0.0669942	0.1599	0	0	0.229	0.0103	0.0449782	0.19	0.0113	0.0594737	0.2992	0	0
Corydalis_	Macleaya_m	0.2125	0.0293	0.137882	0.2101	0.0237	0.112803	0.3605	0.0549	0.152288	0.1556	0.0697	0.447943	0.1493	0.0057	0.0381782	0.1434	0.0219	0.15272	0.2748	0.0726	0.264192	0.1959	0.1057	0.539561	0.22	0.0089	0.0404545	0.2613	0.0028	0.0107157	0.2054	0.0121	0.0589094	0.2239	0.015	0.0669942	0.1027	0	0	0.1986	0.0103	0.051863	0.1291	0.0095	0.0735864	0.2009	0	0
Corydalis_	Papaver_or	0.3029	0.0431	0.142291	0.3059	0.0335	0.109513	0.4678	0.0674	0.144079	0.1034	0.0699	0.676015	0.2272	0.0057	0.025088	0.2551	0.0219	0.0858487	0.323	0.0794	0.24582	0.2701	0.1342	0.496853	0.2109	0.0133	0.0630631	0.3803	0.0084	0.0220878	0.2542	0.0121	0.0476003	0.3335	0.0305	0.0914543	0.1599	0	0	0.2701	0.0133	0.049241	0.235	0.0101	0.0429787	0.2475	0	0
Corydalis_	Papaver_so	0.2951	0.0431	0.146052	0.3022	0.0354	0.117141	0.5021	0.0691	0.137622	0.1042	0.0628	0.602687	0.2272	0.0057	0.025088	0.257	0.0274	0.106615	0.3463	0.0807	0.233035	0.2779	0.1357	0.488305	0.2111	0.0111	0.0525817	0.339	0.0084	0.0247788	0.2054	0.0121	0.0589094	0.3335	0.0305	0.0914543	0.1599	0	0	0.2578	0.0142	0.0550815	0.2296	0.0107	0.0466028	0.2475	0	0
Corydalis_	Papaver_rh	0.311	0.0441	0.141801	0.2861	0.0354	0.123733	0.4678	0.071	0.151774	0.1042	0.0628	0.602687	0.2478	0.0057	0.0230024	0.2494	0.0274	0.109864	0.3512	0.0848	0.241458	0.2644	0.1357	0.513238	0.2196	0.0133	0.0605647	0.3803	0.0084	0.0220878	0.1595	0.0121	0.0758621	0.3335	0.0462	0.138531	0.1599	0	0	0.2538	0.0142	0.0559496	0.235	0.0107	0.0455319	0.2475	0	0
Corydalis_	Meconopsis	0.2765	0.0421	0.15226	0.2662	0.0307	0.115327	0.4758	0.0585	0.122951	0.105	0.0695	0.661905	0.2691	0.0057	0.0211817	0.2331	0.0237	0.101673	0.3399	0.0855	0.251545	0.2771	0.1374	0.49585	0.2379	0.0133	0.0559058	0.3372	0.0112	0.0332147	0.2054	0.0121	0.0589094	0.2758	0.0622	0.225526	0.1599	0	0	0.2659	0.0142	0.0534035	0.2299	0.0107	0.046542	0.2724	0	0
Corydalis_	Nandina_do	0.2787	0.0394	0.141371	0.3063	0.0283	0.0923931	0.3736	0.0805	0.215471	0.1556	0.0559	0.359254	0.2299	0.0114	0.0495868	0.1977	0.0237	0.119879	0.4151	0.1111	0.267646	0.2547	0.1439	0.564978	0.3035	0.0178	0.0586491	0.3519	0.0056	0.0159136	0.2326	0.0182	0.0782459	0.2256	0.0949	0.420656	0.1599	0	0	0.2248	0.0155	0.0689502	0.218	0.0113	0.0518349	0.2484	0	0
Corydalis_	Berberis_b	0.3508	0.0465	0.132554	0.2861	0.0339	0.11849	0.4715	0.0694	0.14719	0.2365	0.077	0.325581	0.2052	0.0057	0.0277778	0.256	0.0237	0.0925781	0.3602	0.1132	0.31427	0.3082	0.1603	0.520117	0.2277	0.0156	0.0685112	0.4511	0.0056	0.0124141	0.3351	0.0306	0.091316	0.2801	0.0949	0.338808	0.1599	0	0	0.2638	0.012	0.045489	0.2826	0.0116	0.0410474	0.2009	0	0
Corydalis_	Kingdonia_	0.3228	0.0462	0.143123	0.3202	0.0347	0.10837	0.4342	0.0817	0.188162	0.182	0.0698	0.383516	0.2064	0.0057	0.0276163	0.2618	0.0246	0.0939649	0.3418	0.1022	0.299005	0.2613	0.1687	0.645618	0.2301	0.0156	0.0677966	0.2748	0.0056	0.0203785	0.3624	0.0121	0.0333885	0.5445	0.0304	0.055831	0.2197	0.0153	0.0696404	0.2765	0.0173	0.0625678	0.2253	0.011	0.0488238	0.2009	0	0
Corydalis_	Glaucidium	0.3625	0.0403	0.111172	0.3258	0.0284	0.08717	0.4164	0.0621	0.149135	0.2704	0.0559	0.206731	0.1488	0.0057	0.0383065	0.2938	0.032	0.108918	0.4274	0.1178	0.27562	0.3066	0.1607	0.524136	0.316	0.0156	0.0493671	0.3649	0.0056	0.0153467	0.3063	0.0121	0.0395038	0.2273	0.0458	0.201496	0.2921	0.0152	0.052037	0.2922	0.0164	0.0561259	0.2414	0.0143	0.0592378	0.2992	0	0
Corydalis_	Stephania_	0.3569	0.0415	0.116279	0.3194	0.027	0.0845335	0.4729	0.0809	0.171072	0.1983	0.08	0.403429	0.2258	0.0114	0.0504872	0.2787	0.0293	0.105131	0.4073	0.114	0.279892	0.278	0.1864	0.670504	0.325	0.0111	0.0341538	0.3938	0.0028	0.00711021	0.4164	0.0122	0.0292988	0.4064	0.0458	0.112697	0.5258	0	0	0.3215	0.019	0.059098	0.2778	0.0149	0.0536357	0.2992	0	0
Corydalis_	Ranuculus_	0.383	0.0437	0.114099	0.3359	0.0292	0.0869306	0.3989	0.0802	0.201053	0.24	0.0628	0.261667	0.1863	0.0057	0.0305958	0.2741	0.0237	0.0864648	0.5041	0.1445	0.286649	0.425	0.1781	0.419059	0.316	0.0156	0.0493671	0.3531	0.0056	0.0158595	0.1617	0.0121	0.0748299	0.4154	0.0455	0.109533	0.1585	0	0	0.3096	0.0146	0.0471576	0.2722	0.0149	0.0547392	0.3817	0	0
Corydalis_	Corydalis_	0.4641	0.0455	0.0980392	0.5168	0.0487	0.0942337	0.3836	0.0935	0.243743	0.169	0.0732	0.433136	0.2937	0.0114	0.0388151	0.4119	0.05	0.121389	0.3985	0.1731	0.434379	0.0434	0.0129	0.297235	0.4475	0.0178	0.0397765	0.4084	0.0056	0.013712	0.6267	0.0246	0.0392532	0.5462	0.1163	0.212926	0.2865	0	0	0.3711	0.0203	0.0547022	0.383	0.0233	0.0608355	0.4721	0	0
Corydalis_	Corydalis_	0.0257	0.0066	0.256809	0.0531	0.0054	0.101695	0.0457	0.0033	0.0722101	0.1367	0.0129	0.0943672	0.0309	0	0	0.0678	0.009	0.132743	0.0193	0.0071	0.367876	0.065	0.0095	0.146154	0.0334	0.0022	0.0658683	0.0261	0.0028	0.10728	0.0755	0	0	0.0403	0	0	0	0	0	0.0526	0.006	0.114068	0.0434	0.0015	0.0345622	0	0	0
Corydalis_	Corydalis_	0.0355	0.0053	0.149296	0.0503	0.0054	0.107356	0.0825	0.0033	0.04	0.0429	0.0064	0.149184	0.0632	0	0	0.0502	0.0054	0.10757	0.0048	0.0085	1.77083	0.0796	0.0081	0.101759	0.0404	0.0022	0.0544554	0.0439	0.0028	0.0637813	0.0368	0	0	0.0403	0	0	0	0	0	0.0347	0.0043	0.123919	0.0372	0.0027	0.0725806	0.0359	0	0
Corydalis_	Corydalis_	0.0482	0.0049	0.10166	0.0782	0.0104	0.132992	0.0958	0.0166	0.173278	0.0431	0.026	0.603248	0.0969	0	0	0.0736	0.0109	0.148098	0.0241	0.01	0.414938	0.095	0.0287	0.302105	0.0543	0.0044	0.0810313	0.0438	0.0056	0.127854	0.0755	0	0	0.0403	0	0	0	0	0	0.0437	0.006	0.1373	0.0687	0.0038	0.055313	0	0	0
Corydalis_	Corydalis_	0.0537	0.0084	0.156425	0.0648	0.0081	0.125	0.108	0.0066	0.0611111	0.0429	0.0064	0.149184	0.0632	0	0	0.0977	0.0091	0.0931423	0.0048	0.0114	2.375	0.0697	0.026	0.373027	0.054	0	0	0.0715	0.0084	0.117483	0.0368	0	0	0.0408	0.0149	0.365196	0	0	0	0.0467	0.0051	0.109208	0.0665	0.0057	0.0857143	0.0178	0	0
Corydalis_	Corydalis_	0.0798	0.012	0.150376	0.1105	0.0081	0.0733032	0.1074	0.0167	0.155493	0.0426	0.0261	0.612676	0.1509	0.0057	0.0377734	0.0736	0.0127	0.172554	0.0366	0.015	0.409836	0.1043	0.0796	0.763183	0.054	0.0022	0.0407407	0.1201	0.0056	0.0466278	0.2054	0	0	0	0	0	0.1036	0.0152	0.146718	0.0617	0.0069	0.111831	0.0712	0.005	0.0702247	0	0	0
Corydalis_	Corydalis_	0.1098	0.0084	0.0765027	0.1162	0.0118	0.101549	0.1885	0.0303	0.160743	0.1386	0.0461	0.332612	0.1501	0.0057	0.0379747	0.0922	0.0145	0.157267	0.034	0.0201	0.591176	0.116	0.0485	0.418103	0.0903	0.0066	0.0730897	0.1402	0.0084	0.0599144	0.2542	0	0	0.0403	0.015	0.372208	0	0.0153	0	0.0775	0.0103	0.132903	0.0876	0.0095	0.108447	0.0178	0	0
Corydalis_	Corydalis_	0.115	0.0151	0.131304	0.1518	0.0136	0.0895916	0.1611	0.0167	0.103662	0.0897	0.0598	0.666667	0.1688	0.0057	0.0337678	0.12	0.0284	0.236667	0.0441	0.0186	0.421769	0.121	0.0471	0.389256	0.1364	0	0	0.1716	0.0084	0.048951	0.2054	0	0	0.1253	0.0305	0.243416	0.0496	0	0	0.1095	0.0112	0.102283	0.1346	0.0074	0.0549777	0.0546	0	0
Corydalis_	Corydalis_	0.0509	0.0013	0.0255403	0.036	0.0036	0.1	0.0821	0.0033	0.0401949	0.0429	0.0064	0.149184	0.0309	0	0	0.0501	0.0091	0.181637	0.0144	0.0085	0.590278	0.0656	0.019	0.289634	0.0334	0	0	0.0349	0.0028	0.0802292	0.0368	0	0	0.0834	0	0	0	0	0	0.0318	0.0043	0.13522	0.0383	0.0018	0.0469974	0	0	0
Corydalis_	Lamprocapn	0.1911	0.0183	0.0957614	0.1919	0.02	0.104221	0.2549	0.0495	0.194194	0.1272	0.0701	0.551101	0.1311	0.0057	0.0434783	0.1134	0.0247	0.217813	0.1046	0.0354	0.338432	0.107	0.0771	0.720561	0.1848	0.0089	0.0481602	0.2338	0.0126	0.0538922	0.3063	0.0121	0.0395038	0.1786	0.0301	0.168533	0.1027	0	0	0.1515	0.0142	0.0937294	0.1372	0.0116	0.0845481	0.1782	0	0
Corydalis_	Akebia_qui	0.2369	0.0302	0.12748	0.2359	0.0265	0.112336	0.2612	0.0584	0.223583	0.2641	0.0701	0.26543	0.1674	0.0114	0.0681004	0.2047	0.0349	0.170493	0.352	0.0953	0.270739	0.2721	0.1478	0.543183	0.1765	0.0066	0.0373938	0.2877	0.014	0.0486618	0.2997	0.0122	0.0407074	0.2779	0.015	0.0539763	0.1599	0	0	0.1956	0.0146	0.0746421	0.1965	0.0125	0.0636132	0.2009	0	0
Corydalis_	Chelidoniu	0.2339	0.033	0.141086	0.1958	0.02	0.102145	0.384	0.0604	0.157292	0.1794	0.0701	0.390747	0.1678	0.0057	0.033969	0.1562	0.0256	0.163892	0.2406	0.0727	0.302161	0.193	0.1018	0.527461	0.2106	0.0111	0.0527066	0.2744	0.0084	0.0306122	0.2515	0.0122	0.0485089	0.1734	0.015	0.0865052	0.1027	0	0	0.2182	0.0112	0.0513291	0.1962	0.0122	0.0621814	0.2484	0	0
Corydalis_	Hylomecon_	0.2279	0.0344	0.150943	0.1955	0.021	0.107417	0.4006	0.0605	0.151023	0.1529	0.0701	0.45847	0.2064	0.0057	0.0276163	0.1629	0.0256	0.157152	0.2565	0.0751	0.292788	0.1985	0.1065	0.536524	0.228	0.0111	0.0486842	0.2502	0.0084	0.0335731	0.2515	0.0122	0.0485089	0.1734	0.015	0.0865052	0.1027	0	0	0.2297	0.0112	0.0487593	0.1962	0.011	0.0560652	0.2243	0	0
Corydalis_	Coreanomec	0.2339	0.033	0.141086	0.1784	0.02	0.112108	0.3509	0.0675	0.192362	0.2355	0.0701	0.297665	0.1678	0.0057	0.033969	0.1562	0.0256	0.163892	0.2708	0.0735	0.271418	0.2108	0.108	0.512334	0.2197	0.0111	0.0505234	0.2739	0.0084	0.0306681	0.2026	0.0122	0.0602172	0.1734	0.015	0.0865052	0.1599	0	0	0.2333	0.0112	0.0480069	0.209	0.0128	0.061244	0.2734	0	0
Corydalis_	Macleaya_m	0.225	0.0288	0.128	0.1995	0.0228	0.114286	0.3257	0.0514	0.157814	0.2069	0.0771	0.372644	0.1869	0.0057	0.0304976	0.1367	0.0274	0.200439	0.2815	0.0711	0.252575	0.211	0.1033	0.489573	0.1935	0.0066	0.0341085	0.2502	0.0084	0.0335731	0.2026	0.0122	0.0602172	0.1734	0.015	0.0865052	0.1027	0	0	0.199	0.0112	0.0562814	0.1514	0.011	0.0726552	0.1782	0	0
Corydalis_	Papaver_or	0.3049	0.0427	0.140046	0.284	0.035	0.123239	0.4277	0.0638	0.14917	0.1517	0.0772	0.508899	0.207	0.0057	0.0275362	0.2472	0.0275	0.111246	0.3301	0.0778	0.235686	0.2939	0.1286	0.437564	0.2103	0.0111	0.0527817	0.3817	0.014	0.036678	0.2506	0.0122	0.0486832	0.2758	0.0305	0.110587	0.1599	0	0	0.2686	0.0138	0.0513775	0.2551	0.0116	0.0454724	0.2235	0	0
Corydalis_	Papaver_so	0.2971	0.0426	0.143386	0.2804	0.0368	0.131241	0.4599	0.0655	0.142422	0.1529	0.0701	0.45847	0.207	0.0057	0.0275362	0.2491	0.033	0.132477	0.3536	0.0792	0.223982	0.3021	0.13	0.430321	0.2106	0.0133	0.0631529	0.3538	0.014	0.0395704	0.2026	0.0122	0.0602172	0.2758	0.0305	0.110587	0.1599	0	0	0.2563	0.0146	0.0569645	0.2495	0.0122	0.0488978	0.2235	0	0
Corydalis_	Papaver_rh	0.313	0.0436	0.139297	0.2648	0.0368	0.138973	0.4475	0.0674	0.150615	0.1529	0.0701	0.45847	0.2272	0.0057	0.025088	0.2416	0.033	0.136589	0.3586	0.0832	0.232013	0.288	0.1301	0.451736	0.219	0.0111	0.0506849	0.3676	0.014	0.0380849	0.2506	0.0122	0.0486832	0.2758	0.0462	0.167513	0.1599	0	0	0.2524	0.0146	0.0578447	0.255	0.0122	0.0478431	0.2235	0	0
Corydalis_	Meconopsis	0.2746	0.0417	0.151857	0.2604	0.0321	0.123272	0.4354	0.0549	0.126091	0.1541	0.0769	0.499027	0.2478	0.0057	0.0230024	0.2255	0.0293	0.129933	0.3471	0.084	0.242005	0.3011	0.1317	0.437396	0.2195	0.0111	0.0505695	0.3384	0.0169	0.0499409	0.2026	0.0122	0.0602172	0.2222	0.0622	0.279928	0.1599	0	0	0.2644	0.0146	0.0552194	0.2498	0.0122	0.0488391	0.2475	0	0
Corydalis_	Nandina_do	0.2787	0.0385	0.138141	0.2942	0.0274	0.0931339	0.3559	0.0768	0.215791	0.2069	0.0631	0.304978	0.2094	0.0114	0.0544413	0.2045	0.0274	0.133985	0.4229	0.1095	0.258926	0.2743	0.1422	0.51841	0.2644	0.0156	0.0590015	0.3531	0.0112	0.0317191	0.3339	0.0183	0.0548068	0.1747	0.0949	0.543217	0.1599	0	0	0.2214	0.0164	0.0740741	0.2335	0.0113	0.048394	0.2243	0	0
Corydalis_	Berberis_b	0.3551	0.0456	0.128415	0.2861	0.0311	0.108703	0.4124	0.0658	0.159554	0.2917	0.0845	0.289681	0.2052	0.0057	0.0277778	0.2711	0.0275	0.101439	0.3677	0.1116	0.303508	0.3226	0.1635	0.50682	0.2011	0.0134	0.0666335	0.4685	0.0112	0.0239061	0.3301	0.0308	0.0933051	0.2256	0.0949	0.420656	0.1599	0	0	0.2485	0.0129	0.0519115	0.2994	0.0116	0.0387442	0.2009	0	0
Corydalis_	Kingdonia_	0.3106	0.0453	0.145847	0.3119	0.0319	0.102276	0.3766	0.0781	0.207382	0.2345	0.0772	0.329211	0.1869	0.0057	0.0304976	0.2615	0.0302	0.115488	0.3491	0.1006	0.28817	0.2943	0.1636	0.555895	0.2206	0.0133	0.0602901	0.3009	0.0112	0.0372217	0.357	0.0122	0.0341737	0.4684	0.0304	0.0649018	0.2197	0.0153	0.0696404	0.2791	0.0203	0.0727338	0.2424	0.0107	0.0441419	0.1782	0	0
Corydalis_	Glaucidium	0.3712	0.0394	0.106142	0.33	0.0274	0.0830303	0.379	0.0585	0.154354	0.3284	0.0631	0.192144	0.1488	0.0057	0.0383065	0.3097	0.0377	0.121731	0.427	0.1146	0.268384	0.3233	0.1667	0.51562	0.3051	0.0133	0.0435923	0.3663	0.0112	0.030576	0.3019	0.0122	0.0404107	0.176	0.0458	0.260227	0.2921	0.0152	0.052037	0.2887	0.0173	0.0599238	0.2574	0.0143	0.0555556	0.3259	0	0
Corydalis_	Stephania_	0.3591	0.0383	0.106656	0.2951	0.026	0.0881057	0.4229	0.079	0.186805	0.2375	0.0911	0.383579	0.2258	0.0114	0.0504872	0.2628	0.035	0.133181	0.3904	0.1157	0.296363	0.2939	0.1771	0.602586	0.3041	0.0111	0.0365012	0.4248	0.0084	0.019774	0.4099	0.0122	0.0297634	0.3418	0.0458	0.133996	0.5258	0	0	0.3179	0.0216	0.0679459	0.2945	0.0149	0.0505942	0.2734	0	0
Corydalis_	Ranuculus_	0.3897	0.0432	0.110855	0.3275	0.0283	0.0864122	0.3533	0.0747	0.211435	0.2962	0.0701	0.236664	0.1863	0.0057	0.0305958	0.2738	0.0292	0.106647	0.5082	0.142	0.279418	0.4424	0.178	0.402351	0.3151	0.0133	0.0422088	0.3476	0.0126	0.0362486	0.3624	0.0121	0.0333885	0.349	0.0455	0.130372	0.1585	0	0	0.3102	0.0155	0.0499678	0.2976	0.0149	0.0500672	0.3529	0	0
Corydalis_	Corydalis_	0.4791	0.0445	0.0928825	0.5009	0.0458	0.0914354	0.3394	0.0916	0.269888	0.2211	0.0806	0.364541	0.3165	0.0114	0.036019	0.3656	0.0539	0.147429	0.3926	0.1726	0.439633	0.0796	0.0081	0.101759	0.3776	0.0178	0.0471398	0.4555	0.0112	0.0245884	0.6153	0.0247	0.040143	0.4674	0.1163	0.248823	0.2865	0	0	0.3789	0.0234	0.0617577	0.3938	0.0236	0.0599289	0.44	0	0
Corydalis_	Corydalis_	0.0216	0.0062	0.287037	0.0474	0.0018	0.0379747	0.0822	0	0	0.089	0.0064	0.0719101	0.0309	0	0	0.0332	0.0036	0.108434	0.0144	0.0014	0.0972222	0.0363	0.0013	0.0358127	0.0199	0	0	0.0172	0	0	0.0368	0	0	0	0	0	0	0	0	0.0405	0.0017	0.0419753	0.0219	0.0012	0.0547945	0.0359	0	0
Corydalis_	Corydalis_	0.0327	0.0088	0.269113	0.0634	0.0049	0.0772871	0.0955	0.0133	0.139267	0.0895	0.026	0.290503	0.0632	0	0	0.0563	0.009	0.159858	0.0241	0.0028	0.116183	0.0458	0.0191	0.417031	0.0543	0.0022	0.0405157	0.0348	0.0028	0.0804598	0.0755	0	0	0	0	0	0	0	0	0.0435	0.0034	0.0781609	0.0528	0.0024	0.0454545	0	0	0
Corydalis_	Corydalis_	0.0405	0.0108	0.266667	0.0708	0.0063	0.0889831	0.1075	0.01	0.0930233	0.089	0.0064	0.0719101	0.0309	0	0	0.086	0.0109	0.126744	0.0144	0.0071	0.493056	0.0597	0.0191	0.319933	0.047	0.0022	0.0468085	0.0438	0.0056	0.127854	0.0368	0	0	0	0.0149	0	0	0	0	0.0586	0.0043	0.0733788	0.0723	0.0041	0.0567082	0.0178	0	0
Corydalis_	Corydalis_	0.0666	0.0115	0.172673	0.1169	0.0063	0.0538922	0.0943	0.0133	0.141039	0.0883	0.0261	0.295583	0.1147	0.0057	0.0496949	0.0562	0.0145	0.258007	0.0466	0.0135	0.2897	0.0783	0.0723	0.923372	0.047	0.0044	0.093617	0.0905	0.0028	0.0309392	0.2054	0	0	0.0403	0	0	0.1036	0.0152	0.146718	0.08	0.006	0.075	0.0724	0.0035	0.0483425	0	0	0
Corydalis_	Corydalis_	0.096	0.0107	0.111458	0.1226	0.0063	0.0513866	0.1877	0.0269	0.143314	0.1927	0.046	0.238713	0.114	0.0057	0.05	0.0684	0.0163	0.238304	0.044	0.0186	0.422727	0.1103	0.0414	0.37534	0.0828	0.0089	0.107488	0.1098	0.0056	0.0510018	0.2542	0	0	0.0828	0.015	0.181159	0	0.0153	0	0.0994	0.0094	0.0945674	0.0811	0.0089	0.109741	0.0178	0	0
Corydalis_	Corydalis_	0.096	0.0153	0.159375	0.1486	0.0118	0.0794078	0.1604	0.0201	0.125312	0.1931	0.0596	0.308648	0.1318	0.0057	0.0432473	0.0985	0.0274	0.278173	0.044	0.0143	0.325	0.1178	0.0407	0.345501	0.1284	0.0022	0.017134	0.1607	0.0084	0.0522713	0.2054	0	0	0.1722	0.0305	0.17712	0.0496	0	0	0.1205	0.0125	0.103734	0.1325	0.0068	0.0513208	0.0546	0	0
Corydalis_	Corydalis_	0.0466	0.0053	0.113734	0.0475	0.0036	0.0757895	0.0818	0.0066	0.0806846	0.089	0.0129	0.144944	0.0309	0	0	0.0503	0.0109	0.2167	0.0241	0.0071	0.294606	0.0605	0.0135	0.22314	0.0402	0.0022	0.0547264	0.026	0	0	0.0368	0	0	0.0406	0	0	0	0	0	0.0495	0.0034	0.0686869	0.0362	0.0012	0.0331492	0	0	0
Corydalis_	Lamprocapn	0.1757	0.0205	0.116676	0.1938	0.0168	0.0866873	0.2537	0.046	0.181317	0.2375	0.0699	0.294316	0.0961	0.0057	0.0593132	0.1076	0.0265	0.246283	0.1156	0.0354	0.306228	0.0964	0.0698	0.724066	0.1762	0.0111	0.0629966	0.2104	0.0098	0.0465779	0.3063	0.0121	0.0395038	0.2308	0.0301	0.130416	0.1027	0	0	0.1647	0.0133	0.0807529	0.1362	0.0101	0.0741557	0.1782	0	0
Corydalis_	Akebia_qui	0.2253	0.0331	0.146915	0.2492	0.0232	0.0930979	0.2601	0.0549	0.211073	0.3299	0.07	0.212186	0.1488	0.0114	0.0766129	0.2057	0.0368	0.178901	0.3593	0.0937	0.260785	0.277	0.1383	0.499278	0.2016	0.0089	0.0441468	0.2507	0.0112	0.0446749	0.2997	0.0122	0.0407074	0.3362	0.015	0.0446163	0.1599	0	0	0.2094	0.012	0.0573066	0.1867	0.0125	0.0669523	0.2009	0	0
Corydalis_	Chelidoniu	0.2211	0.0353	0.159656	0.2012	0.0168	0.083499	0.3822	0.0569	0.148875	0.2375	0.0699	0.294316	0.1311	0.0057	0.0434783	0.1503	0.0274	0.182302	0.2273	0.0727	0.319842	0.1891	0.0936	0.494976	0.219	0.0134	0.0611872	0.2618	0.0056	0.0213904	0.2515	0.0122	0.0485089	0.2239	0.015	0.0669942	0.1027	0	0	0.2324	0.0103	0.0443201	0.1876	0.0113	0.0602345	0.2484	0	0
Corydalis_	Hylomecon_	0.2187	0.0367	0.16781	0.2009	0.0177	0.0881035	0.3986	0.057	0.143001	0.2087	0.0699	0.334931	0.1678	0.0057	0.033969	0.1637	0.0274	0.167379	0.2429	0.0751	0.309181	0.2004	0.0997	0.497505	0.2366	0.0134	0.0566357	0.2151	0.0056	0.0260344	0.2515	0.0122	0.0485089	0.2239	0.015	0.0669942	0.1027	0	0	0.244	0.0103	0.0422131	0.1875	0.0101	0.0538667	0.2243	0	0
Corydalis_	Coreanomec	0.2211	0.0353	0.159656	0.1837	0.0168	0.0914535	0.3492	0.064	0.183276	0.2375	0.0699	0.294316	0.1311	0.0057	0.0434783	0.1503	0.0274	0.182302	0.2569	0.0735	0.286104	0.2127	0.0996	0.468265	0.2283	0.0133	0.0582567	0.2613	0.0056	0.0214313	0.2026	0.0122	0.0602172	0.2239	0.015	0.0669942	0.1599	0	0	0.2476	0.0103	0.0415994	0.2002	0.0119	0.0594406	0.2734	0	0
Corydalis_	Macleaya_m	0.2123	0.0311	0.146491	0.205	0.0195	0.095122	0.3242	0.0479	0.147748	0.2675	0.0769	0.287477	0.1493	0.0057	0.0381782	0.1308	0.0292	0.223242	0.2673	0.0711	0.265993	0.2011	0.095	0.472402	0.2018	0.0089	0.0441031	0.238	0.0056	0.0235294	0.2026	0.0122	0.0602172	0.2239	0.015	0.0669942	0.1027	0	0	0.2165	0.0103	0.0475751	0.1409	0.0101	0.071682	0.1782	0	0
Corydalis_	Papaver_or	0.283	0.0431	0.152297	0.2982	0.0317	0.106304	0.4256	0.0603	0.141682	0.2069	0.0771	0.372644	0.1874	0.0057	0.0304162	0.241	0.0293	0.121577	0.315	0.0794	0.252063	0.2923	0.1224	0.418748	0.2014	0.0134	0.0665343	0.3669	0.0112	0.030526	0.1574	0.0122	0.0775095	0.3335	0.0305	0.0914543	0.1599	0	0	0.2855	0.0134	0.0469352	0.2404	0.0107	0.0445092	0.2235	0	0
Corydalis_	Papaver_so	0.2754	0.0431	0.1565	0.2945	0.0335	0.113752	0.4576	0.062	0.13549	0.2087	0.0699	0.334931	0.1874	0.0057	0.0304162	0.2429	0.0349	0.143681	0.338	0.0807	0.238757	0.3004	0.1239	0.41245	0.2017	0.0156	0.0773426	0.3396	0.0112	0.03298	0.2026	0.0122	0.0602172	0.3335	0.0305	0.0914543	0.1599	0	0	0.273	0.0142	0.0520147	0.2349	0.0113	0.0481056	0.2235	0	0
Corydalis_	Papaver_rh	0.2908	0.0422	0.145117	0.2786	0.0335	0.120244	0.4453	0.0639	0.143499	0.2087	0.0699	0.334931	0.207	0.0057	0.0275362	0.2354	0.0349	0.148258	0.3428	0.0848	0.247375	0.2865	0.1239	0.432461	0.2101	0.0134	0.0637792	0.3531	0.0112	0.0317191	0.2506	0.0122	0.0486832	0.3335	0.0462	0.138531	0.1599	0	0	0.269	0.0142	0.0527881	0.2458	0.0113	0.0459723	0.2235	0	0
Corydalis_	Meconopsis	0.2534	0.0422	0.166535	0.278	0.0289	0.103957	0.4332	0.0514	0.118652	0.2104	0.0697	0.331274	0.2272	0.0057	0.025088	0.2194	0.0312	0.142206	0.3316	0.0856	0.258142	0.2994	0.1255	0.419172	0.2192	0.0134	0.0611314	0.3246	0.014	0.04313	0.2026	0.0122	0.0602172	0.2758	0.0622	0.225526	0.1599	0	0	0.2813	0.0142	0.0504799	0.2352	0.0113	0.0480442	0.2475	0	0
Corydalis_	Nandina_do	0.274	0.0396	0.144526	0.3087	0.0241	0.0780693	0.3543	0.0733	0.206887	0.2675	0.063	0.235514	0.1896	0.0114	0.0601266	0.2092	0.0302	0.144359	0.4019	0.1055	0.262503	0.2728	0.1376	0.504399	0.2641	0.0179	0.0677774	0.3127	0.0084	0.0268628	0.3339	0.0183	0.0548068	0.2256	0.0949	0.420656	0.1599	0	0	0.2433	0.0155	0.0637074	0.2285	0.0113	0.049453	0.2243	0	0
Corydalis_	Berberis_b	0.3483	0.047	0.134941	0.2964	0.0297	0.100202	0.4104	0.0623	0.151803	0.3262	0.0843	0.25843	0.1858	0.0057	0.0306781	0.2687	0.0302	0.112393	0.3634	0.1124	0.309301	0.3208	0.1538	0.479426	0.2094	0.0156	0.0744986	0.4216	0.0084	0.0199241	0.3301	0.0308	0.0933051	0.2801	0.0949	0.338808	0.1599	0	0	0.2751	0.0121	0.043984	0.294	0.0116	0.0394558	0.2009	0	0
Corydalis_	Kingdonia_	0.3003	0.0457	0.152181	0.3143	0.0305	0.097041	0.3748	0.0745	0.198773	0.2975	0.077	0.258824	0.1678	0.0057	0.033969	0.263	0.0283	0.107605	0.3336	0.1007	0.301859	0.2861	0.1539	0.537924	0.2292	0.0156	0.0680628	0.2631	0.0084	0.031927	0.357	0.0122	0.0341737	0.5445	0.0304	0.055831	0.2197	0.0153	0.0696404	0.2983	0.0195	0.0653704	0.2306	0.011	0.0477016	0.1782	0	0
Corydalis_	Glaucidium	0.3514	0.0426	0.121229	0.3283	0.0242	0.0737131	0.3417	0.055	0.16096	0.4012	0.063	0.157029	0.1131	0.0057	0.0503979	0.3074	0.0405	0.13175	0.4394	0.1138	0.25899	0.3261	0.1576	0.483287	0.2852	0.0156	0.0546985	0.3519	0.0084	0.0238704	0.3019	0.0122	0.0404107	0.2273	0.0458	0.201496	0.2921	0.0152	0.052037	0.3123	0.0155	0.0496318	0.2523	0.0143	0.0566786	0.3259	0	0
Corydalis_	Stephania_	0.3354	0.0434	0.129398	0.3014	0.0228	0.075647	0.4208	0.0754	0.179183	0.3177	0.0873	0.274788	0.1863	0.0114	0.0611916	0.2759	0.0377	0.136644	0.4065	0.1141	0.280689	0.3156	0.1765	0.559252	0.3338	0.0111	0.0332534	0.3803	0.0056	0.0147252	0.4099	0.0122	0.0297634	0.4064	0.0458	0.112697	0.5258	0	0	0.3394	0.0214	0.0630524	0.2863	0.0149	0.0520433	0.2734	0	0
Corydalis_	Ranuculus_	0.3826	0.0437	0.114219	0.3257	0.0251	0.0770648	0.3877	0.0711	0.183389	0.2988	0.0699	0.233936	0.1488	0.0057	0.0383065	0.2793	0.032	0.114572	0.5092	0.1418	0.278476	0.4397	0.1698	0.386172	0.3047	0.0156	0.0511979	0.3335	0.0098	0.0293853	0.3624	0.0121	0.0333885	0.4154	0.0455	0.109533	0.1585	0	0	0.3345	0.0147	0.0439462	0.2893	0.0155	0.0535776	0.3529	0	0
Corydalis_	Corydalis_	0.4588	0.0455	0.0991718	0.5477	0.0444	0.0810663	0.3378	0.088	0.260509	0.283	0.0804	0.284099	0.2937	0.0114	0.0388151	0.3859	0.0538	0.139414	0.4017	0.1723	0.428927	0.0363	0.0013	0.0358127	0.422	0.0178	0.0421801	0.4091	0.0084	0.0205329	0.6153	0.0247	0.040143	0.5462	0.1163	0.212926	0.2865	0	0	0.3815	0.0199	0.0521625	0.3862	0.0233	0.0603314	0.44	0	0
Corydalis_	Corydalis_	0.0327	0.008	0.244648	0.0664	0.0059	0.0888554	0.0229	0.0133	0.580786	0	0.0194	0	0.0469	0	0	0.022	0.0054	0.245455	0.0192	0.0043	0.223958	0.0601	0.0204	0.339434	0.0615	0.0022	0.0357724	0.0348	0.0028	0.0804598	0.0368	0	0	0	0	0	0	0	0	0.02	0.0017	0.085	0.0507	0.0024	0.0473373	0.0359	0	0
Corydalis_	Corydalis_	0.0509	0.0102	0.200393	0.0619	0.0063	0.101777	0.1482	0.0099	0.0668016	0	0	0	0.0632	0	0	0.0619	0.0072	0.116317	0.0095	0.0085	0.894737	0.0742	0.0177	0.238544	0.0541	0.0022	0.0406654	0.0438	0.0056	0.127854	0	0	0	0	0.0149	0	0	0	0	0.0346	0.0026	0.0751445	0.0722	0.0041	0.0567867	0.0546	0	0
Corydalis_	Corydalis_	0.0725	0.0142	0.195862	0.1013	0.0063	0.0621915	0.095	0.0133	0.14	0	0.0195	0	0.1509	0.0057	0.0377734	0.0332	0.0109	0.328313	0.0415	0.015	0.361446	0.0935	0.0708	0.757219	0.0541	0.0044	0.0813309	0.0905	0.0028	0.0309392	0.1595	0	0	0.0403	0	0	0.1036	0.0152	0.146718	0.0524	0.0043	0.0820611	0.0701	0.0047	0.0670471	0.0359	0	0
Corydalis_	Corydalis_	0.1053	0.0098	0.0930674	0.1101	0.0081	0.0735695	0.2036	0.0269	0.132122	0.0902	0.0392	0.43459	0.1501	0.0057	0.0379747	0.0506	0.0127	0.250988	0.0389	0.0201	0.51671	0.1207	0.04	0.3314	0.0904	0.0089	0.0984513	0.1098	0.0056	0.0510018	0.2054	0	0	0.0828	0.015	0.181159	0	0.0153	0	0.071	0.0077	0.108451	0.0788	0.0101	0.128173	0.0546	0	0
Corydalis_	Corydalis_	0.0997	0.0187	0.187563	0.1487	0.0118	0.0793544	0.1479	0.02	0.135227	0.0903	0.0528	0.584718	0.1688	0.0057	0.0337678	0.071	0.0228	0.321127	0.039	0.0157	0.402564	0.1178	0.0393	0.333616	0.1366	0.0022	0.0161054	0.1607	0.0084	0.0522713	0.1595	0	0	0.1722	0.0305	0.17712	0.0496	0	0	0.093	0.0103	0.110753	0.1276	0.0068	0.0532915	0.0178	0	0
Corydalis_	Corydalis_	0.0581	0.0044	0.0757315	0.0389	0.0036	0.092545	0.0949	0.0066	0.0695469	0	0.0064	0	0.0632	0	0	0.0388	0.0072	0.185567	0.0192	0.0085	0.442708	0.0702	0.0163	0.232194	0.0472	0.0022	0.0466102	0.026	0	0	0	0	0	0.0406	0	0	0	0	0	0.0376	0.0017	0.0452128	0.0341	0.0024	0.0703812	0.0359	0	0
Corydalis_	Lamprocapn	0.1862	0.0187	0.10043	0.187	0.0186	0.0994652	0.2402	0.0459	0.191091	0.1282	0.063	0.49142	0.0961	0.0057	0.0593132	0.0829	0.021	0.253317	0.1099	0.0369	0.33576	0.1065	0.0683	0.641315	0.185	0.0111	0.06	0.2218	0.0098	0.0441839	0.2542	0.0121	0.0476003	0.2308	0.0301	0.130416	0.1027	0	0	0.1373	0.0116	0.0844865	0.1337	0.0113	0.0845176	0.2243	0	0
Corydalis_	Akebia_qui	0.2244	0.0307	0.136809	0.257	0.0251	0.0976654	0.2621	0.0548	0.209081	0.2078	0.063	0.303176	0.1488	0.0114	0.0766129	0.1772	0.0311	0.175508	0.3589	0.0953	0.265534	0.2674	0.1391	0.520194	0.2107	0.0089	0.0422402	0.2627	0.0112	0.0426342	0.2488	0.0122	0.0490354	0.3362	0.015	0.0446163	0.1599	0	0	0.1804	0.0103	0.0570953	0.1777	0.014	0.0787845	0.1782	0	0
Corydalis_	Chelidoniu	0.2286	0.0325	0.14217	0.2014	0.0186	0.0923535	0.3324	0.0568	0.170878	0.1282	0.063	0.49142	0.1678	0.0057	0.033969	0.1239	0.0219	0.176755	0.2468	0.0743	0.301053	0.1863	0.0928	0.498121	0.2285	0.0133	0.0582057	0.2739	0.0056	0.0204454	0.2033	0.0122	0.0600098	0.2239	0.015	0.0669942	0.1027	0	0	0.2025	0.0086	0.0424691	0.1848	0.0119	0.0643939	0.2243	0	0
Corydalis_	Hylomecon_	0.2262	0.0321	0.14191	0.2011	0.0196	0.0974639	0.348	0.0568	0.163218	0.1032	0.063	0.610465	0.2064	0.0057	0.0276163	0.1368	0.0219	0.160088	0.2628	0.0767	0.291857	0.2033	0.0989	0.486473	0.2463	0.0133	0.0539992	0.2265	0.0056	0.0247241	0.2033	0.0122	0.0600098	0.2239	0.015	0.0669942	0.1027	0	0	0.2137	0.0086	0.0402433	0.1848	0.0107	0.0579004	0.2009	0	0
Corydalis_	Coreanomec	0.2286	0.0325	0.14217	0.1839	0.0186	0.101142	0.3347	0.0638	0.190618	0.1809	0.063	0.348259	0.1678	0.0057	0.033969	0.1239	0.0219	0.176755	0.2772	0.0751	0.270924	0.2097	0.0989	0.471626	0.2379	0.0133	0.0559058	0.2734	0.0056	0.0204828	0.1574	0.0122	0.0775095	0.2239	0.015	0.0669942	0.1599	0	0	0.2172	0.0086	0.0395948	0.1974	0.0125	0.0633232	0.2484	0	0
Corydalis_	Macleaya_m	0.2197	0.0284	0.129267	0.2052	0.0214	0.104288	0.31	0.0478	0.154194	0.1541	0.0699	0.453602	0.1869	0.0057	0.0304976	0.1051	0.0237	0.2255	0.2879	0.0727	0.252518	0.1982	0.0943	0.475782	0.211	0.0089	0.0421801	0.2498	0.0056	0.0224179	0.1574	0.0122	0.0775095	0.2239	0.015	0.0669942	0.1027	0	0	0.1873	0.0086	0.0459156	0.136	0.0107	0.0786765	0.1562	0	0
Corydalis_	Papaver_or	0.2834	0.0422	0.148906	0.3004	0.034	0.113182	0.4099	0.0602	0.146865	0.1024	0.0701	0.68457	0.2272	0.0057	0.025088	0.2113	0.0237	0.112163	0.3369	0.081	0.240427	0.3058	0.1209	0.395356	0.2282	0.0133	0.0582822	0.381	0.0112	0.0293963	0.2026	0.0122	0.0602172	0.3335	0.0305	0.0914543	0.1599	0	0	0.2556	0.0112	0.0438185	0.2347	0.0113	0.0481466	0.2002	0	0
Corydalis_	Papaver_so	0.2758	0.0422	0.153009	0.2967	0.0359	0.120998	0.4414	0.0619	0.140236	0.1032	0.063	0.610465	0.2272	0.0057	0.025088	0.2128	0.0293	0.137688	0.3606	0.0823	0.228231	0.3141	0.1223	0.389366	0.2285	0.0156	0.0682713	0.3531	0.0112	0.0317191	0.1574	0.0122	0.0775095	0.3335	0.0305	0.0914543	0.1599	0	0	0.2436	0.0121	0.0496716	0.2292	0.0119	0.0519197	0.2002	0	0
Corydalis_	Papaver_rh	0.2913	0.0431	0.147957	0.2807	0.0359	0.127895	0.4293	0.0637	0.148381	0.1032	0.063	0.610465	0.2478	0.0057	0.0230024	0.2056	0.0293	0.14251	0.3656	0.0864	0.236324	0.2999	0.1224	0.408136	0.2371	0.0133	0.0560945	0.3669	0.0112	0.030526	0.2026	0.0122	0.0602172	0.3335	0.0462	0.138531	0.1599	0	0	0.2397	0.0121	0.0504798	0.24	0.0119	0.0495833	0.2002	0	0
Corydalis_	Meconopsis	0.2538	0.0412	0.162333	0.2724	0.0312	0.114537	0.457	0.0513	0.112254	0.104	0.0697	0.670192	0.2691	0.0057	0.0211817	0.1904	0.0256	0.134454	0.3541	0.0872	0.246258	0.3131	0.124	0.39604	0.2466	0.0133	0.0539335	0.3378	0.014	0.0414446	0.1574	0.0122	0.0775095	0.2758	0.0622	0.225526	0.1599	0	0	0.2515	0.012	0.0477137	0.2295	0.0119	0.0518519	0.2235	0	0
Corydalis_	Nandina_do	0.2617	0.039	0.149026	0.3049	0.026	0.0852739	0.3572	0.0731	0.204647	0.1541	0.0561	0.364049	0.1896	0.0114	0.0601266	0.1771	0.0256	0.144551	0.4262	0.1071	0.25129	0.2697	0.1352	0.501298	0.2742	0.0178	0.0649161	0.3257	0.0084	0.0257906	0.2798	0.0183	0.0654039	0.2256	0.0949	0.420656	0.1599	0	0	0.2168	0.0138	0.0636531	0.2203	0.0125	0.0567408	0.2009	0	0
Corydalis_	Berberis_b	0.3349	0.0463	0.13825	0.2926	0.0316	0.107997	0.4139	0.0621	0.150036	0.2341	0.0772	0.329774	0.1669	0.0057	0.0341522	0.234	0.0256	0.109402	0.3709	0.1141	0.30763	0.3311	0.1513	0.456962	0.2186	0.0156	0.0713632	0.4366	0.0084	0.0192396	0.2768	0.0308	0.111272	0.2801	0.0949	0.338808	0.1599	0	0	0.2475	0.0103	0.0416162	0.285	0.0128	0.0449123	0.2484	0	0
Corydalis_	Kingdonia_	0.3068	0.0434	0.14146	0.3105	0.0323	0.104026	0.2906	0.0743	0.255678	0.1801	0.07	0.388673	0.1678	0.0057	0.033969	0.232	0.0264	0.113793	0.356	0.1023	0.28736	0.2732	0.1539	0.563324	0.2388	0.0156	0.0653266	0.2753	0.0084	0.0305122	0.3019	0.0122	0.0404107	0.5445	0.0304	0.055831	0.2197	0.0153	0.0696404	0.2719	0.0173	0.0636263	0.2277	0.0122	0.0535793	0.1562	0	0
Corydalis_	Glaucidium	0.3435	0.0398	0.115866	0.3327	0.026	0.0781485	0.3622	0.0549	0.151574	0.2675	0.0561	0.20972	0.1488	0.0057	0.0383065	0.2784	0.0339	0.121767	0.4389	0.1154	0.26293	0.3227	0.1567	0.48559	0.286	0.0156	0.0545455	0.3519	0.0084	0.0238704	0.2506	0.0122	0.0486832	0.2273	0.0458	0.201496	0.2921	0.0152	0.052037	0.2834	0.0147	0.0518701	0.2438	0.0155	0.0635767	0.2992	0	0
Corydalis_	Stephania_	0.338	0.0401	0.118639	0.3057	0.0246	0.0804711	0.4052	0.0753	0.185834	0.1962	0.0803	0.409276	0.2058	0.0114	0.0553936	0.2484	0.0312	0.125604	0.3977	0.1157	0.290923	0.3122	0.1757	0.56278	0.3451	0.0111	0.0321646	0.3946	0.0056	0.0141916	0.3516	0.0122	0.0346985	0.4064	0.0458	0.112697	0.5258	0	0	0.3123	0.019	0.0608389	0.2802	0.0161	0.057459	0.2484	0	0
Corydalis_	Ranuculus_	0.3833	0.0427	0.111401	0.3387	0.0269	0.0794213	0.3198	0.071	0.222014	0.2375	0.063	0.265263	0.1488	0.0057	0.0383065	0.2514	0.0255	0.101432	0.5276	0.1418	0.268764	0.4356	0.169	0.387971	0.3359	0.0156	0.0464424	0.347	0.0098	0.0282421	0.3063	0.0121	0.0395038	0.4154	0.0455	0.109533	0.1585	0	0	0.3047	0.0129	0.0423367	0.2832	0.0161	0.0568503	0.3253	0	0
Corydalis_	Corydalis_	0.4596	0.0445	0.0968233	0.5464	0.0466	0.0852855	0.358	0.0878	0.245251	0.1674	0.0734	0.438471	0.2937	0.0114	0.0388151	0.3669	0.0519	0.141455	0.3999	0.1745	0.436359	0	0	0	0.4117	0.0201	0.048822	0.3946	0.0084	0.0212874	0.5398	0.0247	0.0457577	0.5462	0.1163	0.212926	0.2865	0	0	0.3749	0.0186	0.0496132	0.3807	0.0242	0.0635671	0.4091	0	0
Corydalis_	Corydalis_	0.0624	0.0111	0.177885	0.1026	0.0113	0.110136	0.1633	0.0234	0.143295	0	0.0194	0	0.0969	0	0	0.0859	0.0127	0.147846	0.0192	0.01	0.520833	0.0819	0.0379	0.462759	0.0827	0.0044	0.0532044	0.0618	0.0084	0.135922	0.0368	0	0	0	0.0149	0	0	0	0	0.0436	0.0043	0.0986239	0.0964	0.0059	0.0612033	0.0178	0	0
Corydalis_	Corydalis_	0.0814	0.0124	0.152334	0.151	0.0113	0.0748344	0.1086	0.0268	0.246777	0	0.0394	0	0.189	0.0057	0.0301587	0.0446	0.0164	0.367713	0.0516	0.0164	0.317829	0.1146	0.0916	0.799302	0.0827	0.0067	0.0810157	0.1095	0.0056	0.0511416	0.2054	0	0	0.0403	0	0	0.1036	0.0152	0.146718	0.0616	0.006	0.0974026	0.092	0.0059	0.0641304	0	0	0
Corydalis_	Corydalis_	0.1176	0.0106	0.0901361	0.1468	0.0113	0.0769755	0.2202	0.0336	0.152589	0.0907	0.0596	0.657111	0.1879	0.0057	0.0303353	0.0743	0.0182	0.244953	0.0489	0.0215	0.439673	0.1238	0.0593	0.478998	0.1205	0.0111	0.0921162	0.1192	0.0084	0.0704698	0.2542	0	0	0.0828	0.015	0.181159	0	0.0153	0	0.0805	0.0094	0.11677	0.1146	0.0113	0.0986038	0.0178	0	0
Corydalis_	Corydalis_	0.1136	0.0191	0.168134	0.1789	0.0154	0.0860816	0.163	0.0336	0.206135	0.0908	0.0734	0.80837	0.2076	0.0057	0.0274566	0.0954	0.0284	0.297694	0.049	0.0172	0.35102	0.1449	0.0593	0.409248	0.1525	0.0044	0.0288525	0.1814	0.0112	0.061742	0.2054	0	0	0.1722	0.0305	0.17712	0.0496	0	0	0.1076	0.0107	0.0994424	0.1561	0.0092	0.0589366	0.0546	0	0
Corydalis_	Corydalis_	0.0639	0.0035	0.0547731	0.0784	0.0086	0.109694	0.1085	0.02	0.184332	0	0.026	0	0.0969	0	0	0.0503	0.0127	0.252485	0.029	0.01	0.344828	0.0904	0.0315	0.348451	0.0756	0.0044	0.0582011	0.0437	0.0028	0.0640732	0.0368	0	0	0.0406	0	0	0	0	0	0.0406	0.0034	0.0837438	0.0656	0.0035	0.0533537	0	0	0
Corydalis_	Lamprocapn	0.1863	0.0205	0.110038	0.2332	0.0196	0.084048	0.2501	0.0582	0.232707	0.129	0.0838	0.649612	0.1311	0.0057	0.0434783	0.1107	0.0256	0.231256	0.1209	0.0384	0.317618	0.125	0.0854	0.6832	0.202	0.0133	0.0658416	0.2324	0.0126	0.0542169	0.3063	0.0121	0.0395038	0.2308	0.0301	0.130416	0.1027	0	0	0.1408	0.0133	0.0944602	0.1637	0.0128	0.0781918	0.1782	0	0
Corydalis_	Akebia_qui	0.2409	0.0311	0.129099	0.2794	0.0271	0.0969936	0.2724	0.0708	0.259912	0.2091	0.0839	0.401243	0.1863	0.0114	0.0611916	0.2055	0.0368	0.179075	0.3742	0.0969	0.258952	0.3135	0.1539	0.490909	0.2107	0.0111	0.0526815	0.2737	0.014	0.0511509	0.2997	0.0122	0.0407074	0.3362	0.015	0.0446163	0.1599	0	0	0.1806	0.012	0.0664452	0.1965	0.0149	0.075827	0.2009	0	0
Corydalis_	Chelidoniu	0.2324	0.0352	0.151463	0.2138	0.0219	0.102432	0.3708	0.0638	0.17206	0.129	0.0838	0.649612	0.2064	0.0057	0.0276163	0.124	0.0274	0.220968	0.26	0.0758	0.291538	0.2103	0.1111	0.528293	0.2465	0.0156	0.063286	0.285	0.0084	0.0294737	0.2515	0.0122	0.0485089	0.2239	0.015	0.0669942	0.1027	0	0	0.2139	0.0103	0.0481533	0.2013	0.0134	0.0665673	0.2484	0	0
Corydalis_	Hylomecon_	0.2263	0.0367	0.162174	0.2058	0.0229	0.111273	0.3873	0.0639	0.164988	0.1038	0.0838	0.807322	0.2471	0.0057	0.0230676	0.1369	0.0274	0.200146	0.2762	0.0782	0.283128	0.228	0.1174	0.514912	0.2837	0.0156	0.0549877	0.2488	0.0084	0.0337621	0.2515	0.0122	0.0485089	0.2239	0.015	0.0669942	0.1027	0	0	0.2252	0.0103	0.0457371	0.1974	0.0119	0.0602837	0.2243	0	0
Corydalis_	Coreanomec	0.2287	0.0352	0.153913	0.203	0.0219	0.107882	0.3735	0.0709	0.189826	0.182	0.0838	0.46044	0.2064	0.0057	0.0276163	0.124	0.0274	0.220968	0.2909	0.0766	0.263321	0.2347	0.1173	0.499787	0.2561	0.0156	0.0609137	0.2845	0.0084	0.0295255	0.2026	0.0122	0.0602172	0.2239	0.015	0.0669942	0.1599	0	0	0.2288	0.0103	0.0450175	0.2141	0.014	0.06539	0.2734	0	0
Corydalis_	Macleaya_m	0.2199	0.0311	0.141428	0.2176	0.0228	0.104779	0.3299	0.0619	0.187633	0.155	0.091	0.587097	0.2265	0.0057	0.0251656	0.0989	0.0293	0.296259	0.3019	0.0743	0.246108	0.2288	0.1126	0.492133	0.2466	0.0111	0.0450122	0.2607	0.0084	0.0322209	0.2026	0.0122	0.0602172	0.2239	0.015	0.0669942	0.1027	0	0	0.1984	0.0103	0.0519153	0.1514	0.0122	0.0805812	0.1782	0	0
Corydalis_	Papaver_or	0.2914	0.045	0.154427	0.3074	0.0371	0.12069	0.4336	0.0744	0.171587	0.103	0.0912	0.885437	0.2272	0.0057	0.025088	0.2115	0.0293	0.138534	0.3366	0.0826	0.245395	0.3314	0.139	0.419433	0.2462	0.0156	0.0633631	0.3653	0.014	0.0383247	0.2506	0.0122	0.0486832	0.3335	0.0305	0.0914543	0.1599	0	0	0.2658	0.0133	0.0500376	0.2426	0.0125	0.0515251	0.2235	0	0
Corydalis_	Papaver_so	0.2837	0.045	0.158618	0.3037	0.0389	0.128087	0.4665	0.0762	0.163344	0.1038	0.0838	0.807322	0.2272	0.0057	0.025088	0.213	0.0349	0.16385	0.3602	0.0839	0.232926	0.3401	0.1404	0.41282	0.2465	0.0178	0.072211	0.3381	0.014	0.0414079	0.2026	0.0122	0.0602172	0.3335	0.0305	0.0914543	0.1599	0	0	0.2536	0.0142	0.0559937	0.2426	0.0131	0.0539984	0.2235	0	0
Corydalis_	Papaver_rh	0.2994	0.0459	0.153307	0.2875	0.0389	0.135304	0.4538	0.0781	0.172102	0.1038	0.0838	0.807322	0.2478	0.0057	0.0230024	0.1916	0.0349	0.18215	0.3653	0.088	0.240898	0.3253	0.1421	0.436828	0.2553	0.0156	0.0611046	0.3515	0.014	0.0398293	0.2506	0.0122	0.0486832	0.3335	0.0462	0.138531	0.1599	0	0	0.2497	0.0142	0.0568682	0.2535	0.0131	0.0516765	0.2235	0	0
Corydalis_	Meconopsis	0.2539	0.044	0.173297	0.2949	0.0342	0.115972	0.4826	0.0655	0.135723	0.1046	0.0908	0.868069	0.2691	0.0057	0.0211817	0.1906	0.0312	0.163694	0.3538	0.0888	0.250989	0.339	0.1438	0.424189	0.2558	0.0156	0.0609851	0.3363	0.0169	0.0502528	0.2026	0.0122	0.0602172	0.2758	0.0622	0.225526	0.1599	0	0	0.2617	0.0142	0.0542606	0.2374	0.0131	0.0551811	0.2475	0	0
Corydalis_	Nandina_do	0.281	0.0408	0.145196	0.3352	0.0275	0.0820406	0.3785	0.0877	0.231704	0.155	0.0768	0.495484	0.2299	0.0114	0.0495868	0.1983	0.0311	0.156833	0.4174	0.1072	0.256828	0.2968	0.1546	0.520889	0.2463	0.0201	0.0816078	0.3375	0.0112	0.0331852	0.3339	0.0183	0.0548068	0.2256	0.0949	0.420656	0.1599	0	0	0.2246	0.0155	0.0690116	0.2402	0.014	0.0582848	0.2243	0	0
Corydalis_	Berberis_b	0.3686	0.0465	0.126153	0.3121	0.0308	0.0986863	0.4375	0.0765	0.174857	0.2355	0.0986	0.418684	0.2052	0.0057	0.0277778	0.2569	0.0312	0.121448	0.3626	0.1141	0.314672	0.3455	0.1663	0.481331	0.2186	0.0179	0.0818847	0.4196	0.0112	0.0266921	0.3301	0.0308	0.0933051	0.2801	0.0949	0.338808	0.1599	0	0	0.2636	0.012	0.0455235	0.3007	0.0143	0.0475557	0.2009	0	0
Corydalis_	Kingdonia_	0.3192	0.048	0.150376	0.3562	0.0316	0.0887142	0.3274	0.0888	0.271228	0.1812	0.0911	0.502759	0.2064	0.0057	0.0276163	0.2473	0.032	0.129397	0.3569	0.1021	0.286075	0.2972	0.1695	0.570323	0.2479	0.0178	0.0718031	0.2865	0.0112	0.0390925	0.357	0.0122	0.0341737	0.5445	0.0304	0.055831	0.2197	0.0153	0.0696404	0.2722	0.019	0.0698016	0.2533	0.0137	0.0540861	0.1782	0	0
Corydalis_	Glaucidium	0.3565	0.0435	0.12202	0.3425	0.0294	0.0858394	0.384	0.0691	0.179948	0.2692	0.0768	0.28529	0.1863	0.0057	0.0305958	0.2907	0.0386	0.132783	0.4559	0.1171	0.256855	0.3451	0.1682	0.487395	0.3155	0.0178	0.0564184	0.3369	0.0112	0.0332443	0.3019	0.0122	0.0404107	0.2273	0.0458	0.201496	0.2921	0.0152	0.052037	0.292	0.0164	0.0561644	0.2614	0.017	0.0650344	0.3259	0	0
Corydalis_	Stephania_	0.3574	0.0434	0.121433	0.3193	0.028	0.0876918	0.4487	0.0861	0.191888	0.1975	0.1016	0.51443	0.2464	0.0114	0.0462662	0.2563	0.0368	0.143582	0.431	0.1141	0.264733	0.3446	0.19	0.551364	0.3348	0.0133	0.0397252	0.4072	0.0084	0.0206287	0.4099	0.0122	0.0297634	0.4064	0.0458	0.112697	0.5258	0	0	0.3127	0.0208	0.0665174	0.3017	0.0176	0.0583361	0.2734	0	0
Corydalis_	Ranuculus_	0.3948	0.045	0.113982	0.3617	0.0303	0.0837711	0.358	0.0781	0.218156	0.239	0.0838	0.350628	0.1488	0.0057	0.0383065	0.2672	0.0311	0.116392	0.5286	0.1416	0.267877	0.45	0.1848	0.410667	0.3359	0.0178	0.052992	0.332	0.0126	0.0379518	0.3624	0.0121	0.0333885	0.4154	0.0455	0.109533	0.1585	0	0	0.3051	0.0146	0.0478532	0.3077	0.0176	0.0571986	0.3529	0	0
Corydalis_	Corydalis_	0.4901	0.0455	0.0928382	0.5397	0.0458	0.084862	0.3525	0.097	0.275177	0.1684	0.0946	0.561758	0.3401	0.0114	0.0335196	0.3854	0.0577	0.149715	0.4009	0.1742	0.434522	0.0601	0.0204	0.339434	0.406	0.0212	0.0522167	0.437	0.0112	0.0256293	0.6153	0.0247	0.040143	0.5462	0.1163	0.212926	0.2865	0	0	0.3754	0.0203	0.0540757	0.4156	0.0246	0.0591915	0.44	0	0
Corydalis_	Corydalis_	0.0708	0.0156	0.220339	0.1012	0.009	0.0889328	0.1476	0.0234	0.158537	0	0.0195	0	0.1509	0.0057	0.0377734	0.0561	0.0145	0.258467	0.0315	0.0179	0.568254	0.0908	0.076	0.837004	0.0538	0.0022	0.0408922	0.0808	0.0028	0.0346535	0.1595	0	0	0.0408	0.0149	0.365196	0.1036	0.0152	0.146718	0.0677	0.0034	0.0502216	0.0957	0.0056	0.0585162	0.0178	0	0
Corydalis_	Corydalis_	0.0959	0.0107	0.111575	0.1162	0.0127	0.109294	0.1474	0.0372	0.252374	0.0902	0.0392	0.43459	0.1501	0.0057	0.0379747	0.0925	0.0163	0.176216	0.029	0.023	0.793103	0.1101	0.0443	0.402361	0.0826	0.0089	0.107748	0.1195	0.0056	0.0468619	0.2054	0	0	0.084	0.0301	0.358333	0	0.0153	0	0.09	0.0068	0.0755556	0.1024	0.011	0.107422	0.0359	0	0
Corydalis_	Corydalis_	0.1055	0.0187	0.177251	0.1485	0.0145	0.0976431	0.1758	0.0234	0.133106	0.0903	0.0528	0.584718	0.1688	0.0057	0.0337678	0.1203	0.0302	0.251039	0.0389	0.0215	0.552699	0.1334	0.0407	0.305097	0.1358	0	0	0.1711	0.0084	0.0490941	0.1595	0	0	0.1747	0.0459	0.262736	0.0496	0	0	0.1092	0.0112	0.102564	0.1446	0.0074	0.0511757	0.0737	0	0
Corydalis_	Corydalis_	0.0695	0.0071	0.102158	0.0532	0.0063	0.118421	0.1207	0.01	0.08285	0	0.0064	0	0.0632	0	0	0.0917	0.0109	0.118866	0.0095	0.0085	0.894737	0.0652	0.0301	0.461656	0.0539	0	0	0.0529	0.0056	0.10586	0	0	0	0.0411	0.0149	0.36253	0	0	0	0.0496	0.0026	0.0524194	0.0701	0.0053	0.0756063	0.0178	0	0
Corydalis_	Lamprocapn	0.1856	0.0205	0.110453	0.173	0.0214	0.123699	0.2329	0.0583	0.250322	0.1282	0.063	0.49142	0.1311	0.0057	0.0434783	0.1264	0.0247	0.195411	0.0989	0.0399	0.403438	0.1013	0.0713	0.70385	0.184	0.0089	0.0483696	0.2215	0.0098	0.0442438	0.2542	0.0121	0.0476003	0.2344	0.0454	0.193686	0.1027	0	0	0.1442	0.0107	0.0742025	0.1643	0.011	0.0669507	0.1782	0	0
Corydalis_	Akebia_qui	0.2249	0.0295	0.131169	0.2623	0.0274	0.104461	0.2546	0.0674	0.264729	0.2078	0.063	0.303176	0.1863	0.0114	0.0611916	0.2271	0.0349	0.153677	0.3507	0.0986	0.281152	0.2753	0.1418	0.515074	0.2009	0.0067	0.0333499	0.2622	0.0112	0.0427155	0.2488	0.0122	0.0490354	0.3418	0.0302	0.0883558	0.1599	0	0	0.1951	0.0112	0.0574065	0.2076	0.0137	0.0659923	0.2009	0	0
Corydalis_	Chelidoniu	0.2279	0.0334	0.146556	0.2099	0.0209	0.0995712	0.3951	0.0694	0.175652	0.1282	0.063	0.49142	0.1678	0.0057	0.033969	0.177	0.0256	0.144633	0.2333	0.0774	0.331762	0.2061	0.0921	0.44687	0.2011	0.0134	0.0666335	0.2734	0.0056	0.0204828	0.2033	0.0122	0.0600098	0.2273	0.0302	0.132864	0.1027	0	0	0.2101	0.0077	0.0366492	0.2151	0.0116	0.0539284	0.2484	0	0
Corydalis_	Hylomecon_	0.2364	0.0348	0.147208	0.2096	0.0219	0.104485	0.4119	0.0695	0.16873	0.1032	0.063	0.610465	0.1678	0.0057	0.033969	0.1909	0.0256	0.134102	0.249	0.0798	0.320482	0.2058	0.0982	0.477162	0.2182	0.0134	0.0614115	0.2261	0.0056	0.0247678	0.2033	0.0122	0.0600098	0.2273	0.0302	0.132864	0.1027	0	0	0.2214	0.0077	0.0347787	0.2151	0.0104	0.0483496	0.2484	0	0
Corydalis_	Coreanomec	0.2388	0.0334	0.139866	0.1853	0.0209	0.11279	0.3614	0.0765	0.211677	0.1809	0.063	0.348259	0.1678	0.0057	0.033969	0.177	0.0256	0.144633	0.263	0.0782	0.297338	0.2302	0.0982	0.426586	0.2101	0.0134	0.0637792	0.273	0.0056	0.0205128	0.1574	0.0122	0.0775095	0.2273	0.0302	0.132864	0.1599	0	0	0.225	0.0077	0.0342222	0.2283	0.0122	0.0534385	0.2734	0	0
Corydalis_	Macleaya_m	0.2298	0.0311	0.135335	0.2137	0.0219	0.10248	0.3358	0.0602	0.179273	0.1541	0.0699	0.453602	0.1869	0.0057	0.0304976	0.1436	0.0274	0.190808	0.2736	0.0758	0.277047	0.2244	0.0936	0.417112	0.1843	0.0089	0.0482908	0.2494	0.0056	0.0224539	0.1574	0.0122	0.0775095	0.2273	0.0302	0.132864	0.1027	0	0	0.2021	0.0077	0.0381	0.1691	0.0104	0.0615021	0.1782	0	0
Corydalis_	Papaver_or	0.2903	0.045	0.155012	0.3059	0.0364	0.118993	0.4009	0.0728	0.181591	0.1024	0.0701	0.68457	0.2272	0.0057	0.025088	0.248	0.0275	0.110887	0.3215	0.0842	0.261897	0.2983	0.1225	0.41066	0.2008	0.0134	0.0667331	0.3803	0.0112	0.0294504	0.2026	0.0122	0.0602172	0.339	0.0459	0.135398	0.1599	0	0	0.2679	0.0103	0.0384472	0.2816	0.011	0.0390625	0.2475	0	0
Corydalis_	Papaver_so	0.2827	0.045	0.159179	0.3063	0.0373	0.121776	0.3934	0.0745	0.189375	0.1032	0.063	0.610465	0.2272	0.0057	0.025088	0.2499	0.033	0.132053	0.3447	0.0855	0.248042	0.3065	0.1224	0.399347	0.2011	0.0156	0.0775733	0.3525	0.0112	0.031773	0.1574	0.0122	0.0775095	0.339	0.0459	0.135398	0.1599	0	0	0.2556	0.0112	0.0438185	0.2729	0.0116	0.0425064	0.2475	0	0
Corydalis_	Papaver_rh	0.2982	0.046	0.154259	0.2862	0.0382	0.133473	0.4201	0.0764	0.181861	0.1032	0.063	0.610465	0.2478	0.0057	0.0230024	0.2423	0.033	0.136195	0.3496	0.0896	0.256293	0.2924	0.1224	0.418605	0.2094	0.0134	0.0639924	0.3663	0.0112	0.030576	0.2026	0.0122	0.0602172	0.339	0.0619	0.182596	0.1599	0	0	0.2517	0.0112	0.0444974	0.2873	0.0116	0.0403759	0.2475	0	0
Corydalis_	Meconopsis	0.2681	0.044	0.164118	0.2798	0.0331	0.118299	0.4084	0.0638	0.156219	0.104	0.0697	0.670192	0.2691	0.0057	0.0211817	0.2262	0.0293	0.129531	0.3383	0.0904	0.267218	0.3055	0.124	0.405892	0.2185	0.0134	0.0613272	0.3372	0.0141	0.0418149	0.1574	0.0122	0.0775095	0.2801	0.0782	0.279186	0.1599	0	0	0.2637	0.0112	0.0424725	0.2704	0.0116	0.0428994	0.2475	0	0
Corydalis_	Nandina_do	0.2685	0.0371	0.138175	0.3146	0.0283	0.0899555	0.3488	0.086	0.24656	0.1541	0.0561	0.364049	0.2299	0.0114	0.0495868	0.1981	0.0293	0.147905	0.4131	0.1145	0.277173	0.2722	0.1393	0.511756	0.2725	0.0156	0.0572477	0.3384	0.0084	0.0248227	0.2798	0.0183	0.0654039	0.229	0.1113	0.486026	0.1599	0	0	0.2361	0.0129	0.0546379	0.2439	0.0122	0.0500205	0.2484	0	0
Corydalis_	Berberis_b	0.3542	0.0447	0.1262	0.3022	0.0339	0.112177	0.3863	0.0748	0.193632	0.2341	0.0772	0.329774	0.2252	0.0057	0.0253108	0.2566	0.0293	0.114186	0.3586	0.115	0.320692	0.3132	0.1572	0.501916	0.2002	0.0134	0.0669331	0.4208	0.0084	0.019962	0.2768	0.0308	0.111272	0.2846	0.1113	0.391075	0.1599	0	0	0.2676	0.0094	0.0351271	0.3139	0.0125	0.0398216	0.2243	0	0
Corydalis_	Kingdonia_	0.322	0.0425	0.131988	0.3182	0.0342	0.10748	0.3334	0.0872	0.261548	0.1801	0.07	0.388673	0.1678	0.0057	0.033969	0.232	0.0302	0.130172	0.344	0.1015	0.295058	0.2822	0.1597	0.565911	0.2374	0.0133	0.0560236	0.2627	0.0084	0.0319756	0.3019	0.0122	0.0404107	0.555	0.0458	0.0825225	0.2197	0.0153	0.0696404	0.2763	0.0164	0.0593558	0.2594	0.012	0.0462606	0.2009	0	0
Corydalis_	Glaucidium	0.3529	0.0385	0.109096	0.3259	0.0284	0.0871433	0.4089	0.0674	0.164832	0.2675	0.0561	0.20972	0.1488	0.0057	0.0383065	0.3191	0.0377	0.118145	0.4296	0.1188	0.276536	0.3393	0.1577	0.46478	0.3136	0.0133	0.0424107	0.3649	0.0084	0.02302	0.2506	0.0122	0.0486832	0.2308	0.0614	0.266031	0.2921	0.0152	0.052037	0.2878	0.0138	0.04795	0.2823	0.0152	0.0538434	0.3259	0	0
Corydalis_	Stephania_	0.3517	0.0397	0.11288	0.2991	0.027	0.0902708	0.3963	0.0844	0.21297	0.1962	0.0803	0.409276	0.2258	0.0114	0.0504872	0.2952	0.0349	0.118225	0.4012	0.1182	0.294616	0.2982	0.1809	0.60664	0.3327	0.0066	0.0198377	0.4084	0.0056	0.013712	0.3516	0.0122	0.0346985	0.4135	0.0614	0.148489	0.5258	0	0	0.3169	0.0199	0.0627958	0.3	0.0158	0.0526667	0.2734	0	0
Corydalis_	Ranuculus_	0.3842	0.0423	0.110099	0.3381	0.0297	0.0878438	0.4397	0.0838	0.190584	0.2375	0.063	0.265263	0.1863	0.0057	0.0305958	0.2827	0.0292	0.10329	0.5109	0.143	0.279898	0.4305	0.1767	0.410453	0.3442	0.0133	0.0386403	0.3669	0.0084	0.0228945	0.3063	0.0121	0.0395038	0.4229	0.061	0.144242	0.1585	0	0	0.3093	0.012	0.0387973	0.315	0.0158	0.0501587	0.3529	0	0
Corydalis_	Corydalis_	0.4653	0.0432	0.0928433	0.5251	0.0511	0.0973148	0.3763	0.0991	0.263354	0.1674	0.0734	0.438471	0.3401	0.0114	0.0335196	0.358	0.0558	0.155866	0.3966	0.1769	0.446041	0.0742	0.0177	0.238544	0.432	0.0156	0.0361111	0.4084	0.0084	0.0205681	0.5398	0.0247	0.0457577	0.5572	0.1329	0.238514	0.2865	0	0	0.3524	0.0194	0.0550511	0.3937	0.0233	0.0591821	0.44	0	0
Corydalis_	Corydalis_	0.1049	0.0098	0.0934223	0.104	0.0108	0.103846	0.1603	0.0338	0.210855	0.0661	0.0461	0.697428	0.1693	0	0	0.0683	0.0054	0.079063	0.0465	0.0135	0.290323	0.1259	0.0855	0.67911	0.0899	0.0089	0.0989989	0.1607	0.0084	0.0522713	0.1164	0	0	0.0403	0.015	0.372208	0.1036	0.0308	0.297297	0.0962	0.006	0.0623701	0.0879	0.0089	0.101251	0.0178	0	0
Corydalis_	Corydalis_	0.107	0.0147	0.137383	0.1456	0.0136	0.0934066	0.1338	0.0269	0.201046	0.0662	0.0598	0.903323	0.1885	0	0	0.0922	0.0219	0.237527	0.0491	0.0171	0.348269	0.1167	0.0865	0.741217	0.1358	0.0022	0.0162003	0.1931	0.0056	0.0290005	0.0755	0	0	0.1253	0.0305	0.243416	0.05	0.0152	0.304	0.1221	0.0094	0.0769861	0.1258	0.008	0.063593	0.0546	0	0
Corydalis_	Corydalis_	0.0961	0.0106	0.110302	0.0983	0.0063	0.0640895	0.1201	0.0201	0.167361	0	0.0261	0	0.1509	0.0057	0.0377734	0.0502	0.0145	0.288845	0.0416	0.015	0.360577	0.0997	0.0869	0.871615	0.0609	0.0022	0.0361248	0.1001	0.0028	0.027972	0.1595	0	0	0.0834	0	0	0.1036	0.0152	0.146718	0.0647	0.0043	0.0664606	0.0767	0.0047	0.0612777	0	0	0
Corydalis_	Lamprocapn	0.1787	0.0196	0.109681	0.1768	0.0196	0.11086	0.2241	0.046	0.205266	0.1024	0.0701	0.68457	0.1874	0	0	0.092	0.0164	0.178261	0.1019	0.0303	0.29735	0.1244	0.1164	0.935691	0.1756	0.0111	0.0632118	0.2692	0.007	0.026003	0.1595	0.0121	0.0758621	0.1786	0.0301	0.168533	0.1613	0.0152	0.0942343	0.1576	0.0082	0.0520305	0.1318	0.0101	0.0766313	0.1782	0	0
Corydalis_	Akebia_qui	0.2218	0.0303	0.13661	0.2402	0.0265	0.110325	0.2609	0.0443	0.169797	0.1787	0.0701	0.392278	0.2471	0.0057	0.0230676	0.2125	0.0274	0.128941	0.3509	0.0892	0.254203	0.2757	0.1892	0.686253	0.1923	0.0089	0.0462819	0.2748	0.0084	0.0305677	0.1564	0.0122	0.0780051	0.2779	0.015	0.0539763	0.2239	0.0152	0.0678874	0.2019	0.0103	0.0510154	0.1872	0.0125	0.0667735	0.2009	0	0
Corydalis_	Chelidoniu	0.2135	0.0325	0.152225	0.1998	0.0191	0.0955956	0.3308	0.0462	0.139661	0.1024	0.0701	0.68457	0.207	0	0	0.1566	0.0182	0.11622	0.2254	0.0685	0.303904	0.2283	0.1417	0.620675	0.227	0.0134	0.0590308	0.3116	0.0028	0.00898588	0.1152	0.0122	0.105903	0.1734	0.015	0.0865052	0.1613	0.0152	0.0942343	0.2096	0.0069	0.0329198	0.1906	0.0107	0.0561385	0.2484	0	0
Corydalis_	Hylomecon_	0.2147	0.0339	0.157895	0.1995	0.02	0.100251	0.3464	0.0462	0.133372	0.0784	0.0701	0.894133	0.2478	0	0	0.1702	0.0182	0.106933	0.2444	0.067	0.274141	0.2219	0.1498	0.675079	0.2447	0.0134	0.0547609	0.2618	0.0028	0.0106952	0.1152	0.0122	0.105903	0.1734	0.015	0.0865052	0.1613	0.0152	0.0942343	0.2208	0.0069	0.03125	0.1881	0.0095	0.0505051	0.2243	0	0
Corydalis_	Coreanomec	0.217	0.0325	0.14977	0.1823	0.0191	0.104772	0.3162	0.0532	0.168248	0.1529	0.0701	0.45847	0.207	0	0	0.1566	0.0182	0.11622	0.255	0.0709	0.278039	0.2505	0.1489	0.594411	0.2363	0.0134	0.0567076	0.311	0.0028	0.00900322	0.1149	0.0122	0.106179	0.1734	0.015	0.0865052	0.2239	0.0152	0.0678874	0.2244	0.0069	0.0307487	0.2008	0.0113	0.0562749	0.2734	0	0
Corydalis_	Macleaya_m	0.2013	0.0321	0.159463	0.2035	0.0218	0.107125	0.2761	0.0373	0.135096	0.1272	0.0771	0.606132	0.1874	0	0	0.1371	0.02	0.145879	0.2654	0.0639	0.240769	0.2518	0.1437	0.570691	0.2097	0.0089	0.0424416	0.2863	0.0028	0.00977995	0.0746	0.0122	0.163539	0.1734	0.015	0.0865052	0.1613	0.0152	0.0942343	0.2016	0.0069	0.0342262	0.146	0.0095	0.0650685	0.1782	0	0
Corydalis_	Papaver_or	0.2746	0.0441	0.160597	0.2927	0.033	0.112743	0.3708	0.0495	0.133495	0.0778	0.0772	0.992288	0.2278	0	0	0.2331	0.02	0.0858001	0.3228	0.0747	0.231413	0.3213	0.1616	0.502957	0.2267	0.0134	0.059109	0.3953	0.0084	0.0212497	0.1149	0.0122	0.106179	0.2758	0.0305	0.110587	0.2239	0.0152	0.0678874	0.2711	0.0095	0.0350424	0.2466	0.0101	0.040957	0.2235	0	0
Corydalis_	Papaver_so	0.2671	0.0441	0.165107	0.289	0.0349	0.120761	0.4004	0.0513	0.128122	0.0784	0.0701	0.894133	0.2278	0	0	0.2348	0.0255	0.108603	0.3461	0.076	0.21959	0.3264	0.1622	0.496936	0.227	0.0156	0.0687225	0.3953	0.0084	0.0212497	0.0746	0.0122	0.163539	0.2758	0.0305	0.110587	0.2239	0.0152	0.0678874	0.2588	0.0103	0.0397991	0.2465	0.0107	0.0434077	0.2235	0	0
Corydalis_	Papaver_rh	0.2823	0.0432	0.153029	0.281	0.0349	0.124199	0.3891	0.0531	0.136469	0.0784	0.0701	0.894133	0.2486	0	0	0.2128	0.0255	0.119831	0.351	0.0801	0.228205	0.3116	0.1623	0.52086	0.2356	0.0134	0.0568761	0.4099	0.0084	0.0204928	0.1149	0.0122	0.106179	0.2758	0.0462	0.167513	0.2239	0.0152	0.0678874	0.2588	0.0095	0.0367079	0.252	0.0107	0.0424603	0.2235	0	0
Corydalis_	Meconopsis	0.2491	0.0431	0.173023	0.2573	0.0302	0.117373	0.3965	0.0408	0.1029	0.079	0.0769	0.973418	0.2699	0	0	0.2117	0.0219	0.103448	0.3473	0.0808	0.232652	0.3253	0.1607	0.494006	0.245	0.0134	0.0546939	0.3789	0.0112	0.0295593	0.0746	0.0122	0.163539	0.2222	0.0622	0.279928	0.2239	0.0152	0.0678874	0.267	0.0103	0.0385768	0.2413	0.0107	0.0443431	0.2475	0	0
Corydalis_	Nandina_do	0.2495	0.0381	0.152705	0.295	0.0246	0.0833898	0.3555	0.0623	0.175246	0.1272	0.0631	0.496069	0.2956	0.0057	0.0192828	0.2124	0.0219	0.103107	0.4135	0.1017	0.245949	0.3092	0.1856	0.600259	0.2724	0.0179	0.0657122	0.339	0.0056	0.0165192	0.1821	0.0183	0.100494	0.1747	0.0949	0.543217	0.2239	0.0152	0.0678874	0.2278	0.0121	0.0531168	0.2319	0.0113	0.0487279	0.2243	0	0
Corydalis_	Berberis_b	0.3245	0.0456	0.140524	0.3029	0.0302	0.0997029	0.375	0.0515	0.137333	0.204	0.0845	0.414216	0.2675	0	0	0.272	0.0219	0.0805147	0.351	0.1102	0.31396	0.3517	0.2032	0.577765	0.2086	0.0156	0.0747843	0.4068	0.0056	0.013766	0.1803	0.0308	0.170826	0.2256	0.0949	0.420656	0.2239	0.0152	0.0678874	0.2669	0.0086	0.0322218	0.2949	0.0116	0.0393354	0.2009	0	0
Corydalis_	Kingdonia_	0.2799	0.0467	0.166845	0.2885	0.0328	0.113692	0.367	0.0654	0.178202	0.1523	0.0772	0.506894	0.2272	0	0	0.247	0.0227	0.0919028	0.3454	0.0966	0.279676	0.3085	0.2067	0.670016	0.2373	0.0156	0.0657396	0.2511	0.0084	0.0334528	0.2026	0.0122	0.0602172	0.4684	0.0304	0.0649018	0.2892	0.0309	0.106846	0.2961	0.0155	0.0523472	0.2367	0.011	0.0464723	0.1782	0	0
Corydalis_	Glaucidium	0.3505	0.0399	0.113837	0.3415	0.0242	0.0708638	0.3372	0.0455	0.134935	0.2355	0.0631	0.267941	0.2064	0	0	0.3191	0.0264	0.0827327	0.423	0.1105	0.261229	0.3913	0.2027	0.518017	0.2937	0.0156	0.0531154	0.3938	0.0056	0.0142204	0.1574	0.0122	0.0775095	0.176	0.0458	0.260227	0.371	0	0	0.2911	0.0129	0.0443147	0.2502	0.0143	0.0571543	0.3259	0	0
Corydalis_	Stephania_	0.3304	0.0425	0.128632	0.2919	0.0232	0.0794793	0.4419	0.0645	0.145961	0.1674	0.0875	0.5227	0.2471	0.0057	0.0230676	0.256	0.0274	0.107031	0.424	0.1124	0.265094	0.2923	0.2343	0.801574	0.3532	0.0089	0.0251982	0.424	0.0028	0.00660377	0.2975	0.0122	0.0410084	0.3418	0.0458	0.133996	0.5319	0.0153	0.0287648	0.3118	0.0182	0.0583708	0.2814	0.0149	0.0529495	0.2734	0	0
Corydalis_	Ranuculus_	0.3662	0.0432	0.117968	0.3326	0.0255	0.0766687	0.3529	0.0602	0.170587	0.2069	0.0701	0.338811	0.2265	0	0	0.2907	0.0181	0.0622635	0.5038	0.1344	0.266773	0.5293	0.2155	0.407142	0.3544	0.0156	0.0440181	0.3538	0.0084	0.0237422	0.2054	0.0121	0.0589094	0.349	0.0455	0.130372	0.2218	0.0153	0.0689811	0.3169	0.0112	0.0353424	0.2916	0.0152	0.0521262	0.3529	0	0
Corydalis_	Corydalis_	0.443	0.0446	0.100677	0.546	0.0477	0.0873626	0.3476	0.0787	0.22641	0.1399	0.0806	0.576126	0.3656	0.0057	0.0155908	0.3714	0.0471	0.126817	0.3915	0.1606	0.410217	0.0935	0.0708	0.757219	0.4087	0.0178	0.0435527	0.4091	0.0056	0.0136886	0.4083	0.0247	0.0604947	0.4674	0.1163	0.248823	0.3634	0.0153	0.0421024	0.3836	0.0186	0.048488	0.371	0.0233	0.0628032	0.44	0	0
Corydalis_	Corydalis_	0.1429	0.0133	0.0930721	0.1613	0.0136	0.0843149	0.2033	0.0407	0.200197	0.129	0.0838	0.649612	0.1497	0	0	0.0928	0.0237	0.255388	0.0592	0.0186	0.314189	0.1429	0.0499	0.349195	0.1523	0.0066	0.0433355	0.238	0.014	0.0588235	0.0368	0	0	0.1722	0.0462	0.268293	0.0496	0.0153	0.308468	0.1226	0.0129	0.10522	0.1165	0.0098	0.0841202	0.0737	0	0
Corydalis_	Corydalis_	0.1267	0.0071	0.0560379	0.1039	0.0099	0.0952839	0.1601	0.0338	0.211118	0.0902	0.046	0.509978	0.1501	0.0057	0.0379747	0.0741	0.0163	0.219973	0.029	0.023	0.793103	0.122	0.0556	0.455738	0.0975	0.0067	0.0687179	0.1197	0.0056	0.0467836	0.2054	0	0	0.1289	0.0149	0.115593	0	0.0153	0	0.0932	0.0077	0.082618	0.0921	0.0089	0.0966341	0.0178	0	0
Corydalis_	Lamprocapn	0.152	0.0133	0.0875	0.1363	0.0141	0.103448	0.1461	0.0407	0.278576	0.1172	0.0662	0.564846	0.1131	0	0	0.0864	0.02	0.231481	0.0936	0.0222	0.237179	0.0506	0.0645	1.2747	0.1764	0.0111	0.0629252	0.1934	0.0112	0.0579111	0.0368	0.0121	0.328804	0.1298	0.0149	0.114792	0.1027	0.0153	0.148978	0.1126	0.0086	0.0763766	0.1109	0.0095	0.0856628	0.2009	0	0
Corydalis_	Akebia_qui	0.1866	0.0257	0.137728	0.2009	0.0214	0.106521	0.152	0.0426	0.280263	0.169	0.0662	0.391716	0.1669	0.0057	0.0341522	0.1854	0.0311	0.167745	0.3322	0.0818	0.246237	0.2313	0.1422	0.614786	0.1933	0.0089	0.0460424	0.2384	0.014	0.0587248	0.2012	0.0122	0.0606362	0.2239	0	0	0.1599	0.0153	0.0956848	0.1528	0.0094	0.0615183	0.1489	0.0116	0.0779046	0.2243	0	0
Corydalis_	Chelidoniu	0.1991	0.028	0.140633	0.1562	0.0168	0.107554	0.3137	0.0497	0.158432	0.0922	0.0662	0.718004	0.1488	0	0	0.1377	0.0218	0.158315	0.2152	0.0617	0.28671	0.1486	0.0835	0.561911	0.202	0.0133	0.0658416	0.2376	0.0084	0.0353535	0.158	0.0122	0.0772152	0.1262	0	0	0.1027	0.0153	0.148978	0.1741	0.006	0.034463	0.1436	0.0101	0.0703343	0.2734	0	0
Corydalis_	Hylomecon_	0.1935	0.0294	0.151938	0.1526	0.0177	0.11599	0.3635	0.0498	0.137001	0.0922	0.0662	0.718004	0.1863	0	0	0.151	0.0218	0.144371	0.2371	0.061	0.257275	0.1484	0.0911	0.613881	0.2105	0.0134	0.063658	0.2147	0.0084	0.0391244	0.158	0.0122	0.0772152	0.1262	0	0	0.1027	0.0153	0.148978	0.1848	0.006	0.0324675	0.146	0.0089	0.0609589	0.2484	0	0
Corydalis_	Coreanomec	0.1957	0.028	0.143076	0.1561	0.0168	0.107623	0.2831	0.0568	0.200636	0.143	0.0662	0.462937	0.1488	0	0	0.1377	0.0218	0.158315	0.2509	0.0624	0.248705	0.171	0.091	0.532164	0.211	0.0133	0.0630332	0.2144	0.0084	0.0391791	0.1574	0.0122	0.0775095	0.1262	0	0	0.1599	0.0153	0.0956848	0.1919	0.006	0.0312663	0.158	0.0107	0.0677215	0.2992	0	0
Corydalis_	Macleaya_m	0.1804	0.0257	0.142461	0.1563	0.0196	0.1254	0.2222	0.0426	0.191719	0.1172	0.0731	0.62372	0.1308	0	0	0.1185	0.0236	0.199156	0.2613	0.0571	0.218523	0.1655	0.0865	0.522659	0.1851	0.0089	0.0480821	0.2261	0.0084	0.0371517	0.1149	0.0122	0.106179	0.1262	0	0	0.1027	0.0153	0.148978	0.156	0.006	0.0384615	0.1039	0.0089	0.0856593	0.1562	0	0
Corydalis_	Papaver_or	0.2665	0.0376	0.141088	0.2543	0.0317	0.124656	0.3437	0.062	0.18039	0.0915	0.0733	0.801093	0.2064	0	0	0.2273	0.0237	0.104267	0.3109	0.0678	0.218077	0.2461	0.1167	0.474197	0.1764	0.0134	0.0759637	0.339	0.014	0.0412979	0.1574	0.0122	0.0775095	0.2222	0.0151	0.0679568	0.1599	0.0153	0.0956848	0.2291	0.0086	0.0375382	0.2012	0.0107	0.0531809	0.2475	0	0
Corydalis_	Papaver_so	0.2591	0.0376	0.145118	0.2434	0.0336	0.138044	0.3721	0.0638	0.171459	0.0922	0.0662	0.718004	0.2064	0	0	0.229	0.0292	0.127511	0.3413	0.0691	0.202461	0.2472	0.115	0.46521	0.1766	0.0156	0.0883352	0.3127	0.014	0.0447713	0.1149	0.0122	0.106179	0.2222	0.0151	0.0679568	0.1599	0.0153	0.0956848	0.2175	0.0094	0.0432184	0.1959	0.0113	0.0576825	0.2475	0	0
Corydalis_	Papaver_rh	0.2703	0.0385	0.142434	0.2359	0.0336	0.142433	0.3614	0.0656	0.181516	0.0922	0.0662	0.718004	0.2265	0	0	0.244	0.0292	0.119672	0.3309	0.0731	0.220913	0.2342	0.115	0.491033	0.1848	0.0134	0.0725108	0.3257	0.014	0.0429843	0.1574	0.0122	0.0775095	0.2222	0.0305	0.137264	0.1599	0.0153	0.0956848	0.2212	0.0094	0.0424955	0.2063	0.0113	0.0547746	0.2475	0	0
Corydalis_	Meconopsis	0.234	0.0366	0.15641	0.2281	0.0289	0.126699	0.3509	0.0532	0.15161	0.093	0.0729	0.783871	0.2471	0	0	0.2059	0.0255	0.123847	0.3424	0.0739	0.215829	0.2528	0.1166	0.461234	0.2021	0.0133	0.065809	0.311	0.0169	0.0543408	0.1149	0.0122	0.106179	0.1722	0.0462	0.268293	0.1599	0.0153	0.0956848	0.2176	0.0094	0.0431985	0.1962	0.0113	0.0575943	0.2724	0	0
Corydalis_	Nandina_do	0.2584	0.0339	0.131192	0.2563	0.0223	0.0870074	0.2803	0.0677	0.241527	0.1172	0.0593	0.505973	0.2501	0.0057	0.0227909	0.1923	0.0237	0.123245	0.3825	0.0948	0.247843	0.2594	0.1332	0.513493	0.2738	0.0156	0.0569759	0.2744	0.0112	0.0408163	0.1821	0.0183	0.100494	0.1271	0.0782	0.615264	0.1599	0.0153	0.0956848	0.1989	0.0112	0.0563097	0.1887	0.0116	0.0614732	0.2484	0	0
Corydalis_	Berberis_b	0.3158	0.041	0.129829	0.2676	0.0298	0.11136	0.3656	0.0568	0.155361	0.283	0.0804	0.284099	0.2449	0	0	0.274	0.0237	0.0864964	0.3551	0.1027	0.289214	0.309	0.152	0.491909	0.1759	0.0134	0.0761796	0.3775	0.0112	0.0296689	0.1803	0.0308	0.170826	0.1747	0.0782	0.447624	0.1599	0.0153	0.0956848	0.2175	0.0077	0.0354023	0.2509	0.0119	0.0474293	0.2243	0	0
Corydalis_	Kingdonia_	0.2698	0.0407	0.150852	0.2614	0.0286	0.109411	0.3139	0.069	0.219815	0.0919	0.0593	0.645267	0.1863	0	0	0.2643	0.0264	0.0998865	0.3195	0.0908	0.284194	0.2693	0.1436	0.533234	0.2295	0.0156	0.0679739	0.2748	0.0112	0.0407569	0.2506	0.0122	0.0486832	0.3994	0.015	0.0375563	0.2197	0.0309	0.140646	0.2371	0.0146	0.0615774	0.1957	0.0119	0.0608074	0.2009	0	0
Corydalis_	Glaucidium	0.331	0.0348	0.105136	0.3103	0.0233	0.0750886	0.2841	0.0639	0.224921	0.1697	0.0593	0.34944	0.1304	0	0	0.2884	0.0301	0.104369	0.409	0.1032	0.252323	0.3189	0.1563	0.490122	0.3051	0.0156	0.0511308	0.3246	0.0112	0.034504	0.1149	0.0122	0.106179	0.128	0.0302	0.235937	0.2921	0.0308	0.105443	0.2481	0.012	0.0483676	0.2114	0.0134	0.0633869	0.2992	0	0
Corydalis_	Stephania_	0.3134	0.036	0.114869	0.2803	0.0228	0.0813414	0.3225	0.0736	0.228217	0.1711	0.0799	0.466978	0.2457	0.0057	0.023199	0.2656	0.0311	0.117093	0.3907	0.0993	0.254159	0.2852	0.1829	0.641304	0.3446	0.0089	0.025827	0.4084	0.0084	0.0205681	0.2471	0.0122	0.0493727	0.2824	0.0302	0.106941	0.5258	0.0153	0.0290985	0.309	0.0181	0.0585761	0.2328	0.014	0.0601375	0.2992	0	0
Corydalis_	Ranuculus_	0.3526	0.0386	0.109472	0.2877	0.0232	0.0806396	0.3265	0.0656	0.200919	0.1697	0.0662	0.3901	0.2052	0	0	0.2455	0.0218	0.0887984	0.5257	0.1236	0.235115	0.4241	0.1685	0.397312	0.3564	0.0156	0.043771	0.2815	0.0126	0.0447602	0.2542	0.0121	0.0476003	0.2881	0.03	0.104131	0.1585	0.0153	0.09653	0.2685	0.012	0.0446927	0.2492	0.0134	0.0537721	0.3817	0	0
Corydalis_	Corydalis_	0.4374	0.039	0.0891632	0.5504	0.0435	0.0790334	0.3134	0.0713	0.227505	0.143	0.0731	0.511189	0.3155	0.0057	0.0180666	0.3926	0.0508	0.129394	0.3875	0.1595	0.411613	0.1207	0.04	0.3314	0.4226	0.0178	0.0421202	0.4084	0.0084	0.0205681	0.4083	0.0247	0.0604947	0.4191	0.0937	0.223574	0.2865	0.0153	0.0534031	0.3739	0.0181	0.0484087	0.3492	0.0232	0.0664376	0.4721	0	0
Corydalis_	Corydalis_	0.1305	0.0151	0.115709	0.1309	0.0122	0.0932009	0.1747	0.0201	0.115054	0.0903	0.0596	0.660022	0.1501	0.0057	0.0379747	0.1106	0.0293	0.264919	0.0491	0.0186	0.378819	0.1378	0.0542	0.393324	0.144	0	0	0.1714	0.0084	0.0490082	0.1595	0	0	0.2239	0.0304	0.135775	0.0496	0	0	0.1126	0.0103	0.0914742	0.1301	0.0068	0.0522675	0.0546	0	0
Corydalis_	Lamprocapn	0.2105	0.0232	0.110214	0.2325	0.0224	0.0963441	0.1955	0.0601	0.307417	0.1302	0.1051	0.80722	0.1674	0	0	0.1236	0.0312	0.252427	0.1296	0.0347	0.267747	0.1306	0.0808	0.618683	0.2199	0.0089	0.0404729	0.3732	0.0126	0.0337621	0.0755	0.0121	0.160265	0.2256	0.0619	0.274379	0.1027	0	0	0.1793	0.0168	0.0936977	0.1697	0.0121	0.0713023	0.2009	0	0
Corydalis_	Akebia_qui	0.2607	0.0354	0.135788	0.2883	0.0304	0.105446	0.2618	0.0692	0.264324	0.2556	0.1089	0.426056	0.2252	0.0057	0.0253108	0.2354	0.0386	0.163976	0.3593	0.0937	0.260785	0.3077	0.1554	0.505037	0.2655	0.0089	0.0335217	0.2744	0.014	0.0510204	0.1564	0.0122	0.0780051	0.4562	0.0464	0.10171	0.1599	0	0	0.2063	0.0173	0.0838585	0.2108	0.0149	0.0706831	0.2009	0	0
Corydalis_	Chelidoniu	0.2697	0.038	0.140897	0.2529	0.023	0.090945	0.2667	0.0712	0.266967	0.1174	0.1088	0.926746	0.2058	0	0	0.1916	0.033	0.172234	0.2617	0.0693	0.264807	0.2169	0.1049	0.483633	0.2751	0.0111	0.040349	0.324	0.0084	0.0259259	0.1152	0.0122	0.105903	0.3282	0.0464	0.141377	0.1027	0	0	0.2407	0.0138	0.0573328	0.2211	0.0127	0.0574401	0.2484	0	0
Corydalis_	Hylomecon_	0.2652	0.039	0.147059	0.2525	0.0239	0.0946535	0.2813	0.0713	0.253466	0.1048	0.1051	1.00286	0.2464	0	0	0.2058	0.033	0.16035	0.2745	0.0725	0.264117	0.2226	0.1126	0.50584	0.3138	0.0111	0.0353728	0.2734	0.0084	0.0307242	0.1152	0.0122	0.105903	0.3282	0.0464	0.141377	0.1027	0	0	0.2525	0.0138	0.0546535	0.2131	0.0116	0.0544345	0.2243	0	0
Corydalis_	Coreanomec	0.2583	0.038	0.147116	0.2452	0.023	0.093801	0.2685	0.0784	0.291993	0.1701	0.1088	0.639624	0.2058	0	0	0.1916	0.033	0.172234	0.2891	0.074	0.255967	0.2415	0.1079	0.446791	0.2852	0.0111	0.0389201	0.3234	0.0084	0.025974	0.1149	0.0122	0.106179	0.3282	0.0464	0.141377	0.1599	0	0	0.2562	0.0138	0.0538642	0.2316	0.0133	0.0574266	0.2734	0	0
Corydalis_	Macleaya_m	0.2491	0.0357	0.143316	0.2607	0.0257	0.0985807	0.2458	0.062	0.252238	0.1433	0.1161	0.810188	0.1488	0	0	0.1711	0.0348	0.20339	0.3001	0.0686	0.22859	0.2295	0.1063	0.463181	0.2752	0.0066	0.0239826	0.3372	0.0084	0.024911	0.0746	0.0122	0.163539	0.3282	0.0464	0.141377	0.1027	0	0	0.2285	0.012	0.0525164	0.1746	0.0116	0.0664376	0.1782	0	0
Corydalis_	Papaver_or	0.3312	0.0461	0.139191	0.3482	0.0361	0.103676	0.3366	0.0746	0.221628	0.1422	0.1164	0.818565	0.3126	0	0	0.272	0.0349	0.128309	0.3564	0.0786	0.220539	0.2945	0.1317	0.447199	0.2653	0.0111	0.0418394	0.4091	0.014	0.0342215	0.1149	0.0122	0.106179	0.3256	0.0627	0.192568	0.1599	0	0	0.2967	0.0164	0.0552747	0.2695	0.0124	0.0460111	0.2235	0	0
Corydalis_	Papaver_so	0.3273	0.0461	0.140849	0.3443	0.0379	0.110078	0.3648	0.0764	0.20943	0.1433	0.1088	0.759246	0.3126	0	0	0.2741	0.0405	0.147756	0.361	0.0807	0.223546	0.3027	0.1315	0.434424	0.2656	0.0133	0.0500753	0.4091	0.014	0.0342215	0.0746	0.0122	0.163539	0.3256	0.0627	0.192568	0.1599	0	0	0.284	0.0173	0.0609155	0.2694	0.013	0.0482554	0.2235	0	0
Corydalis_	Papaver_rh	0.3438	0.0451	0.131181	0.3274	0.038	0.116066	0.3542	0.0783	0.221062	0.1433	0.1088	0.759246	0.3358	0	0	0.2741	0.0405	0.147756	0.366	0.0848	0.231694	0.2886	0.1316	0.455994	0.2747	0.0111	0.0404077	0.424	0.014	0.0330189	0.1149	0.0122	0.106179	0.3256	0.0792	0.243243	0.1599	0	0	0.2799	0.0173	0.0618078	0.2751	0.013	0.0472555	0.2235	0	0
Corydalis_	Meconopsis	0.3079	0.0469	0.152322	0.3185	0.0333	0.104553	0.3795	0.0656	0.172859	0.1444	0.1159	0.802632	0.3597	0	0	0.2495	0.0368	0.147495	0.3781	0.0856	0.226395	0.3085	0.1332	0.431767	0.2945	0.0111	0.037691	0.3924	0.0169	0.0430683	0.0746	0.0122	0.163539	0.3863	0.0961	0.24877	0.1599	0	0	0.2924	0.0173	0.0591655	0.2641	0.013	0.0492238	0.2475	0	0
Corydalis_	Nandina_do	0.2967	0.0445	0.149983	0.3341	0.0304	0.0909907	0.3224	0.0805	0.24969	0.1433	0.1015	0.708304	0.3165	0.0057	0.0180095	0.2278	0.0367	0.161106	0.4281	0.1068	0.249474	0.2977	0.1446	0.485724	0.2941	0.0201	0.0683441	0.4084	0.0112	0.0274241	0.1376	0.0183	0.132994	0.3308	0.1304	0.394196	0.1599	0	0	0.2637	0.019	0.0720516	0.2626	0.0131	0.0498858	0.2243	0	0
Corydalis_	Berberis_b	0.3796	0.0507	0.133562	0.3531	0.0336	0.0951572	0.3763	0.0767	0.203827	0.238	0.1129	0.47437	0.3097	0	0	0.3051	0.033	0.108161	0.3832	0.1165	0.304019	0.3641	0.1605	0.440813	0.246	0.0156	0.0634146	0.499	0.0112	0.0224449	0.1363	0.0308	0.225972	0.2737	0.1304	0.476434	0.1599	0	0	0.3007	0.0155	0.0515464	0.3224	0.0134	0.0415633	0.2734	0	0
Corydalis_	Kingdonia_	0.3613	0.0499	0.138112	0.3464	0.0363	0.104792	0.3154	0.0909	0.288205	0.2258	0.1163	0.515058	0.2464	0	0	0.3075	0.0386	0.125528	0.3654	0.1053	0.288177	0.307	0.1621	0.528013	0.2578	0.0178	0.0690458	0.2998	0.0112	0.0373582	0.3019	0.0122	0.0404107	0.3895	0.0625	0.160462	0.2197	0.0153	0.0696404	0.295	0.0212	0.0718644	0.2593	0.0127	0.048978	0.1782	0	0
Corydalis_	Glaucidium	0.3565	0.0445	0.124825	0.3896	0.0304	0.0780287	0.3017	0.071	0.235333	0.2567	0.1015	0.395403	0.1858	0	0	0.3289	0.0452	0.137428	0.4394	0.1154	0.262631	0.3644	0.1672	0.458836	0.3369	0.0155	0.0460077	0.3931	0.0112	0.0284915	0.0746	0.0122	0.163539	0.3335	0.0786	0.235682	0.2921	0.0152	0.052037	0.3175	0.0199	0.0626772	0.2789	0.0173	0.0620294	0.3259	0	0
Corydalis_	Stephania_	0.3816	0.042	0.110063	0.3348	0.0299	0.089307	0.3588	0.0919	0.256132	0.2139	0.1049	0.490416	0.2252	0.0057	0.0253108	0.2963	0.0425	0.143436	0.4163	0.1171	0.281288	0.3422	0.189	0.552309	0.3566	0.0089	0.0249579	0.4695	0.0084	0.0178914	0.1998	0.0122	0.0610611	0.2758	0.0786	0.284989	0.5258	0	0	0.3568	0.0208	0.058296	0.3265	0.0167	0.0511485	0.2734	0	0
Corydalis_	Ranuculus_	0.4109	0.0492	0.119737	0.3692	0.0313	0.0847779	0.3453	0.0875	0.253403	0.2121	0.1051	0.495521	0.2252	0	0	0.3041	0.0376	0.123644	0.5123	0.1429	0.278938	0.5126	0.1762	0.343738	0.3473	0.0155	0.04463	0.3953	0.0112	0.0283329	0.2054	0.0121	0.0589094	0.5523	0.0781	0.141409	0.1585	0	0	0.3311	0.0181	0.0546663	0.3205	0.0167	0.0521061	0.3529	0	0
Corydalis_	Corydalis_	0.5161	0.0483	0.0935865	0.5753	0.05	0.0869112	0.3576	0.1029	0.287752	0.2121	0.1051	0.495521	0.3155	0.0057	0.0180666	0.3684	0.0634	0.172096	0.3828	0.1729	0.451672	0.1178	0.0393	0.333616	0.4851	0.0178	0.0366935	0.4615	0.0126	0.0273023	0.4712	0.0247	0.0524194	0.5306	0.1526	0.287599	0.2865	0	0	0.3969	0.0234	0.0589569	0.4317	0.0259	0.0599954	0.44	0	0
Corydalis_	Lamprocapn	0.2029	0.0169	0.0832923	0.1836	0.0186	0.101307	0.286	0.0531	0.185664	0.1282	0.0699	0.545242	0.1311	0.0057	0.0434783	0.1135	0.0266	0.234361	0.1018	0.0377	0.370334	0.1128	0.0815	0.722518	0.1927	0.0089	0.0461858	0.2218	0.0098	0.0441839	0.2542	0.0121	0.0476003	0.2892	0.03	0.103734	0.1027	0	0	0.1546	0.0116	0.0750323	0.1433	0.0113	0.0788555	0.1782	0	0
Corydalis_	Akebia_qui	0.2476	0.0293	0.118336	0.2476	0.0228	0.092084	0.2764	0.0621	0.224674	0.2078	0.07	0.336862	0.1863	0.0114	0.0611916	0.1978	0.0368	0.186047	0.3593	0.0985	0.274144	0.2803	0.1508	0.537995	0.1844	0.0067	0.0363341	0.2507	0.0112	0.0446749	0.2488	0.0122	0.0490354	0.4029	0.015	0.0372301	0.1599	0	0	0.1989	0.012	0.0603318	0.1929	0.0134	0.069466	0.2009	0	0
Corydalis_	Chelidoniu	0.2464	0.0316	0.128247	0.1927	0.0182	0.0944473	0.3652	0.0641	0.17552	0.1282	0.0699	0.545242	0.1678	0.0057	0.033969	0.1563	0.0274	0.175304	0.2338	0.0727	0.31095	0.2029	0.1055	0.519961	0.2188	0.0111	0.0507313	0.2618	0.0056	0.0213904	0.2033	0.0122	0.0600098	0.2801	0.015	0.0535523	0.1027	0	0	0.214	0.0086	0.0401869	0.2003	0.0119	0.0594109	0.2484	0	0
Corydalis_	Hylomecon_	0.2439	0.033	0.135301	0.1924	0.0191	0.0992723	0.3813	0.0641	0.168109	0.1032	0.0699	0.677326	0.2064	0.0057	0.0276163	0.1698	0.0274	0.161366	0.2563	0.0751	0.293016	0.2027	0.1117	0.551061	0.2274	0.0111	0.0488127	0.238	0.0056	0.0235294	0.2033	0.0122	0.0600098	0.2801	0.015	0.0535523	0.1027	0	0	0.2253	0.0086	0.0381713	0.2002	0.0107	0.0534466	0.2243	0	0
Corydalis_	Coreanomec	0.2464	0.0316	0.128247	0.1754	0.0182	0.103763	0.3327	0.0712	0.214007	0.1809	0.0699	0.386401	0.1678	0.0057	0.033969	0.1563	0.0274	0.175304	0.2705	0.0735	0.271719	0.2272	0.1116	0.491197	0.2192	0.0111	0.0506387	0.2613	0.0056	0.0214313	0.1574	0.0122	0.0775095	0.2801	0.015	0.0535523	0.1599	0	0	0.2289	0.0086	0.037571	0.2079	0.0125	0.0601251	0.2734	0	0
Corydalis_	Macleaya_m	0.2373	0.0275	0.115887	0.1964	0.0209	0.106415	0.3082	0.0549	0.178131	0.1541	0.0769	0.499027	0.1869	0.0057	0.0304976	0.1368	0.0293	0.214181	0.2812	0.0711	0.252845	0.2213	0.107	0.483507	0.2016	0.0066	0.0327381	0.2265	0.0056	0.0247241	0.1574	0.0122	0.0775095	0.2801	0.015	0.0535523	0.1027	0	0	0.2059	0.0086	0.0417678	0.1504	0.0107	0.0711436	0.1782	0	0
Corydalis_	Papaver_or	0.3024	0.0413	0.136574	0.2925	0.0331	0.113162	0.4074	0.0602	0.147766	0.1024	0.0771	0.75293	0.2272	0.0057	0.025088	0.2475	0.0293	0.118384	0.3223	0.0825	0.255973	0.3095	0.1331	0.430048	0.2185	0.0111	0.0508009	0.3669	0.0112	0.030526	0.2026	0.0122	0.0602172	0.3994	0.0304	0.0761142	0.1599	0	0	0.27	0.0116	0.042963	0.254	0.0113	0.0444882	0.2235	0	0
Corydalis_	Papaver_so	0.2947	0.0413	0.140143	0.2889	0.0349	0.120803	0.4386	0.062	0.141359	0.1032	0.0699	0.677326	0.2272	0.0057	0.025088	0.2494	0.0349	0.139936	0.3532	0.0839	0.237542	0.318	0.1345	0.422956	0.2188	0.0134	0.0612431	0.3396	0.0112	0.03298	0.1574	0.0122	0.0775095	0.3994	0.0304	0.0761142	0.1599	0	0	0.2577	0.0125	0.048506	0.2484	0.0119	0.0479066	0.2235	0	0
Corydalis_	Papaver_rh	0.3105	0.0422	0.13591	0.273	0.0349	0.127839	0.4266	0.0638	0.149555	0.1032	0.0699	0.677326	0.2478	0.0057	0.0230024	0.227	0.0349	0.153744	0.3582	0.088	0.245673	0.3035	0.133	0.438221	0.2185	0.0111	0.0508009	0.3531	0.0112	0.0317191	0.2026	0.0122	0.0602172	0.3994	0.0461	0.115423	0.1599	0	0	0.2538	0.0125	0.0492514	0.2595	0.0119	0.0458574	0.2235	0	0
Corydalis_	Meconopsis	0.2877	0.0403	0.140076	0.2648	0.0303	0.114426	0.4149	0.0514	0.123885	0.104	0.0767	0.7375	0.2691	0.0057	0.0211817	0.2258	0.0312	0.138175	0.3468	0.0887	0.255767	0.3169	0.1347	0.425055	0.2366	0.0111	0.0469146	0.3246	0.014	0.04313	0.1574	0.0122	0.0775095	0.3362	0.0621	0.184711	0.1599	0	0	0.2658	0.0125	0.0470278	0.2488	0.0119	0.0478296	0.2475	0	0
Corydalis_	Nandina_do	0.2899	0.0376	0.1297	0.2989	0.0255	0.0853128	0.3728	0.0806	0.216202	0.1541	0.063	0.408825	0.2299	0.0114	0.0495868	0.2192	0.0293	0.133668	0.4253	0.1123	0.264049	0.2891	0.1485	0.513663	0.2825	0.0156	0.0552212	0.3257	0.0084	0.0257906	0.2798	0.0183	0.0654039	0.2824	0.0946	0.334986	0.1599	0	0	0.2247	0.0138	0.0614152	0.2298	0.0122	0.0530896	0.2243	0	0
Corydalis_	Berberis_b	0.3588	0.0447	0.124582	0.2788	0.0302	0.108321	0.4305	0.0695	0.16144	0.2341	0.0843	0.360103	0.2252	0.0057	0.0253108	0.2714	0.0293	0.107959	0.3518	0.1133	0.322058	0.3459	0.1632	0.471813	0.2091	0.0134	0.0640842	0.4366	0.0084	0.0192396	0.2768	0.0308	0.111272	0.3418	0.0946	0.27677	0.1599	0	0	0.2718	0.0103	0.0378955	0.2866	0.0125	0.0436148	0.2009	0	0
Corydalis_	Kingdonia_	0.3141	0.0443	0.141038	0.3044	0.03	0.0985545	0.3575	0.0818	0.228811	0.1801	0.077	0.42754	0.2064	0.0057	0.0276163	0.2541	0.0321	0.126328	0.3487	0.1007	0.288787	0.2895	0.1633	0.564076	0.2289	0.0133	0.058104	0.2631	0.0084	0.031927	0.3019	0.0122	0.0404107	0.5497	0.0303	0.055121	0.2197	0.0153	0.0696404	0.2887	0.0173	0.0599238	0.2345	0.0113	0.0481876	0.1782	0	0
Corydalis_	Glaucidium	0.3838	0.0385	0.100313	0.3265	0.0255	0.0781011	0.3965	0.0621	0.15662	0.2675	0.063	0.235514	0.1488	0.0057	0.0383065	0.3101	0.0396	0.127701	0.4351	0.1179	0.270972	0.3479	0.1712	0.492095	0.2945	0.0133	0.0451613	0.3121	0.0084	0.0269145	0.2506	0.0122	0.0486832	0.2846	0.0457	0.160576	0.2921	0.0152	0.052037	0.3005	0.0147	0.0489185	0.2535	0.0152	0.0599606	0.3259	0	0
Corydalis_	Stephania_	0.3693	0.0397	0.107501	0.2997	0.0242	0.0807474	0.4218	0.0827	0.196064	0.1962	0.0873	0.444954	0.2058	0.0114	0.0553936	0.2631	0.0368	0.139871	0.4023	0.1182	0.293811	0.3092	0.1871	0.60511	0.3334	0.0089	0.0266947	0.3803	0.0056	0.0147252	0.3516	0.0122	0.0346985	0.4099	0.0616	0.150281	0.5258	0	0	0.3301	0.019	0.0575583	0.2819	0.0158	0.0560482	0.2734	0	0
Corydalis_	Ranuculus_	0.3935	0.0423	0.107497	0.3282	0.0264	0.0804388	0.3887	0.0784	0.201698	0.2375	0.0699	0.294316	0.1863	0.0057	0.0305958	0.282	0.0311	0.110284	0.5219	0.1395	0.267293	0.454	0.181	0.398678	0.3243	0.0133	0.0410114	0.3335	0.0098	0.0293853	0.3063	0.0121	0.0395038	0.4928	0.0454	0.0921266	0.1585	0	0	0.3181	0.0129	0.0405533	0.2994	0.0158	0.0527722	0.3529	0	0
Corydalis_	Corydalis_	0.4884	0.0436	0.0892711	0.529	0.0458	0.0865784	0.3559	0.0879	0.246979	0.1674	0.0804	0.480287	0.3165	0.0114	0.036019	0.375	0.0577	0.153867	0.3908	0.1765	0.451638	0.0702	0.0163	0.232194	0.4214	0.0156	0.0370195	0.4391	0.0084	0.01913	0.5398	0.0247	0.0457577	0.5517	0.116	0.210259	0.2865	0	0	0.3572	0.0212	0.0593505	0.3965	0.0244	0.0615385	0.44	0	0
Lamprocapn	Akebia_qui	0.2243	0.0223	0.0994204	0.1971	0.0187	0.0948757	0.1583	0.0373	0.235629	0.2277	0.0257	0.112868	0.0784	0.0057	0.0727041	0.1913	0.0182	0.0951385	0.3525	0.0794	0.225248	0.1799	0.124	0.689272	0.1935	0.0111	0.0573643	0.2511	0.0084	0.0334528	0.2012	0.0246	0.122266	0.2824	0.015	0.0531161	0.1599	0	0	0.1559	0.0077	0.0493906	0.1641	0.0098	0.0597197	0.1791	0	0
Lamprocapn	Chelidoniu	0.2267	0.0246	0.108513	0.1709	0.0173	0.101229	0.2725	0.034	0.124771	0.1444	0.0257	0.177978	0.0954	0	0	0.1435	0.009	0.0627178	0.2421	0.0586	0.242049	0.0972	0.0623	0.640947	0.1979	0.0122	0.0616473	0.2041	0.0028	0.0137188	0.158	0.0245	0.155063	0.176	0.015	0.0852273	0.1027	0	0	0.1737	0.0051	0.029361	0.1661	0.0071	0.0427453	0.2497	0	0
Lamprocapn	Hylomecon_	0.2136	0.0278	0.13015	0.174	0.0182	0.104598	0.3195	0.034	0.106416	0.1184	0.0257	0.217061	0.1301	0	0	0.1435	0.009	0.0627178	0.2682	0.0601	0.224087	0.1047	0.0645	0.616046	0.2418	0.0122	0.0504549	0.2154	0.0028	0.0129991	0.158	0.0245	0.155063	0.176	0.015	0.0852273	0.1027	0	0	0.1844	0.0051	0.0276573	0.1587	0.0071	0.0447385	0.2748	0	0
Lamprocapn	Coreanomec	0.2019	0.0246	0.121842	0.1641	0.0173	0.105424	0.2743	0.0409	0.149107	0.1995	0.0257	0.128822	0.0954	0	0	0.1568	0.009	0.057398	0.2654	0.0593	0.223436	0.1231	0.0667	0.541836	0.2069	0.0122	0.0589657	0.1927	0.0028	0.0145304	0.1574	0.0245	0.155654	0.176	0.015	0.0852273	0.1599	0	0	0.1806	0.0051	0.0282392	0.1785	0.0077	0.0431373	0.2748	0	0
Lamprocapn	Macleaya_m	0.2002	0.0223	0.111389	0.1711	0.0164	0.0958504	0.1926	0.0322	0.167186	0.1715	0.0323	0.188338	0.1125	0	0	0.1242	0.0108	0.0869565	0.2488	0.054	0.217042	0.1232	0.0608	0.493506	0.2242	0.0122	0.0544157	0.1821	0.0028	0.0153762	0.1149	0.0245	0.213229	0.2273	0.015	0.0659921	0.1027	0	0	0.1539	0.0047	0.0305393	0.1181	0.0059	0.0499577	0.2019	0	0
Lamprocapn	Papaver_or	0.2968	0.0342	0.115229	0.2974	0.0296	0.0995293	0.3781	0.0514	0.135943	0.1433	0.0323	0.225401	0.1858	0	0	0.2187	0.0145	0.0663009	0.3195	0.0677	0.211894	0.2006	0.0985	0.491027	0.2106	0.0156	0.0740741	0.2515	0.0084	0.0333996	0.1574	0.0245	0.155654	0.1747	0.0303	0.17344	0.1599	0	0	0.2248	0.0086	0.0382562	0.2284	0.0089	0.0389667	0.2488	0	0
Lamprocapn	Papaver_so	0.293	0.0342	0.116724	0.2977	0.0315	0.105811	0.3985	0.0549	0.137767	0.1444	0.0257	0.177978	0.1858	0	0	0.2203	0.0163	0.07399	0.3465	0.0698	0.201443	0.2044	0.0961	0.470157	0.2109	0.0178	0.0844002	0.2515	0.0084	0.0333996	0.1149	0.0245	0.213229	0.1747	0.0303	0.17344	0.1599	0	0	0.2208	0.0077	0.0348732	0.2256	0.0095	0.0421099	0.2488	0	0
Lamprocapn	Papaver_rh	0.3048	0.0351	0.115157	0.2818	0.0315	0.111781	0.3965	0.0549	0.138462	0.1444	0.0257	0.177978	0.2052	0	0	0.2351	0.0163	0.0693322	0.3514	0.0738	0.210017	0.1923	0.0946	0.49194	0.2193	0.0156	0.0711354	0.2396	0.0084	0.0350584	0.1574	0.0245	0.155654	0.1747	0.0459	0.262736	0.1599	0	0	0.2245	0.0077	0.0342984	0.2337	0.0095	0.0406504	0.2488	0	0
Lamprocapn	Meconopsis	0.263	0.0332	0.126236	0.2735	0.0287	0.104936	0.404	0.0426	0.105446	0.1456	0.0322	0.221154	0.2252	0	0	0.1977	0.0127	0.0642387	0.3175	0.0746	0.234961	0.2038	0.0977	0.479392	0.2376	0.0156	0.0656566	0.3251	0.0112	0.0344509	0.1149	0.0245	0.213229	0.2256	0.0619	0.274379	0.1599	0	0	0.2209	0.0077	0.0348574	0.2327	0.0098	0.0421143	0.2012	0	0
Lamprocapn	Nandina_do	0.2844	0.0324	0.113924	0.2465	0.02	0.0811359	0.2189	0.0534	0.243947	0.1715	0.0192	0.111953	0.1879	0.0057	0.0303353	0.2126	0.0127	0.0597366	0.4084	0.0931	0.227963	0.1878	0.1014	0.539936	0.2648	0.0178	0.0672205	0.3004	0.0056	0.0186418	0.1821	0.0307	0.168589	0.1773	0.0944	0.532431	0.1599	0	0	0.2095	0.0077	0.0367542	0.1873	0.0085	0.0453817	0.2748	0	0
Lamprocapn	Berberis_b	0.2977	0.0379	0.127309	0.2768	0.0274	0.0989884	0.3297	0.0462	0.140127	0.3184	0.039	0.122487	0.1472	0	0	0.3292	0.0127	0.0385784	0.3802	0.0978	0.257233	0.2337	0.1285	0.54985	0.2013	0.0134	0.0665673	0.4224	0.0056	0.0132576	0.1803	0.0434	0.24071	0.1289	0.0944	0.732351	0.1599	0	0	0.2246	0.006	0.0267142	0.2532	0.0086	0.0339652	0.2748	0	0
Lamprocapn	Kingdonia_	0.2977	0.0379	0.127309	0.268	0.0269	0.100373	0.3299	0.0583	0.17672	0.1987	0.0323	0.162557	0.0954	0	0	0.2511	0.0145	0.0577459	0.3599	0.0905	0.251459	0.232	0.1352	0.582759	0.2298	0.0201	0.0874674	0.2515	0.0056	0.0222664	0.2506	0.0245	0.0977654	0.3418	0.0302	0.0883558	0.2865	0.0153	0.0534031	0.2327	0.0129	0.0554362	0.22	0.0089	0.0404545	0.2254	0	0
Lamprocapn	Glaucidium	0.36	0.0314	0.0872222	0.3242	0.02	0.0616903	0.2518	0.0496	0.196982	0.2905	0.0192	0.0660929	0.0784	0	0	0.2708	0.0172	0.0635155	0.4493	0.1007	0.224126	0.257	0.1338	0.520623	0.286	0.0178	0.0622378	0.3257	0.0056	0.0171937	0.1149	0.0245	0.213229	0.2869	0.0456	0.15894	0.2921	0.0152	0.052037	0.2634	0.0103	0.039104	0.224	0.0113	0.0504464	0.4148	0	0
Lamprocapn	Stephania_	0.3347	0.036	0.107559	0.2837	0.021	0.0740219	0.2416	0.0591	0.244619	0.1869	0.0488	0.261102	0.2041	0.0057	0.0279275	0.2487	0.0182	0.0731805	0.4389	0.0936	0.21326	0.2594	0.1607	0.619507	0.3556	0.0111	0.0312148	0.381	0.0028	0.00734908	0.2471	0.0246	0.0995548	0.2308	0.0456	0.197574	0.3561	0	0	0.2957	0.0164	0.0554616	0.257	0.0107	0.0416342	0.3008	0	0
Lamprocapn	Ranuculus_	0.4053	0.0334	0.0824081	0.3093	0.0228	0.0737148	0.2526	0.0496	0.196358	0.1995	0.0257	0.128822	0.1122	0	0	0.2517	0.0126	0.0500596	0.506	0.1257	0.248419	0.3609	0.1436	0.397894	0.3359	0.0178	0.052992	0.3143	0.0056	0.0178174	0.2542	0.0244	0.0959874	0.355	0.061	0.171831	0.1585	0	0	0.2841	0.0103	0.0362548	0.2655	0.0101	0.0380414	0.4139	0	0
Lamprocapn	Corydalis_	0.4611	0.0375	0.0813273	0.5484	0.0417	0.0760394	0.3635	0.0787	0.216506	0.2436	0.0356	0.146141	0.2691	0.0057	0.0211817	0.3993	0.0376	0.0941648	0.3825	0.1608	0.420392	0.1065	0.0683	0.641315	0.4589	0.0201	0.0438004	0.3953	0.0084	0.0212497	0.4083	0.0373	0.0913544	0.5023	0.11	0.218993	0.2865	0	0	0.3591	0.0164	0.0456697	0.3469	0.0203	0.0585183	0.475	0	0
Akebia_qui	Chelidoniu	0.1631	0.016	0.0980993	0.1484	0.0118	0.0795148	0.2633	0.0288	0.109381	0.1179	0.0128	0.108567	0.1122	0.0057	0.0508021	0.1184	0.0163	0.137669	0.2648	0.0494	0.186556	0.1839	0.0967	0.525829	0.1853	0.0044	0.0237453	0.1296	0.0028	0.0216049	0.1131	0	0	0.0806	0	0	0.0496	0	0	0.1219	0.0051	0.0418376	0.1315	0.0053	0.0403042	0.1791	0	0
Akebia_qui	Hylomecon_	0.1561	0.0196	0.125561	0.1417	0.0109	0.0769231	0.3095	0.0288	0.0930533	0.1439	0.0128	0.0889507	0.1476	0.0057	0.0386179	0.1248	0.0163	0.130609	0.2436	0.0509	0.208949	0.1779	0.0952	0.535132	0.2109	0.0044	0.020863	0.1296	0.0028	0.0216049	0.1131	0	0	0.0806	0	0	0.0496	0	0	0.1319	0.0051	0.0386657	0.1433	0.0053	0.0369853	0.2019	0	0
Akebia_qui	Coreanomec	0.1565	0.016	0.102236	0.1386	0.0118	0.0851371	0.265	0.0357	0.134717	0.1708	0.0128	0.0749415	0.1122	0.0057	0.0508021	0.1313	0.0163	0.124143	0.2927	0.0569	0.194397	0.1957	0.1027	0.524783	0.2027	0.0044	0.021707	0.1294	0.0028	0.0216383	0.1127	0	0	0.0806	0	0	0.1027	0	0	0.1318	0.0051	0.038695	0.1529	0.0059	0.0385873	0.2019	0	0
Akebia_qui	Macleaya_m	0.1517	0.0138	0.090969	0.1355	0.0109	0.0804428	0.1572	0.0202	0.128499	0.1439	0.0192	0.133426	0.1297	0.0057	0.0439476	0.1059	0.0181	0.170916	0.2683	0.0471	0.17555	0.1968	0.0918	0.466463	0.1854	0	0	0.1397	0.0028	0.0200429	0.0732	0	0	0.1244	0	0	0.0496	0	0	0.1021	0.0051	0.049951	0.0947	0.0053	0.0559662	0.0942	0	0
Akebia_qui	Papaver_or	0.2438	0.0259	0.106235	0.2265	0.024	0.10596	0.2746	0.0374	0.136198	0.1427	0.0193	0.135249	0.1664	0.0057	0.0342548	0.1986	0.0182	0.0916415	0.3512	0.0695	0.197893	0.2914	0.1388	0.476321	0.1685	0.0044	0.0261128	0.2511	0	0	0.1127	0	0	0.2189	0.0152	0.0694381	0.1027	0	0	0.1802	0.0095	0.0527192	0.2164	0.0059	0.0272643	0.2246	0	0
Akebia_qui	Papaver_so	0.2366	0.0259	0.109467	0.234	0.0249	0.10641	0.2758	0.0408	0.147933	0.1439	0.0128	0.0889507	0.1664	0.0057	0.0342548	0.1929	0.0199	0.103162	0.3526	0.0691	0.195973	0.286	0.1387	0.484965	0.1687	0.0066	0.0391227	0.2511	0	0	0.0732	0	0	0.2189	0.0152	0.0694381	0.1027	0	0	0.1764	0.0086	0.0487528	0.2033	0.0065	0.0319725	0.2246	0	0
Akebia_qui	Papaver_rh	0.2512	0.0269	0.107086	0.2158	0.0258	0.119555	0.2905	0.0409	0.140792	0.1439	0.0128	0.0889507	0.1853	0.0057	0.0307609	0.2218	0.0199	0.0897205	0.3421	0.0716	0.209296	0.2855	0.1371	0.48021	0.1767	0.0044	0.024901	0.2392	0	0	0.1127	0	0	0.2189	0.0306	0.13979	0.1027	0	0	0.1729	0.0086	0.0497397	0.2163	0.0065	0.0300509	0.2246	0	0
Akebia_qui	Meconopsis	0.2192	0.025	0.114051	0.2298	0.0249	0.108355	0.322	0.0305	0.0947205	0.145	0.0192	0.132414	0.2047	0.0057	0.0278456	0.1849	0.0163	0.0881558	0.3283	0.0729	0.222053	0.3123	0.1469	0.470381	0.1771	0.0044	0.0248447	0.2498	0.0028	0.011209	0.0732	0	0	0.1697	0.0464	0.273424	0.1027	0	0	0.1765	0.0086	0.0487252	0.2087	0.0065	0.0311452	0.1785	0	0
Akebia_qui	Nandina_do	0.1515	0.0228	0.150495	0.1524	0.009	0.0590551	0.225	0.0306	0.136	0.1439	0.0063	0.0437804	0.1683	0.0114	0.0677362	0.1579	0.02	0.126662	0.29	0.0662	0.228276	0.2146	0.0931	0.43383	0.1937	0.0089	0.0459473	0.2272	0.0056	0.0246479	0.1564	0.0122	0.0780051	0.0812	0.0786	0.96798	0	0	0	0.1316	0.0086	0.0653495	0.1429	0.0035	0.0244927	0.1791	0	0
Akebia_qui	Berberis_b	0.1926	0.0255	0.132399	0.1897	0.0163	0.0859251	0.3031	0.0202	0.0666447	0.3336	0.0291	0.0872302	0.129	0.0057	0.044186	0.2664	0.02	0.0750751	0.3194	0.076	0.237946	0.3047	0.1038	0.340663	0.168	0.0066	0.0392857	0.2376	0.0056	0.023569	0.1992	0.0122	0.061245	0.1253	0.0786	0.627294	0	0	0	0.1589	0.0051	0.0320957	0.1934	0.0038	0.0196484	0.3008	0	0
Akebia_qui	Kingdonia_	0.2013	0.0277	0.137606	0.1645	0.0214	0.130091	0.3631	0.0235	0.0647205	0.1433	0.0192	0.133985	0.0784	0.0057	0.0727041	0.1656	0.0181	0.1093	0.2643	0.0584	0.220961	0.2743	0.0967	0.352534	0.1696	0.0066	0.0389151	0.1302	0	0	0.2954	0	0	0.3308	0.0151	0.0456469	0.1019	0.0153	0.150147	0.1592	0.0086	0.0540201	0.1603	0.0053	0.033063	0.1354	0	0
Akebia_qui	Glaucidium	0.2275	0.0175	0.0769231	0.2357	0.0154	0.0653373	0.1848	0.027	0.146104	0.2892	0.0063	0.0217842	0.0949	0.0057	0.0600632	0.1693	0.0282	0.166568	0.3175	0.0703	0.221417	0.3003	0.1204	0.400932	0.1616	0.0066	0.0408416	0.2384	0	0	0.1544	0	0	0.0817	0.0304	0.372093	0.2239	0.0152	0.0678874	0.1728	0.0077	0.0445602	0.1791	0.0065	0.0362926	0.3277	0	0
Akebia_qui	Stephania_	0.2282	0.0273	0.119632	0.1754	0.0136	0.0775371	0.206	0.0357	0.173301	0.1722	0.0322	0.186992	0.2232	0	0	0.1989	0.02	0.100553	0.4191	0.0868	0.20711	0.2302	0.1311	0.569505	0.2949	0	0	0.2627	0.0028	0.0106585	0.1959	0	0	0.2239	0.0304	0.135775	0.2837	0	0	0.2237	0.0155	0.0692892	0.1868	0.0059	0.0315846	0.2497	0	0
Akebia_qui	Ranuculus_	0.2618	0.0247	0.0943468	0.2113	0.0136	0.0643635	0.259	0.027	0.104247	0.2892	0.0128	0.04426	0.1294	0.0057	0.0440495	0.1976	0.0208	0.105263	0.4567	0.0992	0.21721	0.3629	0.1309	0.360705	0.2765	0.0066	0.0238698	0.228	0.0028	0.0122807	0.1564	0.0122	0.0780051	0.2835	0.0302	0.106526	0.1019	0	0	0.202	0.0077	0.0381188	0.2099	0.0053	0.0252501	0.3002	0	0
Akebia_qui	Corydalis_	0.3759	0.0232	0.0617185	0.4404	0.0279	0.0633515	0.3355	0.0375	0.111773	0.2578	0.0128	0.0496509	0.2683	0.0114	0.0424898	0.3747	0.0432	0.115292	0.3865	0.1415	0.366106	0.2674	0.1391	0.520194	0.3785	0.0089	0.0235139	0.3257	0.0084	0.0257906	0.3427	0.0123	0.0358915	0.2299	0.0942	0.409743	0.1019	0	0	0.2644	0.012	0.0453858	0.3171	0.0137	0.043204	0.3529	0	0
Chelidoniu	Hylomecon_	0.0355	0.0053	0.149296	0.019	0.0009	0.0473684	0.0328	0	0	0.0222	0	0	0.0305	0	0	0.0222	0	0	0.0296	0.0099	0.334459	0.0656	0.0094	0.143293	0.0545	0	0	0.0347	0	0	0	0	0	0	0	0	0	0	0	0.0085	0	0	0.0263	0.0012	0.0456274	0.0551	0	0
Chelidoniu	Coreanomec	0.0468	0.0018	0.0384615	0.0246	0	0	0.0219	0.0067	0.305936	0.0451	0	0	0	0	0	0.0222	0	0	0.0527	0.0149	0.282732	0.0464	0.0108	0.232759	0.02	0	0	0.0171	0	0	0.0739	0	0	0	0	0	0.0496	0	0	0.0142	0	0	0.0408	0.0018	0.0441176	0.0551	0	0
Chelidoniu	Macleaya_m	0.0555	0.0062	0.111712	0.0443	0.0063	0.142212	0.0919	0.0134	0.145811	0.0222	0.0063	0.283784	0.0462	0	0	0.0394	0.0018	0.0456853	0.0633	0.0264	0.417062	0.0464	0.0149	0.321121	0.0688	0.0044	0.0639535	0.0527	0	0	0.036	0	0	0.0392	0	0	0	0	0	0.0707	0.0017	0.0240453	0.0599	0.0024	0.0400668	0.1354	0	0
Chelidoniu	Papaver_or	0.2065	0.0164	0.0794189	0.17	0.0175	0.102941	0.2562	0.0305	0.119048	0.0682	0.0064	0.0938416	0.1128	0	0	0.1503	0.009	0.0598802	0.2283	0.0456	0.199737	0.1372	0.0618	0.450437	0.1604	0.0044	0.0274314	0.2154	0.0028	0.0129991	0.0739	0	0	0.1236	0.0152	0.122977	0.0496	0	0	0.1592	0.006	0.0376884	0.1965	0.0053	0.026972	0.2246	0	0
Chelidoniu	Papaver_so	0.1996	0.0164	0.0821643	0.1702	0.0184	0.108108	0.2728	0.034	0.124633	0.0688	0	0	0.1128	0	0	0.1513	0.0108	0.0713814	0.2413	0.0456	0.188976	0.1378	0.0574	0.416546	0.1606	0.0066	0.0410959	0.2154	0.0028	0.0129991	0.036	0	0	0.1236	0.0152	0.122977	0.0496	0	0	0.1696	0.0051	0.0300708	0.1888	0.0047	0.0248941	0.2246	0	0
Chelidoniu	Papaver_rh	0.203	0.0173	0.0852217	0.1601	0.0194	0.121174	0.2716	0.034	0.125184	0.0688	0	0	0.1304	0	0	0.1649	0.0108	0.0654942	0.2428	0.0485	0.199753	0.1266	0.056	0.442338	0.1686	0.0044	0.0260973	0.2041	0.0028	0.0137188	0.0739	0	0	0.1236	0.0306	0.247573	0.0496	0	0	0.1696	0.0051	0.0300708	0.2017	0.0047	0.0233019	0.2246	0	0
Chelidoniu	Meconopsis	0.1795	0.0155	0.086351	0.1565	0.0194	0.123962	0.24	0.0237	0.09875	0.0693	0.0063	0.0909091	0.1484	0	0	0.1179	0.0072	0.0610687	0.2497	0.0515	0.206247	0.1429	0.0618	0.43247	0.1607	0.0044	0.0273802	0.273	0.0056	0.0205128	0.036	0	0	0.0801	0.0464	0.579276	0.0496	0	0	0.142	0.0051	0.0359155	0.1954	0.0062	0.0317298	0.2488	0	0
Chelidoniu	Nandina_do	0.2311	0.0182	0.0787538	0.1893	0.0127	0.0670893	0.4007	0.0376	0.0938358	0.0451	0.0063	0.13969	0.2278	0.0057	0.0250219	0.1645	0.0108	0.0656535	0.2556	0.0585	0.228873	0.1914	0.0885	0.462382	0.1938	0.0066	0.0340557	0.2498	0.0028	0.011209	0.158	0	0	0	0.0786	0	0.0496	0	0	0.1487	0.0051	0.0342972	0.1829	0.0053	0.0289776	0.2254	0	0
Chelidoniu	Berberis_b	0.2697	0.0236	0.0875046	0.2247	0.0182	0.0809969	0.4026	0.0341	0.0846995	0.2108	0.0291	0.138046	0.1472	0	0	0.274	0.0108	0.0394161	0.2965	0.0624	0.210455	0.2601	0.1081	0.415609	0.1763	0.0022	0.0124787	0.2725	0.0028	0.0102752	0.0741	0.0122	0.164642	0.0395	0.0786	1.98987	0.0496	0	0	0.2094	0.0034	0.0162369	0.2231	0.0062	0.0277902	0.3008	0	0
Chelidoniu	Kingdonia_	0.2526	0.0286	0.113222	0.2074	0.0246	0.118611	0.3677	0.0461	0.125374	0.1179	0.0192	0.16285	0.1301	0	0	0.1934	0.0126	0.0651499	0.2509	0.0479	0.190913	0.2136	0.1103	0.516386	0.2211	0.0089	0.0402533	0.1714	0.0028	0.0163361	0.248	0	0	0.2206	0.0151	0.0684497	0.1585	0.0153	0.09653	0.1987	0.0103	0.0518369	0.2041	0.0047	0.0230279	0.2254	0	0
Chelidoniu	Glaucidium	0.2973	0.0191	0.0642449	0.25	0.0145	0.058	0.3469	0.0352	0.10147	0.1444	0.0063	0.0436288	0.0784	0	0	0.2116	0.019	0.0897921	0.3018	0.0644	0.213386	0.2433	0.1217	0.500206	0.2672	0.0066	0.0247006	0.2494	0.0028	0.0112269	0.1138	0	0	0.0817	0.0304	0.372093	0.2921	0.0152	0.052037	0.2093	0.0077	0.0367893	0.2029	0.0071	0.0349926	0.3277	0	0
Chelidoniu	Stephania_	0.2934	0.0309	0.105317	0.2424	0.0136	0.0561056	0.3355	0.0445	0.132638	0.0693	0.0322	0.464646	0.2239	0.0057	0.0254578	0.1987	0.0163	0.0820332	0.3901	0.0689	0.176621	0.253	0.1397	0.552174	0.325	0.0044	0.0135385	0.2863	0	0	0.2446	0	0	0.1262	0.0304	0.240887	0.3561	0	0	0.2629	0.0155	0.0589578	0.2268	0.0077	0.0339506	0.2497	0	0
Chelidoniu	Ranuculus_	0.2977	0.0192	0.0644945	0.2289	0.0136	0.0594146	0.3452	0.0288	0.0834299	0.1444	0.0127	0.0879501	0.1122	0	0	0.1797	0.0072	0.0400668	0.4225	0.1072	0.253728	0.3293	0.1288	0.391133	0.2961	0.0066	0.0222898	0.2748	0	0	0.158	0	0	0.1766	0.0302	0.171008	0.0492	0	0	0.2171	0.0077	0.0354675	0.2295	0.0071	0.0309368	0.3549	0	0
Chelidoniu	Corydalis_	0.4178	0.0269	0.0643849	0.4839	0.0316	0.0653027	0.4109	0.0681	0.165734	0.1715	0.0192	0.111953	0.3368	0.0057	0.016924	0.3475	0.0376	0.108201	0.3257	0.1294	0.397298	0.1863	0.0928	0.498121	0.3898	0.0088	0.0225757	0.2988	0.0056	0.0187416	0.4036	0.0123	0.0304757	0.2299	0.0942	0.409743	0.1585	0	0	0.2955	0.0142	0.0480541	0.3341	0.016	0.0478899	0.4426	0	0
Hylomecon_	Coreanomec	0.0327	0.0053	0.16208	0.019	0.0009	0.0473684	0.0558	0.0067	0.120072	0.0688	0	0	0.0305	0	0	0.0336	0	0	0.0578	0.0192	0.33218	0.0755	0.0122	0.161589	0.0475	0	0	0.0346	0	0	0.0739	0	0	0	0	0	0.0496	0	0	0.0229	0	0	0.0304	0.0018	0.0592105	0.0744	0	0
Hylomecon_	Macleaya_m	0.0468	0.0097	0.207265	0.0386	0.0072	0.186528	0.129	0.0134	0.103876	0.0451	0.0063	0.13969	0.0786	0	0	0.051	0.0018	0.0352941	0.0684	0.0279	0.407895	0.0682	0.0169	0.247801	0.0907	0.0044	0.0485116	0.0711	0	0	0.036	0	0	0.0392	0	0	0	0	0	0.08	0.0017	0.02125	0.0578	0.0024	0.0415225	0.1569	0	0
Hylomecon_	Papaver_or	0.1852	0.0219	0.118251	0.1631	0.0175	0.107296	0.2704	0.0306	0.113166	0.0682	0.0064	0.0938416	0.1484	0	0	0.1637	0.009	0.0549786	0.2276	0.0486	0.213533	0.1677	0.067	0.399523	0.1851	0.0044	0.0237709	0.2154	0.0028	0.0129991	0.0739	0	0	0.1236	0.0152	0.122977	0.0496	0	0	0.1697	0.006	0.0353565	0.1837	0.0041	0.022319	0.2012	0	0
Hylomecon_	Papaver_so	0.1785	0.0219	0.122689	0.1633	0.0184	0.112676	0.2873	0.034	0.118343	0.0688	0	0	0.1484	0	0	0.1649	0.0108	0.0654942	0.2272	0.0486	0.213908	0.1684	0.0625	0.37114	0.1853	0.0066	0.0356179	0.2384	0.0028	0.011745	0.036	0	0	0.1236	0.0152	0.122977	0.0496	0	0	0.1802	0.0051	0.0283019	0.1836	0.0035	0.0190632	0.2012	0	0
Hylomecon_	Papaver_rh	0.1852	0.0228	0.12311	0.1533	0.0194	0.126549	0.2861	0.034	0.11884	0.0688	0	0	0.1669	0	0	0.1787	0.0108	0.0604365	0.242	0.0516	0.213223	0.1625	0.0611	0.376	0.1767	0.0044	0.024901	0.2268	0.0028	0.0123457	0.0739	0	0	0.1236	0.0306	0.247573	0.0496	0	0	0.1802	0.0051	0.0283019	0.1939	0.0035	0.0180505	0.2012	0	0
Hylomecon_	Meconopsis	0.1523	0.0209	0.137229	0.1497	0.0194	0.129593	0.254	0.0237	0.0933071	0.0693	0.0063	0.0909091	0.1858	0	0	0.1308	0.0072	0.0550459	0.2288	0.0546	0.238636	0.1852	0.0669	0.361231	0.1854	0.0044	0.0237325	0.249	0.0056	0.02249	0.036	0	0	0.0801	0.0464	0.579276	0.0496	0	0	0.1522	0.0051	0.0335085	0.1941	0.0047	0.0242143	0.2738	0	0
Hylomecon_	Nandina_do	0.2323	0.0214	0.0921223	0.1925	0.0118	0.0612987	0.4554	0.0377	0.0827844	0.0688	0.0063	0.0915698	0.2699	0.0057	0.0211189	0.1714	0.0108	0.0630105	0.2581	0.0594	0.230143	0.2116	0.0908	0.429112	0.2285	0.0044	0.019256	0.2265	0.0028	0.012362	0.158	0	0	0	0.0786	0	0.0496	0	0	0.1556	0.0051	0.0327763	0.1753	0.0053	0.0302339	0.2019	0	0
Hylomecon_	Berberis_b	0.2767	0.0273	0.0986628	0.2172	0.0173	0.0796501	0.4382	0.0341	0.0778183	0.1966	0.0258	0.131231	0.1843	0	0	0.2819	0.0108	0.0383115	0.2824	0.0668	0.236544	0.2629	0.1074	0.40852	0.2014	0.0022	0.0109235	0.2725	0.0028	0.0102752	0.0741	0.0122	0.164642	0.0395	0.0786	1.98987	0.0496	0	0	0.2206	0.0034	0.0154125	0.2231	0.0062	0.0277902	0.3008	0	0
Hylomecon_	Kingdonia_	0.2335	0.0305	0.130621	0.2035	0.0237	0.116462	0.4025	0.0462	0.114783	0.1179	0.0192	0.16285	0.1301	0	0	0.2006	0.0126	0.0628116	0.266	0.0549	0.206391	0.2489	0.1122	0.450783	0.2573	0.0066	0.025651	0.1714	0.0028	0.0163361	0.248	0	0	0.2206	0.0151	0.0684497	0.1585	0.0153	0.09653	0.2098	0.0103	0.0490944	0.204	0.0059	0.0289216	0.2019	0	0
Hylomecon_	Glaucidium	0.2964	0.0227	0.0765857	0.2496	0.0136	0.0544872	0.3984	0.0352	0.0883534	0.1444	0.0063	0.0436288	0.1122	0	0	0.219	0.019	0.086758	0.29	0.0668	0.230345	0.2576	0.1276	0.495342	0.3158	0.0066	0.0208993	0.2983	0.0028	0.00938652	0.1138	0	0	0.0817	0.0304	0.372093	0.2921	0.0152	0.052037	0.213	0.0077	0.0361502	0.2002	0.0071	0.0354645	0.4148	0	0
Hylomecon_	Stephania_	0.2946	0.0341	0.11575	0.2346	0.0127	0.0541347	0.3684	0.0446	0.121064	0.0815	0.0355	0.435583	0.2651	0.0057	0.0215013	0.1916	0.0163	0.0850731	0.3805	0.072	0.189225	0.2527	0.1413	0.559161	0.3147	0.0044	0.0139816	0.2863	0	0	0.2446	0	0	0.1262	0.0304	0.240887	0.3561	0	0	0.2669	0.0155	0.0580742	0.2187	0.0077	0.035208	0.2254	0	0
Hylomecon_	Ranuculus_	0.3089	0.0229	0.074134	0.2396	0.0127	0.053005	0.3968	0.0288	0.0725806	0.1184	0.0127	0.107264	0.1476	0	0	0.201	0.0072	0.0358209	0.428	0.1076	0.251402	0.3359	0.1352	0.402501	0.3259	0.0066	0.0202516	0.2748	0	0	0.158	0	0	0.1766	0.0302	0.171008	0.0492	0	0	0.2285	0.0077	0.033698	0.2268	0.0071	0.0313051	0.3839	0	0
Hylomecon_	Corydalis_	0.4283	0.0301	0.0702778	0.4881	0.0298	0.0610531	0.4276	0.0681	0.159261	0.1578	0.0224	0.141952	0.3856	0.0057	0.0147822	0.3388	0.0376	0.11098	0.3196	0.1256	0.392991	0.2033	0.0989	0.486473	0.4471	0.0089	0.0199061	0.3246	0.0056	0.017252	0.4036	0.0123	0.0304757	0.2299	0.0942	0.409743	0.1585	0	0	0.3082	0.0142	0.046074	0.3279	0.0166	0.0506252	0.475	0	0
Coreanomec	Macleaya_m	0.0569	0.0066	0.115993	0.0358	0.0063	0.175978	0.0924	0.0202	0.218615	0.0222	0.0063	0.283784	0.0462	0	0	0.051	0.0018	0.0352941	0.0606	0.0214	0.353135	0.0708	0.0204	0.288136	0.0835	0.0044	0.0526946	0.0526	0	0	0.0359	0	0	0.0392	0	0	0.0496	0	0	0.0799	0.0017	0.0212766	0.0707	0.0029	0.0410184	0.1569	0	0
Coreanomec	Papaver_or	0.2048	0.0187	0.0913086	0.1633	0.0175	0.107165	0.2892	0.0374	0.129322	0.1174	0.0064	0.0545145	0.1128	0	0	0.1637	0.009	0.0549786	0.2347	0.0411	0.175117	0.171	0.0676	0.395322	0.1689	0.0044	0.0260509	0.2038	0.0028	0.013739	0.0737	0	0	0.1236	0.0152	0.122977	0.0496	0	0	0.166	0.006	0.0361446	0.2042	0.0059	0.0288932	0.2488	0	0
Coreanomec	Papaver_so	0.1979	0.0187	0.0944922	0.1634	0.0184	0.112607	0.3068	0.0409	0.133312	0.1184	0	0	0.1128	0	0	0.1649	0.0108	0.0654942	0.2311	0.0419	0.181307	0.1717	0.0632	0.368084	0.1691	0.0066	0.0390302	0.2038	0.0028	0.013739	0.0359	0	0	0.1236	0.0152	0.122977	0.0496	0	0	0.1764	0.0051	0.0289116	0.1963	0.0053	0.0269995	0.2488	0	0
Coreanomec	Papaver_rh	0.2048	0.0196	0.0957031	0.1534	0.0194	0.126467	0.3055	0.0409	0.133879	0.1184	0	0	0.1304	0	0	0.1787	0.0108	0.0604365	0.2459	0.0448	0.182188	0.1657	0.0618	0.372963	0.1607	0.0044	0.0273802	0.1927	0.0028	0.0145304	0.0737	0	0	0.1236	0.0306	0.247573	0.0496	0	0	0.1764	0.0051	0.0289116	0.2093	0.0053	0.0253225	0.2488	0	0
Coreanomec	Meconopsis	0.1778	0.0178	0.100112	0.1434	0.0194	0.135286	0.2416	0.0305	0.126242	0.1193	0.0063	0.052808	0.1484	0	0	0.1308	0.0072	0.0550459	0.246	0.0478	0.194309	0.1886	0.0676	0.358431	0.1692	0.0044	0.0260047	0.2604	0.0056	0.0215054	0.0359	0	0	0.0801	0.0464	0.579276	0.0496	0	0	0.1555	0.0051	0.0327974	0.2031	0.0068	0.033481	0.2738	0	0
Coreanomec	Nandina_do	0.2311	0.0182	0.0787538	0.1927	0.0127	0.0659056	0.4036	0.0446	0.110505	0.0931	0.0063	0.0676692	0.2278	0.0057	0.0250219	0.1783	0.0108	0.0605721	0.269	0.0662	0.246097	0.2211	0.0885	0.400271	0.2114	0.0066	0.0312204	0.2494	0.0028	0.0112269	0.1574	0	0	0	0.0786	0	0.1027	0	0	0.1589	0.0051	0.0320957	0.1879	0.0047	0.0250133	0.2497	0	0
Coreanomec	Berberis_b	0.2774	0.0236	0.0850757	0.2067	0.0182	0.0880503	0.4055	0.041	0.10111	0.2704	0.0291	0.107618	0.1472	0	0	0.274	0.0108	0.0394161	0.2962	0.0701	0.236664	0.2668	0.105	0.393553	0.185	0.0022	0.0118919	0.272	0.0028	0.0102941	0.1559	0.0122	0.0782553	0.0395	0.0786	1.98987	0.1027	0	0	0.2129	0.0034	0.0159699	0.2337	0.0056	0.0239623	0.3556	0	0
Coreanomec	Kingdonia_	0.2489	0.0286	0.114906	0.1932	0.0246	0.127329	0.3704	0.046	0.12419	0.1708	0.0192	0.112412	0.1301	0	0	0.1934	0.0126	0.0651499	0.2888	0.0577	0.199792	0.2381	0.1149	0.48257	0.2396	0.0088	0.0367279	0.1711	0.0028	0.0163647	0.2471	0	0	0.2206	0.0151	0.0684497	0.2197	0.0153	0.0696404	0.2171	0.0103	0.0474436	0.2144	0.0065	0.0303172	0.2497	0	0
Coreanomec	Glaucidium	0.2933	0.0191	0.065121	0.2387	0.0145	0.0607457	0.3493	0.0421	0.120527	0.1995	0.0063	0.0315789	0.0784	0	0	0.2116	0.019	0.0897921	0.335	0.0683	0.203881	0.2312	0.1248	0.539792	0.2869	0.0066	0.0230045	0.2609	0.0028	0.0107321	0.1134	0	0	0.0817	0.0304	0.372093	0.2921	0.0152	0.052037	0.2278	0.0077	0.0338016	0.2158	0.0065	0.0301205	0.3556	0	0
Coreanomec	Stephania_	0.3014	0.0309	0.102522	0.2239	0.0136	0.0607414	0.3378	0.0516	0.152753	0.1193	0.0322	0.269908	0.2239	0.0057	0.0254578	0.1987	0.0163	0.0820332	0.3774	0.062	0.164282	0.2692	0.1453	0.539747	0.3463	0.0044	0.0127057	0.2858	0	0	0.2437	0	0	0.1262	0.0304	0.240887	0.4361	0	0	0.2746	0.0155	0.0564457	0.2133	0.0071	0.0332865	0.2748	0	0
Coreanomec	Ranuculus_	0.3179	0.0192	0.0603964	0.2324	0.0136	0.0585198	0.3476	0.0357	0.102704	0.1444	0.0127	0.0879501	0.1122	0	0	0.1938	0.0072	0.0371517	0.4348	0.1097	0.2523	0.3333	0.1327	0.39814	0.3166	0.0066	0.0208465	0.2867	0	0	0.1574	0	0	0.1766	0.0302	0.171008	0.1019	0	0	0.2359	0.0077	0.0326409	0.2213	0.0077	0.0347944	0.3839	0	0
Coreanomec	Corydalis_	0.4202	0.0273	0.0649691	0.4584	0.0307	0.0669721	0.4138	0.0753	0.181972	0.2286	0.0192	0.0839895	0.3368	0.0057	0.016924	0.3475	0.0376	0.108201	0.3599	0.137	0.380661	0.2097	0.0989	0.471626	0.4132	0.0088	0.0212972	0.311	0.0056	0.0180064	0.4021	0.0123	0.0305894	0.2299	0.0942	0.409743	0.2197	0	0	0.2952	0.0142	0.048103	0.3369	0.0167	0.0495696	0.4115	0	0
Macleaya_m	Papaver_or	0.1927	0.0155	0.0804359	0.1569	0.0203	0.129382	0.1991	0.0236	0.118533	0.0924	0.0128	0.138528	0.1304	0	0	0.1053	0.0108	0.102564	0.2185	0.0419	0.191762	0.1458	0.0596	0.408779	0.1524	0.0044	0.0288714	0.2041	0.0028	0.0137188	0.0359	0	0	0.0801	0.0152	0.189763	0.0496	0	0	0.1383	0.006	0.0433839	0.1514	0.0041	0.0270806	0.1564	0	0
Macleaya_m	Papaver_so	0.1859	0.0155	0.0833782	0.157	0.0212	0.135032	0.2144	0.027	0.125933	0.0931	0.0063	0.0676692	0.1304	0	0	0.106	0.0126	0.118868	0.2128	0.0431	0.202538	0.1464	0.0553	0.377732	0.1526	0.0066	0.0432503	0.1821	0.0028	0.0153762	0	0	0	0.0801	0.0152	0.189763	0.0496	0	0	0.1415	0.0051	0.0360424	0.1441	0.0047	0.0326162	0.1564	0	0
Macleaya_m	Papaver_rh	0.1996	0.0164	0.0821643	0.1471	0.0221	0.150238	0.2135	0.027	0.126464	0.0931	0.0063	0.0676692	0.1484	0	0	0.1188	0.0126	0.106061	0.2294	0.0455	0.198344	0.1406	0.0538	0.382646	0.1605	0.0044	0.0274143	0.1714	0.0028	0.0163361	0.0359	0	0	0.0801	0.0306	0.382022	0.0496	0	0	0.1347	0.0051	0.0378619	0.1563	0.0047	0.0300704	0.1564	0	0
Macleaya_m	Meconopsis	0.1694	0.0146	0.0861865	0.1371	0.0221	0.161196	0.2126	0.0168	0.0790216	0.0939	0.0127	0.13525	0.1669	0	0	0.0868	0.009	0.103687	0.2295	0.0485	0.211329	0.1628	0.0625	0.383907	0.1527	0.0044	0.0288147	0.2373	0.0056	0.0235988	0	0	0	0.0801	0.0464	0.579276	0.0496	0	0	0.1348	0.0051	0.0378338	0.1504	0.005	0.0332447	0.2012	0	0
Macleaya_m	Nandina_do	0.215	0.0214	0.0995349	0.1826	0.0108	0.0591457	0.2695	0.0376	0.139518	0.0688	0.0127	0.184593	0.2486	0.0057	0.0229284	0.138	0.0126	0.0913043	0.2567	0.0644	0.250877	0.2213	0.084	0.379575	0.1939	0.0089	0.0458999	0.2498	0.0028	0.011209	0.1149	0	0	0.0395	0.0786	1.98987	0.0496	0	0	0.1449	0.0069	0.047619	0.146	0.0041	0.0280822	0.1791	0	0
Macleaya_m	Berberis_b	0.2756	0.025	0.0907112	0.2034	0.0172	0.0845624	0.3355	0.0271	0.080775	0.24	0.0357	0.14875	0.1655	0	0	0.2436	0.0126	0.0517241	0.2905	0.0667	0.229604	0.2575	0.1042	0.40466	0.2103	0.0066	0.0313837	0.2604	0.0028	0.0107527	0.1138	0.0122	0.107206	0.0812	0.0786	0.96798	0.0496	0	0	0.1762	0.0034	0.0192963	0.1995	0.005	0.0250627	0.3008	0	0
Macleaya_m	Kingdonia_	0.236	0.03	0.127119	0.19	0.0246	0.129474	0.3358	0.039	0.116141	0.1439	0.0257	0.178596	0.148	0	0	0.1797	0.0144	0.0801336	0.2543	0.0607	0.238694	0.2445	0.1056	0.431902	0.2393	0.0066	0.0275804	0.1821	0.0028	0.0153762	0.1998	0	0	0.2737	0.0151	0.0551699	0.1585	0.0153	0.09653	0.1945	0.0103	0.0529563	0.1697	0.005	0.0294638	0.1569	0	0
Macleaya_m	Glaucidium	0.3034	0.0205	0.0675676	0.2317	0.0136	0.0586966	0.2225	0.0351	0.157753	0.1715	0.0127	0.0740525	0.0951	0	0	0.1976	0.0208	0.105263	0.3353	0.0683	0.203698	0.2628	0.1232	0.468798	0.2865	0.0066	0.0230366	0.2613	0.0028	0.0107157	0.0737	0	0	0.0817	0.0304	0.372093	0.2921	0.0152	0.052037	0.2087	0.0077	0.0368951	0.1749	0.0071	0.0405946	0.2497	0	0
Macleaya_m	Stephania_	0.2877	0.0286	0.0994091	0.2279	0.0136	0.0596753	0.2423	0.048	0.198102	0.0939	0.0388	0.413206	0.2041	0.0057	0.0279275	0.185	0.0181	0.0978378	0.3819	0.0689	0.180414	0.2473	0.1347	0.544683	0.3051	0	0	0.2739	0	0	0.1972	0	0	0.1734	0.0304	0.175317	0.3561	0	0	0.2464	0.0155	0.0629058	0.1928	0.0065	0.0337137	0.2254	0	0
Macleaya_m	Ranuculus_	0.314	0.0219	0.0697452	0.2328	0.0136	0.0584192	0.2507	0.0357	0.142401	0.1715	0.0192	0.111953	0.1297	0	0	0.1801	0.009	0.0499722	0.4268	0.1048	0.245548	0.3301	0.1271	0.385035	0.2865	0.0066	0.0230366	0.2872	0	0	0.1149	0	0	0.1284	0.0302	0.235202	0.0492	0	0	0.2202	0.0077	0.0349682	0.1903	0.0059	0.0310037	0.3271	0	0
Macleaya_m	Corydalis_	0.4298	0.0264	0.0614239	0.4592	0.027	0.0587979	0.3264	0.0606	0.185662	0.1995	0.0257	0.128822	0.3136	0.0057	0.018176	0.331	0.0394	0.119033	0.3629	0.1364	0.375861	0.1982	0.0943	0.475782	0.4012	0.0088	0.0219342	0.2988	0.0056	0.0187416	0.3452	0.0123	0.0356315	0.2858	0.0942	0.329601	0.1585	0	0	0.2925	0.0129	0.0441026	0.292	0.016	0.0547945	0.4115	0	0
Papaver_or	Papaver_so	0.0108	0	0	0.0217	0.0009	0.0414747	0.0111	0.0033	0.297297	0	0.0064	0	0	0	0	0.011	0.0054	0.490909	0.0399	0.0028	0.0701754	0.0188	0.004	0.212766	0	0.0022	0	0.035	0	0	0.0359	0	0	0	0	0	0	0	0	0.0199	0.0009	0.0452261	0.0202	0.0006	0.029703	0	0	0
Papaver_or	Papaver_rh	0.0273	0.0009	0.032967	0.0135	0.0018	0.133333	0.011	0.0033	0.3	0	0.0064	0	0.0152	0	0	0.0222	0.0054	0.243243	0.0401	0.0085	0.21197	0.0141	0.0053	0.375887	0.0066	0	0	0.044	0	0	0.0737	0	0	0	0.0152	0	0	0	0	0.0199	0.0009	0.0452261	0.0243	0.0006	0.0246914	0	0	0
Papaver_or	Meconopsis	0.0703	0.0026	0.0369844	0.0641	0.0045	0.0702028	0.093	0.0067	0.072043	0	0.0127	0	0.0306	0	0	0.0277	0.0018	0.0649819	0.1104	0.0113	0.102355	0.0429	0.0215	0.501166	0.0474	0	0	0.1	0.0028	0.028	0.0359	0	0	0.0795	0.0307	0.386164	0	0	0	0.0463	0.0009	0.0194384	0.0644	0.0006	0.00931677	0.0739	0	0
Papaver_or	Nandina_do	0.2999	0.0337	0.112371	0.2838	0.0258	0.0909091	0.4349	0.0534	0.122787	0.0924	0.0128	0.138528	0.2493	0.0057	0.022864	0.2423	0.0163	0.067272	0.327	0.0739	0.225994	0.2576	0.1231	0.477873	0.2555	0.0044	0.0172211	0.3132	0.0056	0.0178799	0.1574	0	0	0.1244	0.0956	0.768489	0.1027	0	0	0.224	0.0095	0.0424107	0.2977	0.0047	0.0157877	0.2488	0	0
Papaver_or	Berberis_b	0.3449	0.0341	0.0988692	0.2915	0.0295	0.101201	0.3719	0.041	0.110245	0.238	0.0358	0.15042	0.1476	0	0	0.3466	0.0127	0.0366417	0.343	0.0869	0.253353	0.2964	0.1411	0.476046	0.1928	0.0067	0.034751	0.3931	0.0056	0.0142457	0.1559	0.0122	0.0782553	0.0806	0.0956	1.1861	0.1027	0	0	0.2471	0.0077	0.0311615	0.3385	0.0056	0.0165436	0.3543	0	0
Papaver_or	Kingdonia_	0.3096	0.0392	0.126615	0.2845	0.037	0.130053	0.4807	0.0583	0.121281	0.0921	0.0258	0.28013	0.1858	0	0	0.2947	0.019	0.0644723	0.3211	0.074	0.230458	0.3145	0.1462	0.464865	0.2121	0.0022	0.0103725	0.2882	0	0	0.2471	0	0	0.2716	0.0306	0.112666	0.2197	0.0153	0.0696404	0.2755	0.0129	0.046824	0.2683	0.0068	0.0253448	0.2246	0	0
Papaver_or	Glaucidium	0.4048	0.0318	0.0785573	0.321	0.0263	0.0819315	0.3517	0.0491	0.139608	0.1701	0.0128	0.0752499	0.1664	0	0	0.287	0.0209	0.0728223	0.3791	0.0877	0.231337	0.3109	0.1605	0.516243	0.2957	0.0022	0.00743997	0.3127	0	0	0.1134	0	0	0.1722	0.0462	0.268293	0.2239	0.0152	0.0678874	0.2588	0.0121	0.0467543	0.291	0.0089	0.0305842	0.4131	0	0
Papaver_or	Stephania_	0.3538	0.0387	0.109384	0.3229	0.0277	0.0857851	0.3937	0.055	0.1397	0.1184	0.0389	0.328547	0.2875	0.0057	0.0198261	0.2566	0.0219	0.0853468	0.4465	0.0883	0.19776	0.3176	0.1685	0.530542	0.3451	0.0044	0.0127499	0.4248	0.0028	0.00659134	0.2437	0	0	0.1722	0.0462	0.268293	0.4361	0	0	0.3333	0.0182	0.0546055	0.3241	0.0083	0.0256094	0.3265	0	0
Papaver_or	Ranuculus_	0.4033	0.0324	0.0803372	0.3144	0.0263	0.0836514	0.443	0.0496	0.111964	0.1979	0.0192	0.0970187	0.1664	0	0	0.2913	0.0126	0.0432544	0.4367	0.1226	0.280742	0.3807	0.1669	0.438403	0.286	0.0022	0.00769231	0.3014	0.0028	0.00928998	0.1574	0	0	0.1753	0.0618	0.352539	0.1019	0	0	0.2513	0.0121	0.0481496	0.3273	0.0077	0.0235258	0.3824	0	0
Papaver_or	Corydalis_	0.4667	0.0314	0.0672809	0.5177	0.0451	0.0871161	0.3363	0.0733	0.21796	0.0924	0.0258	0.279221	0.3146	0.0057	0.0181182	0.4044	0.0405	0.100148	0.3471	0.1382	0.398156	0.3058	0.1209	0.395356	0.4117	0.0044	0.0106874	0.504	0.0084	0.0166667	0.4021	0.0123	0.0305894	0.4081	0.1115	0.273217	0.2197	0	0	0.3336	0.0194	0.0581535	0.4026	0.0154	0.0382514	0.3802	0	0
Papaver_so	Papaver_rh	0.0217	0.0009	0.0414747	0.0135	0.0009	0.0666667	0.0223	0.0066	0.295964	0	0	0	0.0152	0	0	0.0223	0	0	0.0198	0.0085	0.429293	0.0141	0.0013	0.0921986	0.0066	0.0022	0.333333	0.0261	0	0	0.0359	0	0	0	0.0152	0	0	0	0	0.0199	0	0	0.0201	0	0	0	0	0
Papaver_so	Meconopsis	0.0645	0.0026	0.0403101	0.0642	0.0054	0.0841121	0.1059	0.01	0.0944287	0	0.0063	0	0.0306	0	0	0.0279	0.0036	0.129032	0.099	0.0113	0.114141	0.0431	0.0174	0.403712	0.0475	0.0022	0.0463158	0.1	0.0028	0.028	0	0	0	0.0795	0.0307	0.386164	0	0	0	0.0493	0	0	0.0579	0.0012	0.0207254	0.0739	0	0
Papaver_so	Nandina_do	0.2922	0.0337	0.115332	0.288	0.0267	0.0927083	0.437	0.0569	0.130206	0.0931	0.0063	0.0676692	0.2493	0.0057	0.022864	0.2442	0.0145	0.0593776	0.334	0.0755	0.226048	0.2588	0.1214	0.469088	0.2558	0.0066	0.0258014	0.3396	0.0056	0.01649	0.1149	0	0	0.1244	0.0956	0.768489	0.1027	0	0	0.2275	0.0086	0.0378022	0.2888	0.0053	0.0183518	0.2488	0	0
Papaver_so	Berberis_b	0.3408	0.0341	0.100059	0.2958	0.0305	0.10311	0.3736	0.0444	0.118844	0.24	0.0291	0.12125	0.1476	0	0	0.3494	0.0145	0.0414997	0.3502	0.0854	0.243861	0.3116	0.1393	0.447047	0.1931	0.0089	0.0460901	0.3931	0.0056	0.0142457	0.1138	0.0122	0.107206	0.0806	0.0956	1.1861	0.1027	0	0	0.2507	0.0069	0.0275229	0.3291	0.0062	0.0188393	0.3543	0	0
Papaver_so	Kingdonia_	0.3057	0.0392	0.12823	0.2928	0.0361	0.123292	0.4832	0.0619	0.128104	0.0928	0.0192	0.206897	0.1858	0	0	0.2769	0.0218	0.0787288	0.3182	0.0714	0.224387	0.316	0.1476	0.467089	0.2123	0.0044	0.0207254	0.2882	0	0	0.1998	0	0	0.2716	0.0306	0.112666	0.2197	0.0153	0.0696404	0.2792	0.0121	0.0433381	0.2667	0.0071	0.0266217	0.2246	0	0
Papaver_so	Glaucidium	0.3868	0.0318	0.082213	0.3172	0.0282	0.0889029	0.3712	0.0526	0.141703	0.1715	0.0063	0.0367347	0.1664	0	0	0.2812	0.0153	0.0544097	0.3678	0.0882	0.239804	0.3123	0.1587	0.508165	0.2961	0.0044	0.0148598	0.2748	0	0	0.0737	0	0	0.1722	0.0462	0.268293	0.2239	0.0152	0.0678874	0.2545	0.0112	0.0440079	0.2793	0.0083	0.0297172	0.4131	0	0
Papaver_so	Stephania_	0.3497	0.0387	0.110666	0.3274	0.0286	0.0873549	0.3956	0.0585	0.147877	0.1193	0.0322	0.269908	0.2875	0.0057	0.0198261	0.2585	0.02	0.0773694	0.4369	0.0883	0.202106	0.2984	0.1683	0.564008	0.3456	0.0066	0.0190972	0.3953	0.0028	0.00708323	0.1972	0	0	0.1722	0.0462	0.268293	0.4361	0	0	0.3329	0.019	0.0570742	0.3149	0.0089	0.0282629	0.3265	0	0
Papaver_so	Ranuculus_	0.3944	0.0324	0.0821501	0.3106	0.0272	0.0875724	0.4655	0.0531	0.114071	0.1995	0.0127	0.0636591	0.1664	0	0	0.2936	0.0108	0.0367847	0.4572	0.1203	0.263123	0.3827	0.165	0.431147	0.2863	0.0044	0.0153685	0.3014	0.0028	0.00928998	0.1149	0	0	0.1753	0.0618	0.352539	0.1019	0	0	0.2471	0.0112	0.0453258	0.312	0.0083	0.0266026	0.3824	0	0
Papaver_so	Corydalis_	0.467	0.0314	0.0672377	0.5292	0.0461	0.0871126	0.3378	0.0769	0.227649	0.0931	0.0192	0.20623	0.3146	0.0057	0.0181182	0.4079	0.0347	0.0850699	0.3531	0.1351	0.382611	0.3141	0.1223	0.389366	0.4123	0.0066	0.0160078	0.44	0.0084	0.0190909	0.3452	0.0123	0.0356315	0.4081	0.1115	0.273217	0.2197	0	0	0.3332	0.0177	0.0531212	0.3824	0.016	0.041841	0.3802	0	0
Papaver_rh	Meconopsis	0.0763	0.0035	0.0458716	0.0555	0.0063	0.113514	0.1054	0.01	0.0948767	0	0.0063	0	0.0464	0	0	0.0393	0.0036	0.0916031	0.0996	0.0141	0.141566	0.0381	0.0161	0.422572	0.0545	0	0	0.1098	0.0028	0.0255009	0.0359	0	0	0.0795	0.0152	0.191195	0	0	0	0.0493	0	0	0.0687	0.0012	0.0174672	0.0739	0	0
Papaver_rh	Nandina_do	0.3039	0.0346	0.113853	0.2761	0.0277	0.100326	0.4545	0.057	0.125413	0.0931	0.0063	0.0676692	0.2285	0.0057	0.0249453	0.2595	0.0145	0.0558767	0.3175	0.0808	0.254488	0.2519	0.1199	0.475983	0.2648	0.0044	0.0166163	0.3263	0.0056	0.0171621	0.1574	0	0	0.1244	0.0788	0.633441	0.1027	0	0	0.2162	0.0086	0.039778	0.2976	0.0053	0.0178091	0.2488	0	0
Papaver_rh	Berberis_b	0.3534	0.035	0.0990379	0.2759	0.0314	0.113809	0.3899	0.0445	0.114132	0.24	0.0291	0.12125	0.1297	0	0	0.3408	0.0145	0.0425469	0.3294	0.0931	0.282635	0.3041	0.1409	0.463334	0.2013	0.0067	0.0332837	0.3789	0.0056	0.0147796	0.1559	0.0122	0.0782553	0.0806	0.0788	0.977667	0.1027	0	0	0.2352	0.0069	0.0293367	0.3446	0.0062	0.0179919	0.3543	0	0
Papaver_rh	Kingdonia_	0.3157	0.0406	0.128603	0.2808	0.0361	0.128561	0.5021	0.0619	0.123282	0.0928	0.0192	0.206897	0.2052	0	0	0.2849	0.0218	0.0765181	0.3228	0.0755	0.233891	0.3017	0.1477	0.489559	0.2209	0.0022	0.00995926	0.2758	0	0	0.2471	0	0	0.2716	0.0152	0.0559647	0.2197	0.0153	0.0696404	0.2792	0.0121	0.0433381	0.2782	0.0071	0.0255212	0.2246	0	0
Papaver_rh	Glaucidium	0.4002	0.0327	0.0817091	0.3008	0.0282	0.09375	0.3694	0.0526	0.142393	0.1715	0.0063	0.0367347	0.148	0	0	0.314	0.0153	0.0487261	0.373	0.0891	0.238874	0.2979	0.1604	0.538436	0.3055	0.0022	0.00720131	0.2872	0	0	0.1134	0	0	0.1722	0.0305	0.17712	0.2239	0.0152	0.0678874	0.2506	0.0112	0.0446927	0.2938	0.0083	0.0282505	0.4131	0	0
Papaver_rh	Stephania_	0.3668	0.0396	0.107961	0.3108	0.0296	0.0952381	0.4124	0.0586	0.142095	0.1193	0.0322	0.269908	0.3097	0.0057	0.0184049	0.2585	0.02	0.0773694	0.4226	0.0913	0.216044	0.3115	0.1684	0.54061	0.3556	0.0044	0.0123735	0.4099	0.0028	0.00683093	0.2437	0	0	0.1722	0.0305	0.17712	0.4361	0	0	0.3199	0.019	0.0593936	0.327	0.0089	0.0272171	0.3265	0	0
Papaver_rh	Ranuculus_	0.3987	0.0333	0.0835214	0.3145	0.0281	0.0893482	0.4235	0.0532	0.12562	0.1995	0.0127	0.0636591	0.148	0	0	0.3102	0.0108	0.0348162	0.4545	0.1229	0.270407	0.3819	0.1635	0.428123	0.2957	0.0022	0.00743997	0.3143	0.0028	0.00890869	0.0746	0	0	0.1753	0.0459	0.261837	0.1019	0	0	0.255	0.0112	0.0439216	0.3241	0.0083	0.0256094	0.3824	0	0
Papaver_rh	Corydalis_	0.4617	0.0323	0.0699588	0.5074	0.0461	0.0908553	0.3477	0.0782	0.224907	0.0931	0.0192	0.20623	0.3379	0.0057	0.0168689	0.4175	0.0347	0.0831138	0.3673	0.1425	0.387966	0.2999	0.1224	0.408136	0.4232	0.0044	0.010397	0.4713	0.0084	0.017823	0.4021	0.0123	0.0305894	0.4081	0.0945	0.231561	0.2197	0	0	0.3332	0.0186	0.0558223	0.3957	0.016	0.0404347	0.3802	0	0
Meconopsis	Nandina_do	0.2774	0.0309	0.111391	0.2873	0.0267	0.0929342	0.4425	0.0481	0.108701	0.0939	0.0127	0.13525	0.2928	0.0057	0.0194672	0.2206	0.0145	0.0657298	0.3402	0.0777	0.228395	0.2516	0.1294	0.514308	0.2377	0.0044	0.0185107	0.3931	0.0084	0.0213686	0.1149	0	0	0.0806	0.0624	0.774194	0.1027	0	0	0.2239	0.0086	0.03841	0.2733	0.0056	0.0204903	0.2738	0	0
Meconopsis	Berberis_b	0.3169	0.0313	0.0987693	0.2911	0.0305	0.104775	0.4446	0.0375	0.0843455	0.2421	0.0356	0.147047	0.1848	0	0	0.3219	0.0108	0.0335508	0.3488	0.0907	0.260034	0.321	0.1499	0.466978	0.2017	0.0066	0.0327219	0.3768	0.0084	0.022293	0.1138	0.0122	0.107206	0.1244	0.0624	0.501608	0.1027	0	0	0.247	0.0069	0.0279352	0.3219	0.0065	0.0201926	0.3265	0	0
Meconopsis	Kingdonia_	0.2789	0.0382	0.136967	0.2647	0.0342	0.129203	0.5103	0.0495	0.0970018	0.0935	0.0257	0.274866	0.2252	0	0	0.2519	0.0181	0.0718539	0.3081	0.077	0.249919	0.3219	0.1559	0.484312	0.2125	0.0022	0.0103529	0.3519	0.0028	0.00795681	0.1998	0	0	0.3282	0.0306	0.0932358	0.2197	0.0153	0.0696404	0.2713	0.0121	0.0446001	0.2558	0.0077	0.0301016	0.2246	0	0
Meconopsis	Glaucidium	0.3659	0.029	0.0792566	0.3164	0.0254	0.0802781	0.3857	0.0456	0.118227	0.1729	0.0127	0.0734529	0.2047	0	0	0.2561	0.019	0.0741898	0.4189	0.0915	0.218429	0.2987	0.1668	0.55842	0.3366	0.0022	0.00653595	0.3506	0.0028	0.00798631	0.0737	0	0	0.1253	0.0462	0.368715	0.2239	0.0152	0.0678874	0.2547	0.0112	0.0439733	0.2869	0.0098	0.0341582	0.3543	0	0
Meconopsis	Stephania_	0.3552	0.0377	0.106137	0.3081	0.0282	0.0915287	0.4491	0.0515	0.114674	0.1203	0.0387	0.321696	0.3326	0.0057	0.0171377	0.2345	0.02	0.0852878	0.4675	0.0882	0.188663	0.325	0.1735	0.533846	0.3459	0.0044	0.0127204	0.4528	0.0056	0.0123675	0.1972	0	0	0.2222	0.0462	0.207921	0.4361	0	0	0.3073	0.019	0.0618288	0.3138	0.0092	0.029318	0.3265	0	0
Meconopsis	Ranuculus_	0.3644	0.0314	0.086169	0.3347	0.0272	0.0812668	0.4608	0.0462	0.10026	0.2012	0.0191	0.0949304	0.2047	0	0	0.2525	0.0108	0.0427723	0.5198	0.1229	0.236437	0.397	0.1735	0.437028	0.2963	0.0022	0.00742491	0.2998	0.0056	0.0186791	0.1149	0	0	0.1753	0.0618	0.352539	0.1019	0	0	0.263	0.0112	0.0425856	0.305	0.0086	0.0281967	0.3824	0	0
Meconopsis	Corydalis_	0.4637	0.0323	0.0696571	0.5168	0.0471	0.0911378	0.3605	0.0643	0.178363	0.0939	0.0256	0.27263	0.362	0.0057	0.0157459	0.3961	0.0385	0.0971977	0.4085	0.1391	0.340514	0.3131	0.124	0.39604	0.4126	0.0044	0.0106641	0.4846	0.0112	0.0231118	0.3452	0.0123	0.0356315	0.3432	0.1115	0.324883	0.2197	0	0	0.3512	0.0186	0.0529613	0.3896	0.016	0.0410678	0.3516	0	0
Nandina_do	Berberis_b	0.1314	0.0187	0.142314	0.1266	0.0117	0.0924171	0.2087	0.0169	0.0809775	0.1556	0.0225	0.144602	0.1493	0	0	0.1576	0.0108	0.0685279	0.1862	0.0507	0.272288	0.1164	0.0672	0.57732	0.2101	0.0022	0.0104712	0.2261	0.0056	0.0247678	0.158	0.0122	0.0772152	0.0397	0	0	0	0	0	0.1315	0.0034	0.0258555	0.1359	0	0	0.1569	0	0
Nandina_do	Kingdonia_	0.285	0.0309	0.108421	0.2072	0.0203	0.097973	0.3937	0.0409	0.103886	0.1439	0.0128	0.0889507	0.1879	0.0057	0.0303353	0.19	0.0172	0.0905263	0.3447	0.0747	0.21671	0.2841	0.1066	0.37522	0.2573	0.0066	0.025651	0.2276	0.0056	0.0246046	0.2506	0	0	0.2222	0.0622	0.279928	0.1019	0.0153	0.150147	0.213	0.0121	0.0568075	0.1931	0.0053	0.0274469	0.1791	0	0
Nandina_do	Glaucidium	0.2432	0.0209	0.0859375	0.2513	0.0127	0.0505372	0.2395	0.0306	0.127766	0.1995	0	0	0.1497	0	0	0.2265	0.019	0.0838852	0.328	0.0723	0.220427	0.2177	0.1001	0.459807	0.2577	0.0088	0.0341482	0.2867	0.0056	0.0195326	0.1574	0	0	0.0823	0.0782	0.950182	0.2239	0.0152	0.0678874	0.1656	0.0112	0.0676329	0.1945	0.0041	0.0210797	0.3008	0	0
Nandina_do	Stephania_	0.2736	0.0327	0.119518	0.2071	0.0108	0.0521487	0.2854	0.0446	0.156272	0.0693	0.0256	0.369408	0.3136	0.0114	0.036352	0.2427	0.0145	0.0597445	0.4233	0.087	0.205528	0.2741	0.123	0.448741	0.2852	0.0089	0.0312062	0.2748	0.0028	0.0101892	0.2975	0	0	0.1271	0.0459	0.361133	0.2837	0	0	0.2864	0.0173	0.060405	0.2286	0.0035	0.0153106	0.2254	0	0
Nandina_do	Ranuculus_	0.2875	0.0215	0.0747826	0.1976	0.0099	0.0501012	0.2255	0.0306	0.135698	0.1444	0.0063	0.0436288	0.1874	0	0	0.1939	0.0108	0.0556988	0.3999	0.1094	0.273568	0.3	0.1102	0.367333	0.3158	0.0066	0.0208993	0.2882	0.0028	0.00971548	0.1595	0	0	0.178	0.0456	0.25618	0.1019	0	0	0.2355	0.0112	0.0475584	0.2314	0.0047	0.0203111	0.3271	0	0
Nandina_do	Corydalis_	0.3991	0.0305	0.0764219	0.4417	0.0269	0.0609011	0.4187	0.0699	0.166945	0.1995	0.0127	0.0636591	0.2733	0.0114	0.0417124	0.361	0.0385	0.106648	0.3853	0.1481	0.384376	0.2697	0.1352	0.501298	0.4592	0.0089	0.0193815	0.4865	0.0084	0.0172662	0.4083	0.0122	0.02988	0.2317	0.0775	0.334484	0.1019	0	0	0.3376	0.0177	0.0524289	0.3724	0.0116	0.0311493	0.4115	0	0
Berberis_b	Kingdonia_	0.3024	0.0327	0.108135	0.2401	0.0277	0.115369	0.4049	0.0321	0.0792788	0.3007	0.0225	0.0748254	0.1472	0	0	0.2878	0.0172	0.0597637	0.3253	0.0701	0.215493	0.317	0.1164	0.367192	0.2027	0.0089	0.0439073	0.2739	0.0056	0.0204454	0.2986	0.0122	0.0408573	0.1722	0.0622	0.361208	0.1019	0.0153	0.150147	0.2243	0.0086	0.0383415	0.2557	0.0056	0.0219007	0.3008	0	0
Berberis_b	Glaucidium	0.2334	0.02	0.0856898	0.2939	0.02	0.0680504	0.3136	0.0282	0.0899235	0.3351	0.0225	0.0671441	0.0946	0	0	0.3127	0.0227	0.0725935	0.3743	0.0715	0.191023	0.2602	0.1192	0.458109	0.285	0.0089	0.0312281	0.3636	0.0056	0.0154015	0.0739	0.0122	0.165088	0.1271	0.0782	0.615264	0.2239	0.0152	0.0678874	0.2051	0.0077	0.0375427	0.2528	0.0041	0.0162184	0.3277	0	0
Berberis_b	Stephania_	0.275	0.0309	0.112364	0.2398	0.0182	0.0758966	0.2867	0.041	0.143007	0.2272	0.0456	0.200704	0.2635	0.0057	0.0216319	0.3134	0.0218	0.0695597	0.3589	0.0828	0.230705	0.293	0.1427	0.487031	0.2558	0.0066	0.0258014	0.324	0.0028	0.00864198	0.2944	0.0123	0.0417799	0.0823	0.0459	0.557716	0.2837	0	0	0.2543	0.0155	0.0609516	0.2783	0.0035	0.0125764	0.3008	0	0
Berberis_b	Ranuculus_	0.303	0.0219	0.0722772	0.2562	0.0181	0.0706479	0.3202	0.0271	0.0846346	0.2861	0.0258	0.0901783	0.0946	0	0	0.2884	0.0154	0.0533981	0.4587	0.1137	0.247874	0.3502	0.1213	0.346374	0.2754	0.0089	0.0323166	0.3938	0.0028	0.00711021	0.2515	0.0122	0.0485089	0.2299	0.0456	0.198347	0.1019	0	0	0.255	0.0077	0.0301961	0.287	0.0047	0.0163763	0.4139	0	0
Berberis_b	Corydalis_	0.4293	0.0314	0.0731423	0.4487	0.0358	0.079786	0.4693	0.0608	0.129555	0.3184	0.0324	0.101759	0.3116	0.0057	0.0182927	0.44	0.0395	0.0897727	0.4374	0.1502	0.343393	0.3311	0.1513	0.456962	0.4102	0.0111	0.02706	0.4836	0.0028	0.00578991	0.4655	0.0247	0.0530612	0.2881	0.0775	0.269004	0.1019	0	0	0.3116	0.0133	0.0426829	0.4175	0.0119	0.028503	0.5445	0	0
Kingdonia_	Glaucidium	0.3419	0.0322	0.0941796	0.3131	0.0278	0.0887895	0.3994	0.0373	0.0933901	0.1708	0.0128	0.0749415	0.1122	0	0	0.2392	0.0254	0.106187	0.3898	0.0729	0.187019	0.3387	0.1418	0.41866	0.2784	0.0022	0.0079023	0.2272	0	0	0.2975	0	0	0.3362	0.015	0.0446163	0.3634	0.0309	0.0850303	0.228	0.0112	0.0491228	0.2146	0.0092	0.0428705	0.3277	0	0
Kingdonia_	Stephania_	0.3593	0.0378	0.105205	0.243	0.0277	0.113992	0.342	0.0519	0.151754	0.1722	0.0388	0.225319	0.2041	0.0057	0.0279275	0.2404	0.0209	0.0869384	0.4229	0.0907	0.214472	0.3073	0.1471	0.478685	0.3168	0.0066	0.0208333	0.2631	0.0028	0.0106423	0.4036	0	0	0.2779	0.015	0.0539763	0.4315	0.0154	0.0356895	0.3121	0.019	0.0608779	0.2402	0.0089	0.0370525	0.2497	0	0
Kingdonia_	Ranuculus_	0.3663	0.0356	0.0971881	0.2462	0.0281	0.114135	0.4298	0.0425	0.0988832	0.1987	0.0192	0.0966281	0.1476	0	0	0.2356	0.0171	0.0725806	0.4517	0.1016	0.224928	0.4012	0.1403	0.349701	0.3282	0	0	0.2519	0.0028	0.0111155	0.357	0	0	0.4792	0.0149	0.0310935	0.2177	0.0153	0.0702802	0.2837	0.0129	0.0454706	0.2652	0.0083	0.0312971	0.3002	0	0
Kingdonia_	Corydalis_	0.4412	0.0401	0.0908885	0.4858	0.0367	0.0755455	0.56	0.055	0.0982143	0.1439	0.0257	0.178596	0.291	0.0057	0.0195876	0.3954	0.0394	0.0996459	0.4095	0.1384	0.337973	0.2732	0.1539	0.563324	0.3923	0.0022	0.00560795	0.3396	0.0112	0.03298	0.2429	0.0123	0.0506381	0.178	0.0777	0.436517	0.2177	0.0153	0.0702802	0.3428	0.0159	0.0463827	0.4123	0.0166	0.0402619	0.3817	0	0
Glaucidium	Stephania_	0.3275	0.0263	0.0803053	0.3049	0.0136	0.0446048	0.2277	0.0339	0.14888	0.2012	0.0256	0.127237	0.2035	0.0057	0.0280098	0.2598	0.0255	0.0981524	0.4525	0.1001	0.221215	0.3139	0.141	0.449188	0.3589	0.0066	0.0183895	0.3796	0.0028	0.00737619	0.1972	0	0	0.2273	0.0302	0.132864	0.6355	0.0153	0.0240755	0.3285	0.0173	0.0526636	0.2635	0.0065	0.0246679	0.3277	0	0
Glaucidium	Ranuculus_	0.2561	0.0192	0.0749707	0.2747	0.0154	0.0560612	0.1993	0.0202	0.101355	0.1715	0.0063	0.0367347	0.0619	0	0	0.1601	0.0144	0.0899438	0.4036	0.0935	0.231665	0.2955	0.107	0.362098	0.3083	0	0	0.3004	0.0028	0.00932091	0.2026	0	0	0.2317	0.03	0.129478	0.3634	0.0153	0.0421024	0.224	0.0086	0.0383929	0.2149	0.0053	0.0246626	0.4453	0	0
Glaucidium	Corydalis_	0.4488	0.0286	0.0637255	0.541	0.034	0.0628466	0.4344	0.0606	0.139503	0.1715	0.0127	0.0740525	0.3126	0.0057	0.0182342	0.4495	0.0328	0.07297	0.386	0.1573	0.407513	0.3227	0.1567	0.48559	0.4512	0.0022	0.00487589	0.3384	0.0084	0.0248227	0.4637	0.0123	0.0265258	0.2335	0.0937	0.401285	0.3634	0.0153	0.0421024	0.3714	0.012	0.0323102	0.4232	0.0149	0.0352079	0.5445	0	0
Stephania_	Ranuculus_	0.3982	0.0346	0.086891	0.2668	0.0127	0.0476012	0.251	0.0357	0.142231	0.1869	0.0355	0.189941	0.2232	0.0057	0.0255376	0.2296	0.0181	0.0788328	0.5935	0.1296	0.218366	0.3627	0.1649	0.454646	0.2403	0.0088	0.0366209	0.3402	0	0	0.3516	0	0	0.349	0.03	0.0859599	0.3525	0	0	0.3738	0.019	0.0508293	0.2751	0.0053	0.0192657	0.2493	0	0
Stephania_	Corydalis_	0.4418	0.0383	0.0866908	0.4669	0.0359	0.0768901	0.4029	0.074	0.183668	0.2012	0.0256	0.127237	0.2901	0.0114	0.0392968	0.4539	0.0404	0.0890064	0.4943	0.1624	0.328545	0.3122	0.1757	0.56278	0.5124	0.0088	0.0171741	0.4091	0.0056	0.0136886	0.3961	0.0123	0.0310528	0.4191	0.0612	0.146027	0.3525	0	0	0.3904	0.0206	0.0527664	0.3766	0.0143	0.0379713	0.5089	0	0
Ranuculus_	Corydalis_	0.4473	0.0301	0.0672926	0.4877	0.0344	0.0705352	0.4168	0.0642	0.154031	0.1854	0.0224	0.12082	0.3597	0.0057	0.0158465	0.4059	0.0337	0.0830254	0.5478	0.1831	0.334246	0.4356	0.169	0.387971	0.4885	0.0022	0.00450358	0.4408	0.0084	0.0190563	0.5398	0.0122	0.022601	0.3597	0.0608	0.16903	0.101	0	0	0.3908	0.0146	0.0373593	0.4221	0.0146	0.034589	0.4741	0	0
Protein-coding genes	KS	KS	KA/KS
atpA	0.219338	0.0269073	0.12772
atpB	0.216415	0.022373	0.110989
atpE	0.271719	0.0483195	0.195394
atpF	0.137681	0.0496259	0.370267
atpH	0.199484	0.00479189	0.0236757
atpI	0.175295	0.0212408	0.138376
ccsA	0.237937	0.0652438	0.36234
matK	0.197278	0.0999235	0.522306
petB	0.198107	0.00869858	0.0444347
petD	0.254484	0.00795832	0.0377334
petG	0.18829	0.00848691	0.0474742
petL	0.207321	0.0377418	0.195767
petN	0.133027	0.00398421	0.0195836
psaA	0.189518	0.01003	0.0590812
psaB	0.177027	0.00914083	0.0584158
psaC	0.19855	0	0
psaJ	0.184327	0.0261751	0.161089
psbA	0.188338	0.0025064	0.0158622
psbB	0.257777	0.0112037	0.052518
psbC	0.209495	0.00585363	0.0306372
psbD	0.165774	0.00225021	0.0125356
psbE	0.137858	0.0116064	0.088318
psbF	0.12467	0.00461038	0.03633
psbH	0.252875	0.0334791	0.15923
psbI	0.15283	0.00459147	0.0408237
psbJ	0.174366	0.0274181	0.181802
psbK	0.156484	0.0427213	0.306773
psbL	0.0862119	0.00232376	0.0269423
psbM	0.18781	0.014493	0.074103
psbN	0.162796	0.0187013	0.100853
psbT	0.228776	0.0486515	0.246678
psbZ	0.131065	0.020286	0.158165
rbcL	0.195316	0.00902319	0.045949
rpl2	0.143016	0.0302616	0.234429
rpl14	0.206816	0.0315632	0.160225
rpl16	0.226878	0.0396346	0.181367
rpl20	0.201042	0.0889858	0.510221
rpl22	0.257083	0.106424	0.452812
rpl23	0.146365	0.0386996	0.279646
rpl33	0.229012	0.0517963	0.234391
rpl36	0.143132	0.0209269	0.192278
rpoB	0.187431	0.0412735	0.262897
rpoC1	0.184795	0.0426393	0.296323
rpoC2	0.19507	0.0577309	0.347108
rps2	0.174759	0.0564058	0.39046
rps3	0.234608	0.0922071	0.439927
rps4	0.189348	0.0791964	0.444684
rps7	0.0572674	0.0405713	0.674616
rps8	0.223867	0.0493976	0.230272
rps11	0.266645	0.0782047	0.314653
rps14	0.154175	0.0614794	0.511377
rps18	0.126365	0.0740212	0.868185
rps19	0.238011	0.0509787	0.245403
ycf3	0.148346	0.01539	0.133436
			0.212164
[truncated: 114 more columns]
