# Supplementary material for: Extensive reorganization of the chloroplast genome of Corydalis platycarpa: A comparative analysis of their organization and evolution with other Corydalis plastomes
Source: Front Plant Sci. 2022 Dec 9;13:1043740. doi: 10.3389/fpls.2022.1043740 (PMC10115153; doi:10.3389/fpls.2022.1043740)
Supplement: Supplementary Table 1 — List of taxa and GenBank accession numbers used in the phylogenetic and molecular clock analyses. [file DataSheet_1.zip › Data Sheet 1/Supplementary Table S3.xlsx]

## Sheet: Sheet1
	GC (%)	LSC	SSC	IR	Toal
Corydalis adunca	41	92145	9531	47226	196128
Corydalis conspersa	40.8	92280	780	47375	187810
Corydalis davidii	40.7	85352	330	39867	165416
Corydalis edulis	40.2	81999	19504	26250	154395
Corydalis fangshanensis	40.3	98393	9635	42263	192554
Corydalis filistipes	41.2	97016	14640	28741	169237
Corydalis hsiaowutaishanensis	40.8	88558	12086	44070	188784
Corydalis impatiens	40.7	89790	3105	52211	197317
Corydalis inopinata	40.9	91727	1502	44053	181355
Corydalis lupinoides	40.8	85220	1506	46377	178650
Corydalis maculata	41	86472	20758	28918	165066
Corydalis mucronifera	40.2	85579	1082	44778	176217
Corydalis namdoensis	41.1	96301	14051	29733	169818
Corydalis pauciovulata	41.5	93238	23719	22719	161773
Corydalis platycarpa	40.4	96492	10247	42640	192020
Corydalis saxicola	40.2	94289	9833	41969	188060
Corydalis shensiana	40.6	82369	20495	26344	155935
Corydalis ternata	41.2	88722	22733	29514	170483
Corydalis tomentella	40.2	96701	9636	41955	190198
Corydalis trisecta	41.5	91046	16618	28345	164354
Corydalis turtschaninovii	40.9	89414	13834	29143	161534
Lamprocapnos spectabilis	39.2	84341	1645	51384	188754
Chelidonium majus	38.7	87696	18568	26735	159734
Coreanomecon hylomeconoides	38.7	86916	18538	26685	158824
Hylomecon japonica	38.8	88165	18378	26734	160011
Macleaya microcarpa	38.6	88460	18669	26804	161118
Meconopsis racemosa	38.8	83857	17905	25995	153763
Papaver orientale	38.6	83151	17934	25857	152799
Papaver rhoeas	38.8	83172	17971	25881	152905
Papaver somniferum	38.9	83029	17920	25991	152931
Fumarioideae	40.7	90338.4	10785	37994.3	177084
Papveroideae	38.7375	85555.8	18235.4	26335.2	156511
