# Supplementary material for: Extensive reorganization of the chloroplast genome of Corydalis platycarpa: A comparative analysis of their organization and evolution with other Corydalis plastomes
Source: Front Plant Sci. 2022 Dec 9;13:1043740. doi: 10.3389/fpls.2022.1043740 (PMC10115153; doi:10.3389/fpls.2022.1043740)
Supplement: Supplementary Table 1 — List of taxa and GenBank accession numbers used in the phylogenetic and molecular clock analyses. [file DataSheet_1.zip › Data Sheet 1/Supplementary Table S8.xlsx]

## Sheet: Sheet1
		atpA			atpB			atpE			atpF			atpH			atpI			ccsA			matK			petB			petD			petG			petL			petN			psaA			psaB			psaC
Seq 1	Seq 2	Ks	Ka																														Ka															Ka
Lamprocapn	Akebia_qui	0.2243	0.0223	0.0994204	0.1971	0.0187	0.0948757	0.1583	0.0373	0.235629	0.2277	0.0257	0.112868	0.0784	0.0057	0.0727041	0.1913	0.0182	0.0951385	0.3525	0.0794	0.225248	0.1799	0.124	0.689272	0.1935	0.0111	0.0573643	0.2511	0.0084	0.0334528	0.2012	0.0246	0.122266	0.2824	0.015	0.0531161	0.1599	0	0	0.1559	0.0077	0.0493906	0.1641	0.0098	0.0597197	0.1791	0	0
Lamprocapn	Chelidoniu	0.2267	0.0246	0.108513	0.1709	0.0173	0.101229	0.2725	0.034	0.124771	0.1444	0.0257	0.177978	0.0954	0	0	0.1435	0.009	0.0627178	0.2421	0.0586	0.242049	0.0972	0.0623	0.640947	0.1979	0.0122	0.0616473	0.2041	0.0028	0.0137188	0.158	0.0245	0.155063	0.176	0.015	0.0852273	0.1027	0	0	0.1737	0.0051	0.029361	0.1661	0.0071	0.0427453	0.2497	0	0
Lamprocapn	Hylomecon_	0.2136	0.0278	0.13015	0.174	0.0182	0.104598	0.3195	0.034	0.106416	0.1184	0.0257	0.217061	0.1301	0	0	0.1435	0.009	0.0627178	0.2682	0.0601	0.224087	0.1047	0.0645	0.616046	0.2418	0.0122	0.0504549	0.2154	0.0028	0.0129991	0.158	0.0245	0.155063	0.176	0.015	0.0852273	0.1027	0	0	0.1844	0.0051	0.0276573	0.1587	0.0071	0.0447385	0.2748	0	0
Lamprocapn	Coreanomec	0.2019	0.0246	0.121842	0.1641	0.0173	0.105424	0.2743	0.0409	0.149107	0.1995	0.0257	0.128822	0.0954	0	0	0.1568	0.009	0.057398	0.2654	0.0593	0.223436	0.1231	0.0667	0.541836	0.2069	0.0122	0.0589657	0.1927	0.0028	0.0145304	0.1574	0.0245	0.155654	0.176	0.015	0.0852273	0.1599	0	0	0.1806	0.0051	0.0282392	0.1785	0.0077	0.0431373	0.2748	0	0
Lamprocapn	Macleaya_m	0.2002	0.0223	0.111389	0.1711	0.0164	0.0958504	0.1926	0.0322	0.167186	0.1715	0.0323	0.188338	0.1125	0	0	0.1242	0.0108	0.0869565	0.2488	0.054	0.217042	0.1232	0.0608	0.493506	0.2242	0.0122	0.0544157	0.1821	0.0028	0.0153762	0.1149	0.0245	0.213229	0.2273	0.015	0.0659921	0.1027	0	0	0.1539	0.0047	0.0305393	0.1181	0.0059	0.0499577	0.2019	0	0
Lamprocapn	Papaver_or	0.2968	0.0342	0.115229	0.2974	0.0296	0.0995293	0.3781	0.0514	0.135943	0.1433	0.0323	0.225401	0.1858	0	0	0.2187	0.0145	0.0663009	0.3195	0.0677	0.211894	0.2006	0.0985	0.491027	0.2106	0.0156	0.0740741	0.2515	0.0084	0.0333996	0.1574	0.0245	0.155654	0.1747	0.0303	0.17344	0.1599	0	0	0.2248	0.0086	0.0382562	0.2284	0.0089	0.0389667	0.2488	0	0
Lamprocapn	Papaver_so	0.293	0.0342	0.116724	0.2977	0.0315	0.105811	0.3985	0.0549	0.137767	0.1444	0.0257	0.177978	0.1858	0	0	0.2203	0.0163	0.07399	0.3465	0.0698	0.201443	0.2044	0.0961	0.470157	0.2109	0.0178	0.0844002	0.2515	0.0084	0.0333996	0.1149	0.0245	0.213229	0.1747	0.0303	0.17344	0.1599	0	0	0.2208	0.0077	0.0348732	0.2256	0.0095	0.0421099	0.2488	0	0
Lamprocapn	Papaver_rh	0.3048	0.0351	0.115157	0.2818	0.0315	0.111781	0.3965	0.0549	0.138462	0.1444	0.0257	0.177978	0.2052	0	0	0.2351	0.0163	0.0693322	0.3514	0.0738	0.210017	0.1923	0.0946	0.49194	0.2193	0.0156	0.0711354	0.2396	0.0084	0.0350584	0.1574	0.0245	0.155654	0.1747	0.0459	0.262736	0.1599	0	0	0.2245	0.0077	0.0342984	0.2337	0.0095	0.0406504	0.2488	0	0
Lamprocapn	Meconopsis	0.263	0.0332	0.126236	0.2735	0.0287	0.104936	0.404	0.0426	0.105446	0.1456	0.0322	0.221154	0.2252	0	0	0.1977	0.0127	0.0642387	0.3175	0.0746	0.234961	0.2038	0.0977	0.479392	0.2376	0.0156	0.0656566	0.3251	0.0112	0.0344509	0.1149	0.0245	0.213229	0.2256	0.0619	0.274379	0.1599	0	0	0.2209	0.0077	0.0348574	0.2327	0.0098	0.0421143	0.2012	0	0
Lamprocapn	Nandina_do	0.2844	0.0324	0.113924	0.2465	0.02	0.0811359	0.2189	0.0534	0.243947	0.1715	0.0192	0.111953	0.1879	0.0057	0.0303353	0.2126	0.0127	0.0597366	0.4084	0.0931	0.227963	0.1878	0.1014	0.539936	0.2648	0.0178	0.0672205	0.3004	0.0056	0.0186418	0.1821	0.0307	0.168589	0.1773	0.0944	0.532431	0.1599	0	0	0.2095	0.0077	0.0367542	0.1873	0.0085	0.0453817	0.2748	0	0
Lamprocapn	Berberis_b	0.2977	0.0379	0.127309	0.2768	0.0274	0.0989884	0.3297	0.0462	0.140127	0.3184	0.039	0.122487	0.1472	0	0	0.3292	0.0127	0.0385784	0.3802	0.0978	0.257233	0.2337	0.1285	0.54985	0.2013	0.0134	0.0665673	0.4224	0.0056	0.0132576	0.1803	0.0434	0.24071	0.1289	0.0944	0.732351	0.1599	0	0	0.2246	0.006	0.0267142	0.2532	0.0086	0.0339652	0.2748	0	0
Lamprocapn	Kingdonia_	0.2977	0.0379	0.127309	0.268	0.0269	0.100373	0.3299	0.0583	0.17672	0.1987	0.0323	0.162557	0.0954	0	0	0.2511	0.0145	0.0577459	0.3599	0.0905	0.251459	0.232	0.1352	0.582759	0.2298	0.0201	0.0874674	0.2515	0.0056	0.0222664	0.2506	0.0245	0.0977654	0.3418	0.0302	0.0883558	0.2865	0.0153	0.0534031	0.2327	0.0129	0.0554362	0.22	0.0089	0.0404545	0.2254	0	0
Lamprocapn	Glaucidium	0.36	0.0314	0.0872222	0.3242	0.02	0.0616903	0.2518	0.0496	0.196982	0.2905	0.0192	0.0660929	0.0784	0	0	0.2708	0.0172	0.0635155	0.4493	0.1007	0.224126	0.257	0.1338	0.520623	0.286	0.0178	0.0622378	0.3257	0.0056	0.0171937	0.1149	0.0245	0.213229	0.2869	0.0456	0.15894	0.2921	0.0152	0.052037	0.2634	0.0103	0.039104	0.224	0.0113	0.0504464	0.4148	0	0
Lamprocapn	Stephania_	0.3347	0.036	0.107559	0.2837	0.021	0.0740219	0.2416	0.0591	0.244619	0.1869	0.0488	0.261102	0.2041	0.0057	0.0279275	0.2487	0.0182	0.0731805	0.4389	0.0936	0.21326	0.2594	0.1607	0.619507	0.3556	0.0111	0.0312148	0.381	0.0028	0.00734908	0.2471	0.0246	0.0995548	0.2308	0.0456	0.197574	0.3561	0	0	0.2957	0.0164	0.0554616	0.257	0.0107	0.0416342	0.3008	0	0
Lamprocapn	Ranuculus_	0.4053	0.0334	0.0824081	0.3093	0.0228	0.0737148	0.2526	0.0496	0.196358	0.1995	0.0257	0.128822	0.1122	0	0	0.2517	0.0126	0.0500596	0.506	0.1257	0.248419	0.3609	0.1436	0.397894	0.3359	0.0178	0.052992	0.3143	0.0056	0.0178174	0.2542	0.0244	0.0959874	0.355	0.061	0.171831	0.1585	0	0	0.2841	0.0103	0.0362548	0.2655	0.0101	0.0380414	0.4139	0	0
Akebia_qui	Chelidoniu	0.1631	0.016	0.0980993	0.1484	0.0118	0.0795148	0.2633	0.0288	0.109381	0.1179	0.0128	0.108567	0.1122	0.0057	0.0508021	0.1184	0.0163	0.137669	0.2648	0.0494	0.186556	0.1839	0.0967	0.525829	0.1853	0.0044	0.0237453	0.1296	0.0028	0.0216049	0.1131	0	0	0.0806	0	0	0.0496	0	0	0.1219	0.0051	0.0418376	0.1315	0.0053	0.0403042	0.1791	0	0
Akebia_qui	Hylomecon_	0.1561	0.0196	0.125561	0.1417	0.0109	0.0769231	0.3095	0.0288	0.0930533	0.1439	0.0128	0.0889507	0.1476	0.0057	0.0386179	0.1248	0.0163	0.130609	0.2436	0.0509	0.208949	0.1779	0.0952	0.535132	0.2109	0.0044	0.020863	0.1296	0.0028	0.0216049	0.1131	0	0	0.0806	0	0	0.0496	0	0	0.1319	0.0051	0.0386657	0.1433	0.0053	0.0369853	0.2019	0	0
Akebia_qui	Coreanomec	0.1565	0.016	0.102236	0.1386	0.0118	0.0851371	0.265	0.0357	0.134717	0.1708	0.0128	0.0749415	0.1122	0.0057	0.0508021	0.1313	0.0163	0.124143	0.2927	0.0569	0.194397	0.1957	0.1027	0.524783	0.2027	0.0044	0.021707	0.1294	0.0028	0.0216383	0.1127	0	0	0.0806	0	0	0.1027	0	0	0.1318	0.0051	0.038695	0.1529	0.0059	0.0385873	0.2019	0	0
Akebia_qui	Macleaya_m	0.1517	0.0138	0.090969	0.1355	0.0109	0.0804428	0.1572	0.0202	0.128499	0.1439	0.0192	0.133426	0.1297	0.0057	0.0439476	0.1059	0.0181	0.170916	0.2683	0.0471	0.17555	0.1968	0.0918	0.466463	0.1854	0	0	0.1397	0.0028	0.0200429	0.0732	0	0	0.1244	0	0	0.0496	0	0	0.1021	0.0051	0.049951	0.0947	0.0053	0.0559662	0.0942	0	0
Akebia_qui	Papaver_or	0.2438	0.0259	0.106235	0.2265	0.024	0.10596	0.2746	0.0374	0.136198	0.1427	0.0193	0.135249	0.1664	0.0057	0.0342548	0.1986	0.0182	0.0916415	0.3512	0.0695	0.197893	0.2914	0.1388	0.476321	0.1685	0.0044	0.0261128	0.2511	0	0	0.1127	0	0	0.2189	0.0152	0.0694381	0.1027	0	0	0.1802	0.0095	0.0527192	0.2164	0.0059	0.0272643	0.2246	0	0
Akebia_qui	Papaver_so	0.2366	0.0259	0.109467	0.234	0.0249	0.10641	0.2758	0.0408	0.147933	0.1439	0.0128	0.0889507	0.1664	0.0057	0.0342548	0.1929	0.0199	0.103162	0.3526	0.0691	0.195973	0.286	0.1387	0.484965	0.1687	0.0066	0.0391227	0.2511	0	0	0.0732	0	0	0.2189	0.0152	0.0694381	0.1027	0	0	0.1764	0.0086	0.0487528	0.2033	0.0065	0.0319725	0.2246	0	0
Akebia_qui	Papaver_rh	0.2512	0.0269	0.107086	0.2158	0.0258	0.119555	0.2905	0.0409	0.140792	0.1439	0.0128	0.0889507	0.1853	0.0057	0.0307609	0.2218	0.0199	0.0897205	0.3421	0.0716	0.209296	0.2855	0.1371	0.48021	0.1767	0.0044	0.024901	0.2392	0	0	0.1127	0	0	0.2189	0.0306	0.13979	0.1027	0	0	0.1729	0.0086	0.0497397	0.2163	0.0065	0.0300509	0.2246	0	0
Akebia_qui	Meconopsis	0.2192	0.025	0.114051	0.2298	0.0249	0.108355	0.322	0.0305	0.0947205	0.145	0.0192	0.132414	0.2047	0.0057	0.0278456	0.1849	0.0163	0.0881558	0.3283	0.0729	0.222053	0.3123	0.1469	0.470381	0.1771	0.0044	0.0248447	0.2498	0.0028	0.011209	0.0732	0	0	0.1697	0.0464	0.273424	0.1027	0	0	0.1765	0.0086	0.0487252	0.2087	0.0065	0.0311452	0.1785	0	0
Akebia_qui	Nandina_do	0.1515	0.0228	0.150495	0.1524	0.009	0.0590551	0.225	0.0306	0.136	0.1439	0.0063	0.0437804	0.1683	0.0114	0.0677362	0.1579	0.02	0.126662	0.29	0.0662	0.228276	0.2146	0.0931	0.43383	0.1937	0.0089	0.0459473	0.2272	0.0056	0.0246479	0.1564	0.0122	0.0780051	0.0812	0.0786	0.96798	0	0	0	0.1316	0.0086	0.0653495	0.1429	0.0035	0.0244927	0.1791	0	0
Akebia_qui	Berberis_b	0.1926	0.0255	0.132399	0.1897	0.0163	0.0859251	0.3031	0.0202	0.0666447	0.3336	0.0291	0.0872302	0.129	0.0057	0.044186	0.2664	0.02	0.0750751	0.3194	0.076	0.237946	0.3047	0.1038	0.340663	0.168	0.0066	0.0392857	0.2376	0.0056	0.023569	0.1992	0.0122	0.061245	0.1253	0.0786	0.627294	0	0	0	0.1589	0.0051	0.0320957	0.1934	0.0038	0.0196484	0.3008	0	0
Akebia_qui	Kingdonia_	0.2013	0.0277	0.137606	0.1645	0.0214	0.130091	0.3631	0.0235	0.0647205	0.1433	0.0192	0.133985	0.0784	0.0057	0.0727041	0.1656	0.0181	0.1093	0.2643	0.0584	0.220961	0.2743	0.0967	0.352534	0.1696	0.0066	0.0389151	0.1302	0	0	0.2954	0	0	0.3308	0.0151	0.0456469	0.1019	0.0153	0.150147	0.1592	0.0086	0.0540201	0.1603	0.0053	0.033063	0.1354	0	0
Akebia_qui	Glaucidium	0.2275	0.0175	0.0769231	0.2357	0.0154	0.0653373	0.1848	0.027	0.146104	0.2892	0.0063	0.0217842	0.0949	0.0057	0.0600632	0.1693	0.0282	0.166568	0.3175	0.0703	0.221417	0.3003	0.1204	0.400932	0.1616	0.0066	0.0408416	0.2384	0	0	0.1544	0	0	0.0817	0.0304	0.372093	0.2239	0.0152	0.0678874	0.1728	0.0077	0.0445602	0.1791	0.0065	0.0362926	0.3277	0	0
Akebia_qui	Stephania_	0.2282	0.0273	0.119632	0.1754	0.0136	0.0775371	0.206	0.0357	0.173301	0.1722	0.0322	0.186992	0.2232	0	0	0.1989	0.02	0.100553	0.4191	0.0868	0.20711	0.2302	0.1311	0.569505	0.2949	0	0	0.2627	0.0028	0.0106585	0.1959	0	0	0.2239	0.0304	0.135775	0.2837	0	0	0.2237	0.0155	0.0692892	0.1868	0.0059	0.0315846	0.2497	0	0
Akebia_qui	Ranuculus_	0.2618	0.0247	0.0943468	0.2113	0.0136	0.0643635	0.259	0.027	0.104247	0.2892	0.0128	0.04426	0.1294	0.0057	0.0440495	0.1976	0.0208	0.105263	0.4567	0.0992	0.21721	0.3629	0.1309	0.360705	0.2765	0.0066	0.0238698	0.228	0.0028	0.0122807	0.1564	0.0122	0.0780051	0.2835	0.0302	0.106526	0.1019	0	0	0.202	0.0077	0.0381188	0.2099	0.0053	0.0252501	0.3002	0	0
Chelidoniu	Hylomecon_	0.0355	0.0053	0.149296	0.019	0.0009	0.0473684	0.0328	0	0	0.0222	0	0	0.0305	0	0	0.0222	0	0	0.0296	0.0099	0.334459	0.0656	0.0094	0.143293	0.0545	0	0	0.0347	0	0	0	0	0	0	0	0	0	0	0	0.0085	0	0	0.0263	0.0012	0.0456274	0.0551	0	0
Chelidoniu	Coreanomec	0.0468	0.0018	0.0384615	0.0246	0	0	0.0219	0.0067	0.305936	0.0451	0	0	0	0	0	0.0222	0	0	0.0527	0.0149	0.282732	0.0464	0.0108	0.232759	0.02	0	0	0.0171	0	0	0.0739	0	0	0	0	0	0.0496	0	0	0.0142	0	0	0.0408	0.0018	0.0441176	0.0551	0	0
Chelidoniu	Macleaya_m	0.0555	0.0062	0.111712	0.0443	0.0063	0.142212	0.0919	0.0134	0.145811	0.0222	0.0063	0.283784	0.0462	0	0	0.0394	0.0018	0.0456853	0.0633	0.0264	0.417062	0.0464	0.0149	0.321121	0.0688	0.0044	0.0639535	0.0527	0	0	0.036	0	0	0.0392	0	0	0	0	0	0.0707	0.0017	0.0240453	0.0599	0.0024	0.0400668	0.1354	0	0
Chelidoniu	Papaver_or	0.2065	0.0164	0.0794189	0.17	0.0175	0.102941	0.2562	0.0305	0.119048	0.0682	0.0064	0.0938416	0.1128	0	0	0.1503	0.009	0.0598802	0.2283	0.0456	0.199737	0.1372	0.0618	0.450437	0.1604	0.0044	0.0274314	0.2154	0.0028	0.0129991	0.0739	0	0	0.1236	0.0152	0.122977	0.0496	0	0	0.1592	0.006	0.0376884	0.1965	0.0053	0.026972	0.2246	0	0
Chelidoniu	Papaver_so	0.1996	0.0164	0.0821643	0.1702	0.0184	0.108108	0.2728	0.034	0.124633	0.0688	0	0	0.1128	0	0	0.1513	0.0108	0.0713814	0.2413	0.0456	0.188976	0.1378	0.0574	0.416546	0.1606	0.0066	0.0410959	0.2154	0.0028	0.0129991	0.036	0	0	0.1236	0.0152	0.122977	0.0496	0	0	0.1696	0.0051	0.0300708	0.1888	0.0047	0.0248941	0.2246	0	0
Chelidoniu	Papaver_rh	0.203	0.0173	0.0852217	0.1601	0.0194	0.121174	0.2716	0.034	0.125184	0.0688	0	0	0.1304	0	0	0.1649	0.0108	0.0654942	0.2428	0.0485	0.199753	0.1266	0.056	0.442338	0.1686	0.0044	0.0260973	0.2041	0.0028	0.0137188	0.0739	0	0	0.1236	0.0306	0.247573	0.0496	0	0	0.1696	0.0051	0.0300708	0.2017	0.0047	0.0233019	0.2246	0	0
Chelidoniu	Meconopsis	0.1795	0.0155	0.086351	0.1565	0.0194	0.123962	0.24	0.0237	0.09875	0.0693	0.0063	0.0909091	0.1484	0	0	0.1179	0.0072	0.0610687	0.2497	0.0515	0.206247	0.1429	0.0618	0.43247	0.1607	0.0044	0.0273802	0.273	0.0056	0.0205128	0.036	0	0	0.0801	0.0464	0.579276	0.0496	0	0	0.142	0.0051	0.0359155	0.1954	0.0062	0.0317298	0.2488	0	0
Chelidoniu	Nandina_do	0.2311	0.0182	0.0787538	0.1893	0.0127	0.0670893	0.4007	0.0376	0.0938358	0.0451	0.0063	0.13969	0.2278	0.0057	0.0250219	0.1645	0.0108	0.0656535	0.2556	0.0585	0.228873	0.1914	0.0885	0.462382	0.1938	0.0066	0.0340557	0.2498	0.0028	0.011209	0.158	0	0	0	0.0786	0	0.0496	0	0	0.1487	0.0051	0.0342972	0.1829	0.0053	0.0289776	0.2254	0	0
Chelidoniu	Berberis_b	0.2697	0.0236	0.0875046	0.2247	0.0182	0.0809969	0.4026	0.0341	0.0846995	0.2108	0.0291	0.138046	0.1472	0	0	0.274	0.0108	0.0394161	0.2965	0.0624	0.210455	0.2601	0.1081	0.415609	0.1763	0.0022	0.0124787	0.2725	0.0028	0.0102752	0.0741	0.0122	0.164642	0.0395	0.0786	1.98987	0.0496	0	0	0.2094	0.0034	0.0162369	0.2231	0.0062	0.0277902	0.3008	0	0
Chelidoniu	Kingdonia_	0.2526	0.0286	0.113222	0.2074	0.0246	0.118611	0.3677	0.0461	0.125374	0.1179	0.0192	0.16285	0.1301	0	0	0.1934	0.0126	0.0651499	0.2509	0.0479	0.190913	0.2136	0.1103	0.516386	0.2211	0.0089	0.0402533	0.1714	0.0028	0.0163361	0.248	0	0	0.2206	0.0151	0.0684497	0.1585	0.0153	0.09653	0.1987	0.0103	0.0518369	0.2041	0.0047	0.0230279	0.2254	0	0
Chelidoniu	Glaucidium	0.2973	0.0191	0.0642449	0.25	0.0145	0.058	0.3469	0.0352	0.10147	0.1444	0.0063	0.0436288	0.0784	0	0	0.2116	0.019	0.0897921	0.3018	0.0644	0.213386	0.2433	0.1217	0.500206	0.2672	0.0066	0.0247006	0.2494	0.0028	0.0112269	0.1138	0	0	0.0817	0.0304	0.372093	0.2921	0.0152	0.052037	0.2093	0.0077	0.0367893	0.2029	0.0071	0.0349926	0.3277	0	0
Chelidoniu	Stephania_	0.2934	0.0309	0.105317	0.2424	0.0136	0.0561056	0.3355	0.0445	0.132638	0.0693	0.0322	0.464646	0.2239	0.0057	0.0254578	0.1987	0.0163	0.0820332	0.3901	0.0689	0.176621	0.253	0.1397	0.552174	0.325	0.0044	0.0135385	0.2863	0	0	0.2446	0	0	0.1262	0.0304	0.240887	0.3561	0	0	0.2629	0.0155	0.0589578	0.2268	0.0077	0.0339506	0.2497	0	0
Chelidoniu	Ranuculus_	0.2977	0.0192	0.0644945	0.2289	0.0136	0.0594146	0.3452	0.0288	0.0834299	0.1444	0.0127	0.0879501	0.1122	0	0	0.1797	0.0072	0.0400668	0.4225	0.1072	0.253728	0.3293	0.1288	0.391133	0.2961	0.0066	0.0222898	0.2748	0	0	0.158	0	0	0.1766	0.0302	0.171008	0.0492	0	0	0.2171	0.0077	0.0354675	0.2295	0.0071	0.0309368	0.3549	0	0
Chelidoniu	Corydalis_	0.4178	0.0269	0.0643849	0.4839	0.0316	0.0653027	0.4109	0.0681	0.165734	0.1715	0.0192	0.111953	0.3368	0.0057	0.016924	0.3475	0.0376	0.108201	0.3257	0.1294	0.397298	0.1863	0.0928	0.498121	0.3898	0.0088	0.0225757	0.2988	0.0056	0.0187416	0.4036	0.0123	0.0304757	0.2299	0.0942	0.409743	0.1585	0	0	0.2955	0.0142	0.0480541	0.3341	0.016	0.0478899	0.4426	0	0
Hylomecon_	Coreanomec	0.0327	0.0053	0.16208	0.019	0.0009	0.0473684	0.0558	0.0067	0.120072	0.0688	0	0	0.0305	0	0	0.0336	0	0	0.0578	0.0192	0.33218	0.0755	0.0122	0.161589	0.0475	0	0	0.0346	0	0	0.0739	0	0	0	0	0	0.0496	0	0	0.0229	0	0	0.0304	0.0018	0.0592105	0.0744	0	0
Hylomecon_	Macleaya_m	0.0468	0.0097	0.207265	0.0386	0.0072	0.186528	0.129	0.0134	0.103876	0.0451	0.0063	0.13969	0.0786	0	0	0.051	0.0018	0.0352941	0.0684	0.0279	0.407895	0.0682	0.0169	0.247801	0.0907	0.0044	0.0485116	0.0711	0	0	0.036	0	0	0.0392	0	0	0	0	0	0.08	0.0017	0.02125	0.0578	0.0024	0.0415225	0.1569	0	0
Hylomecon_	Papaver_or	0.1852	0.0219	0.118251	0.1631	0.0175	0.107296	0.2704	0.0306	0.113166	0.0682	0.0064	0.0938416	0.1484	0	0	0.1637	0.009	0.0549786	0.2276	0.0486	0.213533	0.1677	0.067	0.399523	0.1851	0.0044	0.0237709	0.2154	0.0028	0.0129991	0.0739	0	0	0.1236	0.0152	0.122977	0.0496	0	0	0.1697	0.006	0.0353565	0.1837	0.0041	0.022319	0.2012	0	0
Hylomecon_	Papaver_so	0.1785	0.0219	0.122689	0.1633	0.0184	0.112676	0.2873	0.034	0.118343	0.0688	0	0	0.1484	0	0	0.1649	0.0108	0.0654942	0.2272	0.0486	0.213908	0.1684	0.0625	0.37114	0.1853	0.0066	0.0356179	0.2384	0.0028	0.011745	0.036	0	0	0.1236	0.0152	0.122977	0.0496	0	0	0.1802	0.0051	0.0283019	0.1836	0.0035	0.0190632	0.2012	0	0
Hylomecon_	Papaver_rh	0.1852	0.0228	0.12311	0.1533	0.0194	0.126549	0.2861	0.034	0.11884	0.0688	0	0	0.1669	0	0	0.1787	0.0108	0.0604365	0.242	0.0516	0.213223	0.1625	0.0611	0.376	0.1767	0.0044	0.024901	0.2268	0.0028	0.0123457	0.0739	0	0	0.1236	0.0306	0.247573	0.0496	0	0	0.1802	0.0051	0.0283019	0.1939	0.0035	0.0180505	0.2012	0	0
Hylomecon_	Meconopsis	0.1523	0.0209	0.137229	0.1497	0.0194	0.129593	0.254	0.0237	0.0933071	0.0693	0.0063	0.0909091	0.1858	0	0	0.1308	0.0072	0.0550459	0.2288	0.0546	0.238636	0.1852	0.0669	0.361231	0.1854	0.0044	0.0237325	0.249	0.0056	0.02249	0.036	0	0	0.0801	0.0464	0.579276	0.0496	0	0	0.1522	0.0051	0.0335085	0.1941	0.0047	0.0242143	0.2738	0	0
Hylomecon_	Nandina_do	0.2323	0.0214	0.0921223	0.1925	0.0118	0.0612987	0.4554	0.0377	0.0827844	0.0688	0.0063	0.0915698	0.2699	0.0057	0.0211189	0.1714	0.0108	0.0630105	0.2581	0.0594	0.230143	0.2116	0.0908	0.429112	0.2285	0.0044	0.019256	0.2265	0.0028	0.012362	0.158	0	0	0	0.0786	0	0.0496	0	0	0.1556	0.0051	0.0327763	0.1753	0.0053	0.0302339	0.2019	0	0
Hylomecon_	Berberis_b	0.2767	0.0273	0.0986628	0.2172	0.0173	0.0796501	0.4382	0.0341	0.0778183	0.1966	0.0258	0.131231	0.1843	0	0	0.2819	0.0108	0.0383115	0.2824	0.0668	0.236544	0.2629	0.1074	0.40852	0.2014	0.0022	0.0109235	0.2725	0.0028	0.0102752	0.0741	0.0122	0.164642	0.0395	0.0786	1.98987	0.0496	0	0	0.2206	0.0034	0.0154125	0.2231	0.0062	0.0277902	0.3008	0	0
Hylomecon_	Kingdonia_	0.2335	0.0305	0.130621	0.2035	0.0237	0.116462	0.4025	0.0462	0.114783	0.1179	0.0192	0.16285	0.1301	0	0	0.2006	0.0126	0.0628116	0.266	0.0549	0.206391	0.2489	0.1122	0.450783	0.2573	0.0066	0.025651	0.1714	0.0028	0.0163361	0.248	0	0	0.2206	0.0151	0.0684497	0.1585	0.0153	0.09653	0.2098	0.0103	0.0490944	0.204	0.0059	0.0289216	0.2019	0	0
Hylomecon_	Glaucidium	0.2964	0.0227	0.0765857	0.2496	0.0136	0.0544872	0.3984	0.0352	0.0883534	0.1444	0.0063	0.0436288	0.1122	0	0	0.219	0.019	0.086758	0.29	0.0668	0.230345	0.2576	0.1276	0.495342	0.3158	0.0066	0.0208993	0.2983	0.0028	0.00938652	0.1138	0	0	0.0817	0.0304	0.372093	0.2921	0.0152	0.052037	0.213	0.0077	0.0361502	0.2002	0.0071	0.0354645	0.4148	0	0
Hylomecon_	Stephania_	0.2946	0.0341	0.11575	0.2346	0.0127	0.0541347	0.3684	0.0446	0.121064	0.0815	0.0355	0.435583	0.2651	0.0057	0.0215013	0.1916	0.0163	0.0850731	0.3805	0.072	0.189225	0.2527	0.1413	0.559161	0.3147	0.0044	0.0139816	0.2863	0	0	0.2446	0	0	0.1262	0.0304	0.240887	0.3561	0	0	0.2669	0.0155	0.0580742	0.2187	0.0077	0.035208	0.2254	0	0
Hylomecon_	Ranuculus_	0.3089	0.0229	0.074134	0.2396	0.0127	0.053005	0.3968	0.0288	0.0725806	0.1184	0.0127	0.107264	0.1476	0	0	0.201	0.0072	0.0358209	0.428	0.1076	0.251402	0.3359	0.1352	0.402501	0.3259	0.0066	0.0202516	0.2748	0	0	0.158	0	0	0.1766	0.0302	0.171008	0.0492	0	0	0.2285	0.0077	0.033698	0.2268	0.0071	0.0313051	0.3839	0	0
Coreanomec	Macleaya_m	0.0569	0.0066	0.115993	0.0358	0.0063	0.175978	0.0924	0.0202	0.218615	0.0222	0.0063	0.283784	0.0462	0	0	0.051	0.0018	0.0352941	0.0606	0.0214	0.353135	0.0708	0.0204	0.288136	0.0835	0.0044	0.0526946	0.0526	0	0	0.0359	0	0	0.0392	0	0	0.0496	0	0	0.0799	0.0017	0.0212766	0.0707	0.0029	0.0410184	0.1569	0	0
Coreanomec	Papaver_or	0.2048	0.0187	0.0913086	0.1633	0.0175	0.107165	0.2892	0.0374	0.129322	0.1174	0.0064	0.0545145	0.1128	0	0	0.1637	0.009	0.0549786	0.2347	0.0411	0.175117	0.171	0.0676	0.395322	0.1689	0.0044	0.0260509	0.2038	0.0028	0.013739	0.0737	0	0	0.1236	0.0152	0.122977	0.0496	0	0	0.166	0.006	0.0361446	0.2042	0.0059	0.0288932	0.2488	0	0
Coreanomec	Papaver_so	0.1979	0.0187	0.0944922	0.1634	0.0184	0.112607	0.3068	0.0409	0.133312	0.1184	0	0	0.1128	0	0	0.1649	0.0108	0.0654942	0.2311	0.0419	0.181307	0.1717	0.0632	0.368084	0.1691	0.0066	0.0390302	0.2038	0.0028	0.013739	0.0359	0	0	0.1236	0.0152	0.122977	0.0496	0	0	0.1764	0.0051	0.0289116	0.1963	0.0053	0.0269995	0.2488	0	0
Coreanomec	Papaver_rh	0.2048	0.0196	0.0957031	0.1534	0.0194	0.126467	0.3055	0.0409	0.133879	0.1184	0	0	0.1304	0	0	0.1787	0.0108	0.0604365	0.2459	0.0448	0.182188	0.1657	0.0618	0.372963	0.1607	0.0044	0.0273802	0.1927	0.0028	0.0145304	0.0737	0	0	0.1236	0.0306	0.247573	0.0496	0	0	0.1764	0.0051	0.0289116	0.2093	0.0053	0.0253225	0.2488	0	0
Coreanomec	Meconopsis	0.1778	0.0178	0.100112	0.1434	0.0194	0.135286	0.2416	0.0305	0.126242	0.1193	0.0063	0.052808	0.1484	0	0	0.1308	0.0072	0.0550459	0.246	0.0478	0.194309	0.1886	0.0676	0.358431	0.1692	0.0044	0.0260047	0.2604	0.0056	0.0215054	0.0359	0	0	0.0801	0.0464	0.579276	0.0496	0	0	0.1555	0.0051	0.0327974	0.2031	0.0068	0.033481	0.2738	0	0
Coreanomec	Nandina_do	0.2311	0.0182	0.0787538	0.1927	0.0127	0.0659056	0.4036	0.0446	0.110505	0.0931	0.0063	0.0676692	0.2278	0.0057	0.0250219	0.1783	0.0108	0.0605721	0.269	0.0662	0.246097	0.2211	0.0885	0.400271	0.2114	0.0066	0.0312204	0.2494	0.0028	0.0112269	0.1574	0	0	0	0.0786	0	0.1027	0	0	0.1589	0.0051	0.0320957	0.1879	0.0047	0.0250133	0.2497	0	0
Coreanomec	Berberis_b	0.2774	0.0236	0.0850757	0.2067	0.0182	0.0880503	0.4055	0.041	0.10111	0.2704	0.0291	0.107618	0.1472	0	0	0.274	0.0108	0.0394161	0.2962	0.0701	0.236664	0.2668	0.105	0.393553	0.185	0.0022	0.0118919	0.272	0.0028	0.0102941	0.1559	0.0122	0.0782553	0.0395	0.0786	1.98987	0.1027	0	0	0.2129	0.0034	0.0159699	0.2337	0.0056	0.0239623	0.3556	0	0
Coreanomec	Kingdonia_	0.2489	0.0286	0.114906	0.1932	0.0246	0.127329	0.3704	0.046	0.12419	0.1708	0.0192	0.112412	0.1301	0	0	0.1934	0.0126	0.0651499	0.2888	0.0577	0.199792	0.2381	0.1149	0.48257	0.2396	0.0088	0.0367279	0.1711	0.0028	0.0163647	0.2471	0	0	0.2206	0.0151	0.0684497	0.2197	0.0153	0.0696404	0.2171	0.0103	0.0474436	0.2144	0.0065	0.0303172	0.2497	0	0
Coreanomec	Glaucidium	0.2933	0.0191	0.065121	0.2387	0.0145	0.0607457	0.3493	0.0421	0.120527	0.1995	0.0063	0.0315789	0.0784	0	0	0.2116	0.019	0.0897921	0.335	0.0683	0.203881	0.2312	0.1248	0.539792	0.2869	0.0066	0.0230045	0.2609	0.0028	0.0107321	0.1134	0	0	0.0817	0.0304	0.372093	0.2921	0.0152	0.052037	0.2278	0.0077	0.0338016	0.2158	0.0065	0.0301205	0.3556	0	0
Coreanomec	Stephania_	0.3014	0.0309	0.102522	0.2239	0.0136	0.0607414	0.3378	0.0516	0.152753	0.1193	0.0322	0.269908	0.2239	0.0057	0.0254578	0.1987	0.0163	0.0820332	0.3774	0.062	0.164282	0.2692	0.1453	0.539747	0.3463	0.0044	0.0127057	0.2858	0	0	0.2437	0	0	0.1262	0.0304	0.240887	0.4361	0	0	0.2746	0.0155	0.0564457	0.2133	0.0071	0.0332865	0.2748	0	0
Coreanomec	Ranuculus_	0.3179	0.0192	0.0603964	0.2324	0.0136	0.0585198	0.3476	0.0357	0.102704	0.1444	0.0127	0.0879501	0.1122	0	0	0.1938	0.0072	0.0371517	0.4348	0.1097	0.2523	0.3333	0.1327	0.39814	0.3166	0.0066	0.0208465	0.2867	0	0	0.1574	0	0	0.1766	0.0302	0.171008	0.1019	0	0	0.2359	0.0077	0.0326409	0.2213	0.0077	0.0347944	0.3839	0	0
Macleaya_m	Papaver_or	0.1927	0.0155	0.0804359	0.1569	0.0203	0.129382	0.1991	0.0236	0.118533	0.0924	0.0128	0.138528	0.1304	0	0	0.1053	0.0108	0.102564	0.2185	0.0419	0.191762	0.1458	0.0596	0.408779	0.1524	0.0044	0.0288714	0.2041	0.0028	0.0137188	0.0359	0	0	0.0801	0.0152	0.189763	0.0496	0	0	0.1383	0.006	0.0433839	0.1514	0.0041	0.0270806	0.1564	0	0
Macleaya_m	Papaver_so	0.1859	0.0155	0.0833782	0.157	0.0212	0.135032	0.2144	0.027	0.125933	0.0931	0.0063	0.0676692	0.1304	0	0	0.106	0.0126	0.118868	0.2128	0.0431	0.202538	0.1464	0.0553	0.377732	0.1526	0.0066	0.0432503	0.1821	0.0028	0.0153762	0	0	0	0.0801	0.0152	0.189763	0.0496	0	0	0.1415	0.0051	0.0360424	0.1441	0.0047	0.0326162	0.1564	0	0
Macleaya_m	Papaver_rh	0.1996	0.0164	0.0821643	0.1471	0.0221	0.150238	0.2135	0.027	0.126464	0.0931	0.0063	0.0676692	0.1484	0	0	0.1188	0.0126	0.106061	0.2294	0.0455	0.198344	0.1406	0.0538	0.382646	0.1605	0.0044	0.0274143	0.1714	0.0028	0.0163361	0.0359	0	0	0.0801	0.0306	0.382022	0.0496	0	0	0.1347	0.0051	0.0378619	0.1563	0.0047	0.0300704	0.1564	0	0
Macleaya_m	Meconopsis	0.1694	0.0146	0.0861865	0.1371	0.0221	0.161196	0.2126	0.0168	0.0790216	0.0939	0.0127	0.13525	0.1669	0	0	0.0868	0.009	0.103687	0.2295	0.0485	0.211329	0.1628	0.0625	0.383907	0.1527	0.0044	0.0288147	0.2373	0.0056	0.0235988	0	0	0	0.0801	0.0464	0.579276	0.0496	0	0	0.1348	0.0051	0.0378338	0.1504	0.005	0.0332447	0.2012	0	0
Macleaya_m	Nandina_do	0.215	0.0214	0.0995349	0.1826	0.0108	0.0591457	0.2695	0.0376	0.139518	0.0688	0.0127	0.184593	0.2486	0.0057	0.0229284	0.138	0.0126	0.0913043	0.2567	0.0644	0.250877	0.2213	0.084	0.379575	0.1939	0.0089	0.0458999	0.2498	0.0028	0.011209	0.1149	0	0	0.0395	0.0786	1.98987	0.0496	0	0	0.1449	0.0069	0.047619	0.146	0.0041	0.0280822	0.1791	0	0
Macleaya_m	Berberis_b	0.2756	0.025	0.0907112	0.2034	0.0172	0.0845624	0.3355	0.0271	0.080775	0.24	0.0357	0.14875	0.1655	0	0	0.2436	0.0126	0.0517241	0.2905	0.0667	0.229604	0.2575	0.1042	0.40466	0.2103	0.0066	0.0313837	0.2604	0.0028	0.0107527	0.1138	0.0122	0.107206	0.0812	0.0786	0.96798	0.0496	0	0	0.1762	0.0034	0.0192963	0.1995	0.005	0.0250627	0.3008	0	0
Macleaya_m	Kingdonia_	0.236	0.03	0.127119	0.19	0.0246	0.129474	0.3358	0.039	0.116141	0.1439	0.0257	0.178596	0.148	0	0	0.1797	0.0144	0.0801336	0.2543	0.0607	0.238694	0.2445	0.1056	0.431902	0.2393	0.0066	0.0275804	0.1821	0.0028	0.0153762	0.1998	0	0	0.2737	0.0151	0.0551699	0.1585	0.0153	0.09653	0.1945	0.0103	0.0529563	0.1697	0.005	0.0294638	0.1569	0	0
Macleaya_m	Glaucidium	0.3034	0.0205	0.0675676	0.2317	0.0136	0.0586966	0.2225	0.0351	0.157753	0.1715	0.0127	0.0740525	0.0951	0	0	0.1976	0.0208	0.105263	0.3353	0.0683	0.203698	0.2628	0.1232	0.468798	0.2865	0.0066	0.0230366	0.2613	0.0028	0.0107157	0.0737	0	0	0.0817	0.0304	0.372093	0.2921	0.0152	0.052037	0.2087	0.0077	0.0368951	0.1749	0.0071	0.0405946	0.2497	0	0
Macleaya_m	Stephania_	0.2877	0.0286	0.0994091	0.2279	0.0136	0.0596753	0.2423	0.048	0.198102	0.0939	0.0388	0.413206	0.2041	0.0057	0.0279275	0.185	0.0181	0.0978378	0.3819	0.0689	0.180414	0.2473	0.1347	0.544683	0.3051	0	0	0.2739	0	0	0.1972	0	0	0.1734	0.0304	0.175317	0.3561	0	0	0.2464	0.0155	0.0629058	0.1928	0.0065	0.0337137	0.2254	0	0
Macleaya_m	Ranuculus_	0.314	0.0219	0.0697452	0.2328	0.0136	0.0584192	0.2507	0.0357	0.142401	0.1715	0.0192	0.111953	0.1297	0	0	0.1801	0.009	0.0499722	0.4268	0.1048	0.245548	0.3301	0.1271	0.385035	0.2865	0.0066	0.0230366	0.2872	0	0	0.1149	0	0	0.1284	0.0302	0.235202	0.0492	0	0	0.2202	0.0077	0.0349682	0.1903	0.0059	0.0310037	0.3271	0	0
Papaver_or	Papaver_so	0.0108	0	0	0.0217	0.0009	0.0414747	0.0111	0.0033	0.297297	0	0.0064	0	0	0	0	0.011	0.0054	0.490909	0.0399	0.0028	0.0701754	0.0188	0.004	0.212766	0	0.0022	0	0.035	0	0	0.0359	0	0	0	0	0	0	0	0	0.0199	0.0009	0.0452261	0.0202	0.0006	0.029703	0	0	0
Papaver_or	Papaver_rh	0.0273	0.0009	0.032967	0.0135	0.0018	0.133333	0.011	0.0033	0.3	0	0.0064	0	0.0152	0	0	0.0222	0.0054	0.243243	0.0401	0.0085	0.21197	0.0141	0.0053	0.375887	0.0066	0	0	0.044	0	0	0.0737	0	0	0	0.0152	0	0	0	0	0.0199	0.0009	0.0452261	0.0243	0.0006	0.0246914	0	0	0
Papaver_or	Meconopsis	0.0703	0.0026	0.0369844	0.0641	0.0045	0.0702028	0.093	0.0067	0.072043	0	0.0127	0	0.0306	0	0	0.0277	0.0018	0.0649819	0.1104	0.0113	0.102355	0.0429	0.0215	0.501166	0.0474	0	0	0.1	0.0028	0.028	0.0359	0	0	0.0795	0.0307	0.386164	0	0	0	0.0463	0.0009	0.0194384	0.0644	0.0006	0.00931677	0.0739	0	0
Papaver_or	Nandina_do	0.2999	0.0337	0.112371	0.2838	0.0258	0.0909091	0.4349	0.0534	0.122787	0.0924	0.0128	0.138528	0.2493	0.0057	0.022864	0.2423	0.0163	0.067272	0.327	0.0739	0.225994	0.2576	0.1231	0.477873	0.2555	0.0044	0.0172211	0.3132	0.0056	0.0178799	0.1574	0	0	0.1244	0.0956	0.768489	0.1027	0	0	0.224	0.0095	0.0424107	0.2977	0.0047	0.0157877	0.2488	0	0
Papaver_or	Berberis_b	0.3449	0.0341	0.0988692	0.2915	0.0295	0.101201	0.3719	0.041	0.110245	0.238	0.0358	0.15042	0.1476	0	0	0.3466	0.0127	0.0366417	0.343	0.0869	0.253353	0.2964	0.1411	0.476046	0.1928	0.0067	0.034751	0.3931	0.0056	0.0142457	0.1559	0.0122	0.0782553	0.0806	0.0956	1.1861	0.1027	0	0	0.2471	0.0077	0.0311615	0.3385	0.0056	0.0165436	0.3543	0	0
Papaver_or	Kingdonia_	0.3096	0.0392	0.126615	0.2845	0.037	0.130053	0.4807	0.0583	0.121281	0.0921	0.0258	0.28013	0.1858	0	0	0.2947	0.019	0.0644723	0.3211	0.074	0.230458	0.3145	0.1462	0.464865	0.2121	0.0022	0.0103725	0.2882	0	0	0.2471	0	0	0.2716	0.0306	0.112666	0.2197	0.0153	0.0696404	0.2755	0.0129	0.046824	0.2683	0.0068	0.0253448	0.2246	0	0
Papaver_or	Glaucidium	0.4048	0.0318	0.0785573	0.321	0.0263	0.0819315	0.3517	0.0491	0.139608	0.1701	0.0128	0.0752499	0.1664	0	0	0.287	0.0209	0.0728223	0.3791	0.0877	0.231337	0.3109	0.1605	0.516243	0.2957	0.0022	0.00743997	0.3127	0	0	0.1134	0	0	0.1722	0.0462	0.268293	0.2239	0.0152	0.0678874	0.2588	0.0121	0.0467543	0.291	0.0089	0.0305842	0.4131	0	0
Papaver_or	Stephania_	0.3538	0.0387	0.109384	0.3229	0.0277	0.0857851	0.3937	0.055	0.1397	0.1184	0.0389	0.328547	0.2875	0.0057	0.0198261	0.2566	0.0219	0.0853468	0.4465	0.0883	0.19776	0.3176	0.1685	0.530542	0.3451	0.0044	0.0127499	0.4248	0.0028	0.00659134	0.2437	0	0	0.1722	0.0462	0.268293	0.4361	0	0	0.3333	0.0182	0.0546055	0.3241	0.0083	0.0256094	0.3265	0	0
Papaver_or	Ranuculus_	0.4033	0.0324	0.0803372	0.3144	0.0263	0.0836514	0.443	0.0496	0.111964	0.1979	0.0192	0.0970187	0.1664	0	0	0.2913	0.0126	0.0432544	0.4367	0.1226	0.280742	0.3807	0.1669	0.438403	0.286	0.0022	0.00769231	0.3014	0.0028	0.00928998	0.1574	0	0	0.1753	0.0618	0.352539	0.1019	0	0	0.2513	0.0121	0.0481496	0.3273	0.0077	0.0235258	0.3824	0	0
Papaver_so	Papaver_rh	0.0217	0.0009	0.0414747	0.0135	0.0009	0.0666667	0.0223	0.0066	0.295964	0	0	0	0.0152	0	0	0.0223	0	0	0.0198	0.0085	0.429293	0.0141	0.0013	0.0921986	0.0066	0.0022	0.333333	0.0261	0	0	0.0359	0	0	0	0.0152	0	0	0	0	0.0199	0	0	0.0201	0	0	0	0	0
Papaver_so	Meconopsis	0.0645	0.0026	0.0403101	0.0642	0.0054	0.0841121	0.1059	0.01	0.0944287	0	0.0063	0	0.0306	0	0	0.0279	0.0036	0.129032	0.099	0.0113	0.114141	0.0431	0.0174	0.403712	0.0475	0.0022	0.0463158	0.1	0.0028	0.028	0	0	0	0.0795	0.0307	0.386164	0	0	0	0.0493	0	0	0.0579	0.0012	0.0207254	0.0739	0	0
Papaver_so	Nandina_do	0.2922	0.0337	0.115332	0.288	0.0267	0.0927083	0.437	0.0569	0.130206	0.0931	0.0063	0.0676692	0.2493	0.0057	0.022864	0.2442	0.0145	0.0593776	0.334	0.0755	0.226048	0.2588	0.1214	0.469088	0.2558	0.0066	0.0258014	0.3396	0.0056	0.01649	0.1149	0	0	0.1244	0.0956	0.768489	0.1027	0	0	0.2275	0.0086	0.0378022	0.2888	0.0053	0.0183518	0.2488	0	0
Papaver_so	Berberis_b	0.3408	0.0341	0.100059	0.2958	0.0305	0.10311	0.3736	0.0444	0.118844	0.24	0.0291	0.12125	0.1476	0	0	0.3494	0.0145	0.0414997	0.3502	0.0854	0.243861	0.3116	0.1393	0.447047	0.1931	0.0089	0.0460901	0.3931	0.0056	0.0142457	0.1138	0.0122	0.107206	0.0806	0.0956	1.1861	0.1027	0	0	0.2507	0.0069	0.0275229	0.3291	0.0062	0.0188393	0.3543	0	0
Papaver_so	Kingdonia_	0.3057	0.0392	0.12823	0.2928	0.0361	0.123292	0.4832	0.0619	0.128104	0.0928	0.0192	0.206897	0.1858	0	0	0.2769	0.0218	0.0787288	0.3182	0.0714	0.224387	0.316	0.1476	0.467089	0.2123	0.0044	0.0207254	0.2882	0	0	0.1998	0	0	0.2716	0.0306	0.112666	0.2197	0.0153	0.0696404	0.2792	0.0121	0.0433381	0.2667	0.0071	0.0266217	0.2246	0	0
Papaver_so	Glaucidium	0.3868	0.0318	0.082213	0.3172	0.0282	0.0889029	0.3712	0.0526	0.141703	0.1715	0.0063	0.0367347	0.1664	0	0	0.2812	0.0153	0.0544097	0.3678	0.0882	0.239804	0.3123	0.1587	0.508165	0.2961	0.0044	0.0148598	0.2748	0	0	0.0737	0	0	0.1722	0.0462	0.268293	0.2239	0.0152	0.0678874	0.2545	0.0112	0.0440079	0.2793	0.0083	0.0297172	0.4131	0	0
Papaver_so	Stephania_	0.3497	0.0387	0.110666	0.3274	0.0286	0.0873549	0.3956	0.0585	0.147877	0.1193	0.0322	0.269908	0.2875	0.0057	0.0198261	0.2585	0.02	0.0773694	0.4369	0.0883	0.202106	0.2984	0.1683	0.564008	0.3456	0.0066	0.0190972	0.3953	0.0028	0.00708323	0.1972	0	0	0.1722	0.0462	0.268293	0.4361	0	0	0.3329	0.019	0.0570742	0.3149	0.0089	0.0282629	0.3265	0	0
Papaver_so	Ranuculus_	0.3944	0.0324	0.0821501	0.3106	0.0272	0.0875724	0.4655	0.0531	0.114071	0.1995	0.0127	0.0636591	0.1664	0	0	0.2936	0.0108	0.0367847	0.4572	0.1203	0.263123	0.3827	0.165	0.431147	0.2863	0.0044	0.0153685	0.3014	0.0028	0.00928998	0.1149	0	0	0.1753	0.0618	0.352539	0.1019	0	0	0.2471	0.0112	0.0453258	0.312	0.0083	0.0266026	0.3824	0	0
Papaver_rh	Meconopsis	0.0763	0.0035	0.0458716	0.0555	0.0063	0.113514	0.1054	0.01	0.0948767	0	0.0063	0	0.0464	0	0	0.0393	0.0036	0.0916031	0.0996	0.0141	0.141566	0.0381	0.0161	0.422572	0.0545	0	0	0.1098	0.0028	0.0255009	0.0359	0	0	0.0795	0.0152	0.191195	0	0	0	0.0493	0	0	0.0687	0.0012	0.0174672	0.0739	0	0
Papaver_rh	Nandina_do	0.3039	0.0346	0.113853	0.2761	0.0277	0.100326	0.4545	0.057	0.125413	0.0931	0.0063	0.0676692	0.2285	0.0057	0.0249453	0.2595	0.0145	0.0558767	0.3175	0.0808	0.254488	0.2519	0.1199	0.475983	0.2648	0.0044	0.0166163	0.3263	0.0056	0.0171621	0.1574	0	0	0.1244	0.0788	0.633441	0.1027	0	0	0.2162	0.0086	0.039778	0.2976	0.0053	0.0178091	0.2488	0	0
Papaver_rh	Berberis_b	0.3534	0.035	0.0990379	0.2759	0.0314	0.113809	0.3899	0.0445	0.114132	0.24	0.0291	0.12125	0.1297	0	0	0.3408	0.0145	0.0425469	0.3294	0.0931	0.282635	0.3041	0.1409	0.463334	0.2013	0.0067	0.0332837	0.3789	0.0056	0.0147796	0.1559	0.0122	0.0782553	0.0806	0.0788	0.977667	0.1027	0	0	0.2352	0.0069	0.0293367	0.3446	0.0062	0.0179919	0.3543	0	0
Papaver_rh	Kingdonia_	0.3157	0.0406	0.128603	0.2808	0.0361	0.128561	0.5021	0.0619	0.123282	0.0928	0.0192	0.206897	0.2052	0	0	0.2849	0.0218	0.0765181	0.3228	0.0755	0.233891	0.3017	0.1477	0.489559	0.2209	0.0022	0.00995926	0.2758	0	0	0.2471	0	0	0.2716	0.0152	0.0559647	0.2197	0.0153	0.0696404	0.2792	0.0121	0.0433381	0.2782	0.0071	0.0255212	0.2246	0	0
Papaver_rh	Glaucidium	0.4002	0.0327	0.0817091	0.3008	0.0282	0.09375	0.3694	0.0526	0.142393	0.1715	0.0063	0.0367347	0.148	0	0	0.314	0.0153	0.0487261	0.373	0.0891	0.238874	0.2979	0.1604	0.538436	0.3055	0.0022	0.00720131	0.2872	0	0	0.1134	0	0	0.1722	0.0305	0.17712	0.2239	0.0152	0.0678874	0.2506	0.0112	0.0446927	0.2938	0.0083	0.0282505	0.4131	0	0
Papaver_rh	Stephania_	0.3668	0.0396	0.107961	0.3108	0.0296	0.0952381	0.4124	0.0586	0.142095	0.1193	0.0322	0.269908	0.3097	0.0057	0.0184049	0.2585	0.02	0.0773694	0.4226	0.0913	0.216044	0.3115	0.1684	0.54061	0.3556	0.0044	0.0123735	0.4099	0.0028	0.00683093	0.2437	0	0	0.1722	0.0305	0.17712	0.4361	0	0	0.3199	0.019	0.0593936	0.327	0.0089	0.0272171	0.3265	0	0
Papaver_rh	Ranuculus_	0.3987	0.0333	0.0835214	0.3145	0.0281	0.0893482	0.4235	0.0532	0.12562	0.1995	0.0127	0.0636591	0.148	0	0	0.3102	0.0108	0.0348162	0.4545	0.1229	0.270407	0.3819	0.1635	0.428123	0.2957	0.0022	0.00743997	0.3143	0.0028	0.00890869	0.0746	0	0	0.1753	0.0459	0.261837	0.1019	0	0	0.255	0.0112	0.0439216	0.3241	0.0083	0.0256094	0.3824	0	0
Meconopsis	Nandina_do	0.2774	0.0309	0.111391	0.2873	0.0267	0.0929342	0.4425	0.0481	0.108701	0.0939	0.0127	0.13525	0.2928	0.0057	0.0194672	0.2206	0.0145	0.0657298	0.3402	0.0777	0.228395	0.2516	0.1294	0.514308	0.2377	0.0044	0.0185107	0.3931	0.0084	0.0213686	0.1149	0	0	0.0806	0.0624	0.774194	0.1027	0	0	0.2239	0.0086	0.03841	0.2733	0.0056	0.0204903	0.2738	0	0
Meconopsis	Berberis_b	0.3169	0.0313	0.0987693	0.2911	0.0305	0.104775	0.4446	0.0375	0.0843455	0.2421	0.0356	0.147047	0.1848	0	0	0.3219	0.0108	0.0335508	0.3488	0.0907	0.260034	0.321	0.1499	0.466978	0.2017	0.0066	0.0327219	0.3768	0.0084	0.022293	0.1138	0.0122	0.107206	0.1244	0.0624	0.501608	0.1027	0	0	0.247	0.0069	0.0279352	0.3219	0.0065	0.0201926	0.3265	0	0
Meconopsis	Kingdonia_	0.2789	0.0382	0.136967	0.2647	0.0342	0.129203	0.5103	0.0495	0.0970018	0.0935	0.0257	0.274866	0.2252	0	0	0.2519	0.0181	0.0718539	0.3081	0.077	0.249919	0.3219	0.1559	0.484312	0.2125	0.0022	0.0103529	0.3519	0.0028	0.00795681	0.1998	0	0	0.3282	0.0306	0.0932358	0.2197	0.0153	0.0696404	0.2713	0.0121	0.0446001	0.2558	0.0077	0.0301016	0.2246	0	0
Meconopsis	Glaucidium	0.3659	0.029	0.0792566	0.3164	0.0254	0.0802781	0.3857	0.0456	0.118227	0.1729	0.0127	0.0734529	0.2047	0	0	0.2561	0.019	0.0741898	0.4189	0.0915	0.218429	0.2987	0.1668	0.55842	0.3366	0.0022	0.00653595	0.3506	0.0028	0.00798631	0.0737	0	0	0.1253	0.0462	0.368715	0.2239	0.0152	0.0678874	0.2547	0.0112	0.0439733	0.2869	0.0098	0.0341582	0.3543	0	0
Meconopsis	Stephania_	0.3552	0.0377	0.106137	0.3081	0.0282	0.0915287	0.4491	0.0515	0.114674	0.1203	0.0387	0.321696	0.3326	0.0057	0.0171377	0.2345	0.02	0.0852878	0.4675	0.0882	0.188663	0.325	0.1735	0.533846	0.3459	0.0044	0.0127204	0.4528	0.0056	0.0123675	0.1972	0	0	0.2222	0.0462	0.207921	0.4361	0	0	0.3073	0.019	0.0618288	0.3138	0.0092	0.029318	0.3265	0	0
Meconopsis	Ranuculus_	0.3644	0.0314	0.086169	0.3347	0.0272	0.0812668	0.4608	0.0462	0.10026	0.2012	0.0191	0.0949304	0.2047	0	0	0.2525	0.0108	0.0427723	0.5198	0.1229	0.236437	0.397	0.1735	0.437028	0.2963	0.0022	0.00742491	0.2998	0.0056	0.0186791	0.1149	0	0	0.1753	0.0618	0.352539	0.1019	0	0	0.263	0.0112	0.0425856	0.305	0.0086	0.0281967	0.3824	0	0
Nandina_do	Berberis_b	0.1314	0.0187	0.142314	0.1266	0.0117	0.0924171	0.2087	0.0169	0.0809775	0.1556	0.0225	0.144602	0.1493	0	0	0.1576	0.0108	0.0685279	0.1862	0.0507	0.272288	0.1164	0.0672	0.57732	0.2101	0.0022	0.0104712	0.2261	0.0056	0.0247678	0.158	0.0122	0.0772152	0.0397	0	0	0	0	0	0.1315	0.0034	0.0258555	0.1359	0	0	0.1569	0	0
Nandina_do	Kingdonia_	0.285	0.0309	0.108421	0.2072	0.0203	0.097973	0.3937	0.0409	0.103886	0.1439	0.0128	0.0889507	0.1879	0.0057	0.0303353	0.19	0.0172	0.0905263	0.3447	0.0747	0.21671	0.2841	0.1066	0.37522	0.2573	0.0066	0.025651	0.2276	0.0056	0.0246046	0.2506	0	0	0.2222	0.0622	0.279928	0.1019	0.0153	0.150147	0.213	0.0121	0.0568075	0.1931	0.0053	0.0274469	0.1791	0	0
Nandina_do	Glaucidium	0.2432	0.0209	0.0859375	0.2513	0.0127	0.0505372	0.2395	0.0306	0.127766	0.1995	0	0	0.1497	0	0	0.2265	0.019	0.0838852	0.328	0.0723	0.220427	0.2177	0.1001	0.459807	0.2577	0.0088	0.0341482	0.2867	0.0056	0.0195326	0.1574	0	0	0.0823	0.0782	0.950182	0.2239	0.0152	0.0678874	0.1656	0.0112	0.0676329	0.1945	0.0041	0.0210797	0.3008	0	0
Nandina_do	Stephania_	0.2736	0.0327	0.119518	0.2071	0.0108	0.0521487	0.2854	0.0446	0.156272	0.0693	0.0256	0.369408	0.3136	0.0114	0.036352	0.2427	0.0145	0.0597445	0.4233	0.087	0.205528	0.2741	0.123	0.448741	0.2852	0.0089	0.0312062	0.2748	0.0028	0.0101892	0.2975	0	0	0.1271	0.0459	0.361133	0.2837	0	0	0.2864	0.0173	0.060405	0.2286	0.0035	0.0153106	0.2254	0	0
Nandina_do	Ranuculus_	0.2875	0.0215	0.0747826	0.1976	0.0099	0.0501012	0.2255	0.0306	0.135698	0.1444	0.0063	0.0436288	0.1874	0	0	0.1939	0.0108	0.0556988	0.3999	0.1094	0.273568	0.3	0.1102	0.367333	0.3158	0.0066	0.0208993	0.2882	0.0028	0.00971548	0.1595	0	0	0.178	0.0456	0.25618	0.1019	0	0	0.2355	0.0112	0.0475584	0.2314	0.0047	0.0203111	0.3271	0	0
Nandina_do	Corydalis_	0.3991	0.0305	0.0764219	0.4417	0.0269	0.0609011	0.4187	0.0699	0.166945	0.1995	0.0127	0.0636591	0.2733	0.0114	0.0417124	0.361	0.0385	0.106648	0.3853	0.1481	0.384376	0.2697	0.1352	0.501298	0.4592	0.0089	0.0193815	0.4865	0.0084	0.0172662	0.4083	0.0122	0.02988	0.2317	0.0775	0.334484	0.1019	0	0	0.3376	0.0177	0.0524289	0.3724	0.0116	0.0311493	0.4115	0	0
Berberis_b	Kingdonia_	0.3024	0.0327	0.108135	0.2401	0.0277	0.115369	0.4049	0.0321	0.0792788	0.3007	0.0225	0.0748254	0.1472	0	0	0.2878	0.0172	0.0597637	0.3253	0.0701	0.215493	0.317	0.1164	0.367192	0.2027	0.0089	0.0439073	0.2739	0.0056	0.0204454	0.2986	0.0122	0.0408573	0.1722	0.0622	0.361208	0.1019	0.0153	0.150147	0.2243	0.0086	0.0383415	0.2557	0.0056	0.0219007	0.3008	0	0
Berberis_b	Glaucidium	0.2334	0.02	0.0856898	0.2939	0.02	0.0680504	0.3136	0.0282	0.0899235	0.3351	0.0225	0.0671441	0.0946	0	0	0.3127	0.0227	0.0725935	0.3743	0.0715	0.191023	0.2602	0.1192	0.458109	0.285	0.0089	0.0312281	0.3636	0.0056	0.0154015	0.0739	0.0122	0.165088	0.1271	0.0782	0.615264	0.2239	0.0152	0.0678874	0.2051	0.0077	0.0375427	0.2528	0.0041	0.0162184	0.3277	0	0
Berberis_b	Stephania_	0.275	0.0309	0.112364	0.2398	0.0182	0.0758966	0.2867	0.041	0.143007	0.2272	0.0456	0.200704	0.2635	0.0057	0.0216319	0.3134	0.0218	0.0695597	0.3589	0.0828	0.230705	0.293	0.1427	0.487031	0.2558	0.0066	0.0258014	0.324	0.0028	0.00864198	0.2944	0.0123	0.0417799	0.0823	0.0459	0.557716	0.2837	0	0	0.2543	0.0155	0.0609516	0.2783	0.0035	0.0125764	0.3008	0	0
Berberis_b	Ranuculus_	0.303	0.0219	0.0722772	0.2562	0.0181	0.0706479	0.3202	0.0271	0.0846346	0.2861	0.0258	0.0901783	0.0946	0	0	0.2884	0.0154	0.0533981	0.4587	0.1137	0.247874	0.3502	0.1213	0.346374	0.2754	0.0089	0.0323166	0.3938	0.0028	0.00711021	0.2515	0.0122	0.0485089	0.2299	0.0456	0.198347	0.1019	0	0	0.255	0.0077	0.0301961	0.287	0.0047	0.0163763	0.4139	0	0
Kingdonia_	Glaucidium	0.3419	0.0322	0.0941796	0.3131	0.0278	0.0887895	0.3994	0.0373	0.0933901	0.1708	0.0128	0.0749415	0.1122	0	0	0.2392	0.0254	0.106187	0.3898	0.0729	0.187019	0.3387	0.1418	0.41866	0.2784	0.0022	0.0079023	0.2272	0	0	0.2975	0	0	0.3362	0.015	0.0446163	0.3634	0.0309	0.0850303	0.228	0.0112	0.0491228	0.2146	0.0092	0.0428705	0.3277	0	0
Kingdonia_	Stephania_	0.3593	0.0378	0.105205	0.243	0.0277	0.113992	0.342	0.0519	0.151754	0.1722	0.0388	0.225319	0.2041	0.0057	0.0279275	0.2404	0.0209	0.0869384	0.4229	0.0907	0.214472	0.3073	0.1471	0.478685	0.3168	0.0066	0.0208333	0.2631	0.0028	0.0106423	0.4036	0	0	0.2779	0.015	0.0539763	0.4315	0.0154	0.0356895	0.3121	0.019	0.0608779	0.2402	0.0089	0.0370525	0.2497	0	0
Kingdonia_	Ranuculus_	0.3663	0.0356	0.0971881	0.2462	0.0281	0.114135	0.4298	0.0425	0.0988832	0.1987	0.0192	0.0966281	0.1476	0	0	0.2356	0.0171	0.0725806	0.4517	0.1016	0.224928	0.4012	0.1403	0.349701	0.3282	0	0	0.2519	0.0028	0.0111155	0.357	0	0	0.4792	0.0149	0.0310935	0.2177	0.0153	0.0702802	0.2837	0.0129	0.0454706	0.2652	0.0083	0.0312971	0.3002	0	0
Glaucidium	Stephania_	0.3275	0.0263	0.0803053	0.3049	0.0136	0.0446048	0.2277	0.0339	0.14888	0.2012	0.0256	0.127237	0.2035	0.0057	0.0280098	0.2598	0.0255	0.0981524	0.4525	0.1001	0.221215	0.3139	0.141	0.449188	0.3589	0.0066	0.0183895	0.3796	0.0028	0.00737619	0.1972	0	0	0.2273	0.0302	0.132864	0.6355	0.0153	0.0240755	0.3285	0.0173	0.0526636	0.2635	0.0065	0.0246679	0.3277	0	0
Glaucidium	Ranuculus_	0.2561	0.0192	0.0749707	0.2747	0.0154	0.0560612	0.1993	0.0202	0.101355	0.1715	0.0063	0.0367347	0.0619	0	0	0.1601	0.0144	0.0899438	0.4036	0.0935	0.231665	0.2955	0.107	0.362098	0.3083	0	0	0.3004	0.0028	0.00932091	0.2026	0	0	0.2317	0.03	0.129478	0.3634	0.0153	0.0421024	0.224	0.0086	0.0383929	0.2149	0.0053	0.0246626	0.4453	0	0
Stephania_	Ranuculus_	0.3982	0.0346	0.086891	0.2668	0.0127	0.0476012	0.251	0.0357	0.142231	0.1869	0.0355	0.189941	0.2232	0.0057	0.0255376	0.2296	0.0181	0.0788328	0.5935	0.1296	0.218366	0.3627	0.1649	0.454646	0.2403	0.0088	0.0366209	0.3402	0	0	0.3516	0	0	0.349	0.03	0.0859599	0.3525	0	0	0.3738	0.019	0.0508293	0.2751	0.0053	0.0192657	0.2493	0	0
	Protein-coding genes	KS	KA	KA/KS
	atpA	0.251499	0.024673	0.0983241
	atpB	0.215557	0.0192525	0.0913896
	atpE	0.304458	0.037232	0.129731
	atpF	0.141769	0.0173221	0.122096
	atpH	0.154925	0.00200902	0.0108131
	atpI	0.197966	0.0140213	0.0761529
	ccsA	0.309641	0.0699533	0.228394
	matK	0.231431	0.105436	0.44525
	petB	0.22343	0.00603443	0.0300974
	petD	0.251205	0.00307541	0.0120198
	petG	0.146304	0.00502049	0.0327181
	petL	0.147841	0.038418	0.320404
	petN	0.146822	0.00375574	0.0174935
	psaA	0.198657	0.00835738	0.0389099
	psaB	0.208366	0.00606066	0.0299437
	psaC	0.25529	0	0
	psaJ	0.198272	0.0242402	0.136807
	psbA	0.187848	0.00328033	0.0227872
	psbB	0.244659	0.00929344	0.0401973
	psbC	0.218985	0.00456475	0.0211099
	psbD	0.154751	0.00254918	0.0166095
	psbE	0.158061	0.0113344	0.100516
	psbF	0.111493	0.00767377	0.0728939
	psbH	0.181989	0.0365475	0.218568
	psbI	0.205239	0.00307377	0.0141087
	psbJ	0.137273	0.031959	0.266014
	psbK	0.183568	0.04045	0.200187
	psbL	0.109215	0.00518934	0.0493605
	psbM	0.190622	0.0135016	0.0782379
	psbN	0.086141	0.00818607	0.0862899
	psbT	0.244827	0.0292869	0.136766
	psbZ	0.184176	0.0216129	0.110655
	rbcL	0.202171	0.0133754	0.075025
	rpl2	0.0757738	0.0120582	0.171347
	rpl14	0.196725	0.0190877	0.094785
	rpl16	0.178893	0.0348992	0.192001
	rpl20	0.159007	0.0662844	0.382842
	rpl22	0.227354	0.0724926	0.290529
	rpl23	0.0225098	0.0141344	0.287399
	rpl33	0.225117	0.0435508	0.210531
	rpl36	0.24081	0.00879754	0.0695894
	rpoB	0.201203	0.0261779	0.12398
	rpoC1	0.20443	0.0251525	0.129576
	rpoC2	0.207398	0.0413434	0.19579
	rps2	0.180878	0.028368	0.153097
	rps3	0.233505	0.0479705	0.199201
	rps4	0.179672	0.0203164	0.108513
	rps7	0.0395484	0.00942213	0.20509
	rps8	0.204722	0.0299721	0.13949
	rps11	0.238793	0.0434131	0.179855
	rps14	0.18734	0.0586295	0.356778
	rps18	0.12642	0.0138451	0.0766397
	rps19	0.233346	0.0419402	0.204929
	ycf3	0.157234	0.0089582	0.0554235
				0.132542
[truncated: 114 more columns]
